# Supplementary material for: Tracking cellular and molecular changes in a species-specific manner during experimental tumor progression in vivo
Source: Oncotarget. 2018 Mar 1;9(22):16149–62. doi: 10.18632/oncotarget.24598 (PMC5882324; doi:10.18632/oncotarget.24598)
Supplement: Supplementary file 2 [file oncotarget-09-16149-s002.xlsx]

## Sheet: S_table4  T1 vs Huh6
GeneName	baseMean	log2FoldChange	padj	Description
EEF1A1P5	6176.71	-3.0962	6.33981e-228	eukaryotic translation elongation factor 1 alpha 1 pseudogene 5 [Source:HGNC Symbol;Acc:HGNC:3200]
MTRNR2L8	5793.16	8.82906	4.26045e-170	MT-RNR2-like 8 [Source:HGNC Symbol;Acc:HGNC:37165]
HMGB1P5	781.888	-4.79997	9.4526e-138	high mobility group box 1 pseudogene 5 [Source:HGNC Symbol;Acc:HGNC:4997]
RPL7	26226.2	-5.39443	1.12456e-136	ribosomal protein L7 [Source:HGNC Symbol;Acc:HGNC:10363]
EEF1A1P4	463.589	7.13427	2.38733e-136	eukaryotic translation elongation factor 1 alpha 1 pseudogene 4 [Source:HGNC Symbol;Acc:HGNC:3199]
EEF1A1P10	482.485	8.04648	7.4119e-116	eukaryotic translation elongation factor 1 alpha 1 pseudogene 10 [Source:HGNC Symbol;Acc:HGNC:3205]
MTRNR2L12	13925.8	7.32518	7.13381e-112	MT-RNR2-like 12 [Source:HGNC Symbol;Acc:HGNC:37169]
NACA3P	426.589	6.39507	4.1293e-105	NACA family member 3 pseudogene [Source:HGNC Symbol;Acc:HGNC:33442]
EEF1A1	157785	-2.43284	3.15549e-100	eukaryotic translation elongation factor 1 alpha 1 [Source:HGNC Symbol;Acc:HGNC:3189]
MTRNR2L10	409.967	9.06295	6.62659e-96	MT-RNR2-like 10 [Source:HGNC Symbol;Acc:HGNC:37167]
HSP90AB2P	404.261	5.41407	2.69107e-83	heat shock protein 90kDa alpha (cytosolic), class B member 2, pseudogene [Source:HGNC Symbol;Acc:HGNC:32537]
LDHAP7	309.117	7.6704	2.67675e-80	lactate dehydrogenase A pseudogene 7 [Source:HGNC Symbol;Acc:HGNC:23144]
MT-TL1	381.063	8.48566	2.17406e-79	mitochondrially encoded tRNA leucine 1 (UUA/G) [Source:HGNC Symbol;Acc:HGNC:7490]
EEF1A1P1	268.981	8.31648	4.57253e-79	eukaryotic translation elongation factor 1 alpha 1 pseudogene 1 [Source:HGNC Symbol;Acc:HGNC:3191]
LDHAP3	229.815	7.45054	9.65895e-74	lactate dehydrogenase A pseudogene 3 [Source:HGNC Symbol;Acc:HGNC:6538]
EEF1A1P8	194.941	7.50287	4.90501e-73	eukaryotic translation elongation factor 1 alpha 1 pseudogene 8 [Source:HGNC Symbol;Acc:HGNC:3203]
MINOS1P3	154.948	6.73817	5.68553e-70	mitochondrial inner membrane organizing system 1 pseudogene 3 [Source:HGNC Symbol;Acc:HGNC:44093]
EEF1A1P29	194.793	7.19858	7.61858e-67	eukaryotic translation elongation factor 1 alpha 1 pseudogene 29 [Source:HGNC Symbol;Acc:HGNC:37904]
KRT8P11	118.652	7.44116	5.59778e-66	keratin 8 pseudogene 11 [Source:HGNC Symbol;Acc:HGNC:31058]
RPL5P5	133.993	6.52717	1.5185e-65	ribosomal protein L5 pseudogene 5 [Source:HGNC Symbol;Acc:HGNC:35564]
HNRNPA1P26	115.891	6.09343	1.5185e-65	heterogeneous nuclear ribonucleoprotein A1 pseudogene 26 [Source:HGNC Symbol;Acc:HGNC:39544]
EEF1A1P16	133.949	4.99061	1.78403e-65	eukaryotic translation elongation factor 1 alpha 1 pseudogene 16 [Source:HGNC Symbol;Acc:HGNC:37889]
RPL7P6	114.544	5.99484	7.32281e-64	ribosomal protein L7 pseudogene 6 [Source:HGNC Symbol;Acc:HGNC:32430]
EEF1A1P9	475.718	3.79995	1.17645e-63	eukaryotic translation elongation factor 1 alpha 1 pseudogene 9 [Source:HGNC Symbol;Acc:HGNC:3204]
RPL12P38	456.395	5.92548	2.08682e-63	ribosomal protein L12 pseudogene 38 [Source:HGNC Symbol;Acc:HGNC:36838]
RP11-367G18.2	152.932	7.06757	1.85755e-62
NAP1L1P1	124.854	4.5539	2.19578e-61	nucleosome assembly protein 1-like 1 pseudogene 1 [Source:HGNC Symbol;Acc:HGNC:38004]
HSP90AA6P	145.488	6.70361	9.91165e-61	heat shock protein 90kDa alpha (cytosolic), class A member 6, pseudogene [Source:HGNC Symbol;Acc:HGNC:32536]
EEF1A1P7	115.842	5.86552	3.26084e-60	eukaryotic translation elongation factor 1 alpha 1 pseudogene 7 [Source:HGNC Symbol;Acc:HGNC:3202]
RP11-673C5.1	211.672	-5.59927	7.68212e-60
NPM1	35497.3	-1.80527	6.35669e-58	nucleophosmin (nucleolar phosphoprotein B23, numatrin) [Source:HGNC Symbol;Acc:HGNC:7910]
AC016712.2	117.281	6.72284	2.52812e-57
MTRNR2L1	161.262	7.56255	3.18303e-57	MT-RNR2-like 1 [Source:HGNC Symbol;Acc:HGNC:37155]
HNRNPH1P3	134.677	7.24017	7.50953e-57	heterogeneous nuclear ribonucleoprotein H1 pseudogene 3 [Source:HGNC Symbol;Acc:HGNC:48811]
HNRNPA1P54	138.035	5.18972	1.75766e-56	heterogeneous nuclear ribonucleoprotein A1 pseudogene 54 [Source:HGNC Symbol;Acc:HGNC:48784]
HSP90AB3P	212.299	3.64258	4.96377e-56	heat shock protein 90kDa alpha (cytosolic), class B member 3, pseudogene [Source:HGNC Symbol;Acc:HGNC:5259]
MSMO1	1874.62	-3.13852	8.74485e-56	methylsterol monooxygenase 1 [Source:HGNC Symbol;Acc:HGNC:10545]
RP11-390K5.1	272.347	7.16673	1.19464e-55
RP11-159J3.1	126.873	7.49209	2.35901e-55
HMGN2P17	100.014	6.79878	8.07449e-55	high mobility group nucleosomal binding domain 2 pseudogene 17 [Source:HGNC Symbol;Acc:HGNC:39381]
UBBP1	70.1183	5.85909	1.06747e-53	ubiquitin B pseudogene 1 [Source:HGNC Symbol;Acc:HGNC:12464]
GAPDHP63	85.2817	5.79122	1.98899e-52	glyceraldehyde 3 phosphate dehydrogenase pseudogene 63 [Source:HGNC Symbol;Acc:HGNC:4157]
AC005251.3	79.7669	4.52019	1.61709e-50
RP11-69M1.6	150.306	5.55264	2.18218e-50
EEF1A1P22	80.143	6.41005	2.31623e-50	eukaryotic translation elongation factor 1 alpha 1 pseudogene 22 [Source:HGNC Symbol;Acc:HGNC:37895]
NPM1P46	66.8946	4.42366	3.32189e-50	nucleophosmin 1 (nucleolar phosphoprotein B23, numatrin) pseudogene 46 [Source:HGNC Symbol;Acc:HGNC:45225]
HNRNPA1P52	125.171	3.97581	4.67546e-50	heterogeneous nuclear ribonucleoprotein A1 pseudogene 52 [Source:HGNC Symbol;Acc:HGNC:48782]
EEF1A1P24	81.4924	6.53249	1.45704e-49	eukaryotic translation elongation factor 1 alpha 1 pseudogene 24 [Source:HGNC Symbol;Acc:HGNC:37897]
HNRNPA1	26182.9	-2.17762	1.8635e-49	heterogeneous nuclear ribonucleoprotein A1 [Source:HGNC Symbol;Acc:HGNC:5031]
RP11-467L13.5	150.826	6.2143	2.17841e-49
EEF1A1P25	89.3551	5.73353	3.57867e-49	eukaryotic translation elongation factor 1 alpha 1 pseudogene 25 [Source:HGNC Symbol;Acc:HGNC:37898]
RPL7P1	888.759	-3.40493	4.9589e-49	ribosomal protein L7 pseudogene 1 [Source:HGNC Symbol;Acc:HGNC:10367]
RP11-64K7.1	95.7274	4.31227	5.16817e-48
AC012005.3	97.7309	6.78163	8.13979e-48	Uncharacterized protein [Source:UniProtKB/TrEMBL;Acc:A0A096LNI8]
KRT18P28	80.7901	6.45064	1.83636e-46	keratin 18 pseudogene 28 [Source:HGNC Symbol;Acc:HGNC:33397]
LHX1	189.828	4.20128	2.85958e-46	LIM homeobox 1 [Source:HGNC Symbol;Acc:HGNC:6593]
RP11-10G12.1	121.371	6.28302	3.53597e-46
MT-TC	108.019	6.80428	1.76335e-45	mitochondrially encoded tRNA cysteine [Source:HGNC Symbol;Acc:HGNC:7477]
RPL5P9	81.2425	6.75436	2.76391e-45	ribosomal protein L5 pseudogene 9 [Source:HGNC Symbol;Acc:HGNC:36557]
HNRNPA1P12	78.395	4.00354	1.55323e-44	heterogeneous nuclear ribonucleoprotein A1 pseudogene 12 [Source:HGNC Symbol;Acc:HGNC:39130]
RP11-36C20.1	91.737	3.55021	6.66144e-44
RPL37AP8	90.3754	6.78397	6.66267e-44	ribosomal protein L37a pseudogene 8 [Source:HGNC Symbol;Acc:HGNC:35645]
PPIAP9	75.3105	6.52117	1.54117e-43	peptidylprolyl isomerase A (cyclophilin A) pseudogene 9 [Source:HGNC Symbol;Acc:HGNC:9272]
RP1-102E24.1	70.3299	5.94838	1.69907e-43
RPS3P6	74.2667	5.16551	1.97149e-43	ribosomal protein S3 pseudogene 6 [Source:HGNC Symbol;Acc:HGNC:36061]
KRT18P39	72.6658	6.48576	3.11589e-43	keratin 18 pseudogene 39 [Source:HGNC Symbol;Acc:HGNC:33408]
NPM1P21	74.9685	4.41692	6.37674e-43	nucleophosmin 1 (nucleolar phosphoprotein B23, numatrin) pseudogene 21 [Source:HGNC Symbol;Acc:HGNC:13855]
RP11-475J5.6	57.8824	6.71402	1.31335e-42
RP11-169K16.8	126.868	5.62626	1.31335e-42
RPL5P24	68.3584	6.57297	1.58697e-42	ribosomal protein L5 pseudogene 24 [Source:HGNC Symbol;Acc:HGNC:35828]
EEF1A1P38	68.4488	6.45424	1.91672e-41	eukaryotic translation elongation factor 1 alpha 1 pseudogene 38 [Source:HGNC Symbol;Acc:HGNC:37916]
Metazoa_SRP	248.754	-7.4226	3.00685e-41	Metazoan signal recognition particle RNA [Source:RFAM;Acc:RF00017]
RPL4P3	66.3033	5.14613	2.04077e-40	ribosomal protein L4 pseudogene 3 [Source:HGNC Symbol;Acc:HGNC:35773]
HNRNPA1P59	55.5675	6.57154	2.30654e-40	heterogeneous nuclear ribonucleoprotein A1 pseudogene 59 [Source:HGNC Symbol;Acc:HGNC:48789]
TBX4	518.203	3.09033	4.31016e-40	T-box 4 [Source:HGNC Symbol;Acc:HGNC:11603]
NOMO1	2197.67	-2.28314	9.32471e-40	NODAL modulator 1 [Source:HGNC Symbol;Acc:HGNC:30060]
PTMAP4	112.358	2.83724	1.13109e-39	prothymosin, alpha pseudogene 4 [Source:HGNC Symbol;Acc:HGNC:9627]
HNRNPA3	17525.4	-1.62463	2.54709e-39	heterogeneous nuclear ribonucleoprotein A3 [Source:HGNC Symbol;Acc:HGNC:24941]
GPS2P1	57.6793	5.54123	4.61314e-39	G protein pathway suppressor 2 pseudogene 1 [Source:HGNC Symbol;Acc:HGNC:49622]
RP11-692N5.2	73.0452	6.35871	5.7589e-39
AC022182.2	70.2788	3.47225	1.0192e-38
EEF1A1P12	280.629	3.68712	1.39929e-38	eukaryotic translation elongation factor 1 alpha 1 pseudogene 12 [Source:HGNC Symbol;Acc:HGNC:3195]
RPL5P18	58.144	4.95143	2.44e-38	ribosomal protein L5 pseudogene 18 [Source:HGNC Symbol;Acc:HGNC:36640]
RPL37AP1	83.5151	3.78655	1.8028e-37	ribosomal protein L37a pseudogene 1 [Source:HGNC Symbol;Acc:HGNC:16548]
HNRNPA1P34	49.0857	6.33576	2.92334e-37	heterogeneous nuclear ribonucleoprotein A1 pseudogene 34 [Source:HGNC Symbol;Acc:HGNC:48763]
EEF1A1P14	54.2192	6.03145	3.34086e-37	eukaryotic translation elongation factor 1 alpha 1 pseudogene 14 [Source:HGNC Symbol;Acc:HGNC:3197]
EEF1A1P19	301.664	2.86583	4.0388e-37	eukaryotic translation elongation factor 1 alpha 1 pseudogene 19 [Source:HGNC Symbol;Acc:HGNC:37892]
RP11-553P9.1	53.3736	6.1172	6.59998e-37
MT-TN	50.3272	6.21934	6.59998e-37	mitochondrially encoded tRNA asparagine [Source:HGNC Symbol;Acc:HGNC:7493]
HMGB1P8	48.4225	6.15401	6.8755e-37	high mobility group box 1 pseudogene 8 [Source:HGNC Symbol;Acc:HGNC:13319]
RPL7P44	67.902	6.20856	7.47702e-37	ribosomal protein L7 pseudogene 44 [Source:HGNC Symbol;Acc:HGNC:36143]
RP11-138C9.1	271.957	-2.88363	1.32699e-35
RP11-251G23.2	50.9518	6.2706	1.43377e-35
PPIAP22	267.067	-3.25615	1.84161e-35	peptidylprolyl isomerase A (cyclophilin A) pseudogene 22 [Source:HGNC Symbol;Acc:HGNC:17236]
ANKRD1	3189.2	-3.64391	3.36561e-35	ankyrin repeat domain 1 (cardiac muscle) [Source:HGNC Symbol;Acc:HGNC:15819]
HNRNPA3P11	48.1213	5.8945	5.11572e-35	heterogeneous nuclear ribonucleoprotein A3 pseudogene 11 [Source:HGNC Symbol;Acc:HGNC:48757]
RPL7P11	47.6824	6.1957	8.72733e-35	ribosomal protein L7 pseudogene 11 [Source:HGNC Symbol;Acc:HGNC:35667]
RPL7P16	44.4182	5.68139	8.76395e-35	ribosomal protein L7 pseudogene 16 [Source:HGNC Symbol;Acc:HGNC:36591]
RPL14P3	68.7771	3.90823	1.65413e-34	ribosomal protein L14 pseudogene 3 [Source:HGNC Symbol;Acc:HGNC:36638]
EEF1A1P17	50.0889	6.17101	1.65599e-34	eukaryotic translation elongation factor 1 alpha 1 pseudogene 17 [Source:HGNC Symbol;Acc:HGNC:37890]
RPS3A	15895.5	-3.84861	3.45684e-34	ribosomal protein S3A [Source:HGNC Symbol;Acc:HGNC:10421]
EIF4A1P4	42.3705	5.14762	3.45684e-34	eukaryotic translation initiation factor 4A1 pseudogene 4 [Source:HGNC Symbol;Acc:HGNC:37923]
EEF1A1P13	575.268	2.22314	4.12021e-34	eukaryotic translation elongation factor 1 alpha 1 pseudogene 13 [Source:HGNC Symbol;Acc:HGNC:3196]
HNRNPA1P55	42.3003	6.06229	1.63418e-33	heterogeneous nuclear ribonucleoprotein A1 pseudogene 55 [Source:HGNC Symbol;Acc:HGNC:48785]
ST13	5162.55	-1.35436	1.65601e-33	suppression of tumorigenicity 13 (colon carcinoma) (Hsp70 interacting protein) [Source:HGNC Symbol;Acc:HGNC:11343]
AC008155.1	41.5754	6.08501	1.88604e-33
MTATP8P2	41.2393	5.29158	4.46434e-33	mitochondrially encoded ATP synthase 8 pseudogene 2 [Source:HGNC Symbol;Acc:HGNC:44572]
AC021224.1	70.6556	-4.11667	5.59018e-33
CTC-512J14.1	56.1266	5.98657	1.0831e-32
HNRNPA1P36	37.5698	5.85261	1.44199e-32	heterogeneous nuclear ribonucleoprotein A1 pseudogene 36 [Source:HGNC Symbol;Acc:HGNC:48765]
AC091654.7	35.8086	6.12815	1.72452e-32
HSP90AA4P	38.1926	5.0575	2.10315e-32	heat shock protein 90kDa alpha (cytosolic), class A member 4, pseudogene [Source:HGNC Symbol;Acc:HGNC:5255]
MT-TV	42.2	6.08445	2.62075e-32	mitochondrially encoded tRNA valine [Source:HGNC Symbol;Acc:HGNC:7500]
RP11-507E23.1	50.6571	4.36658	3.83517e-32
AC004069.2	462.381	3.38737	5.14987e-32
RPL6	19371.3	-2.70319	6.19487e-32	ribosomal protein L6 [Source:HGNC Symbol;Acc:HGNC:10362]
RPL5P29	42.9415	5.88523	2.24769e-31	ribosomal protein L5 pseudogene 29 [Source:HGNC Symbol;Acc:HGNC:36335]
RPS6P22	42.7851	5.909	2.24769e-31	ribosomal protein S6 pseudogene 22 [Source:HGNC Symbol;Acc:HGNC:35655]
RPL31P2	38.4635	5.92704	2.45199e-31	ribosomal protein L31 pseudogene 2 [Source:HGNC Symbol;Acc:HGNC:16575]
RN7SL1	147.25	-6.62995	2.55611e-31	RNA, 7SL, cytoplasmic 1 [Source:HGNC Symbol;Acc:HGNC:10038]
CTD-3035D6.1	57.418	5.76598	3.29132e-31
RPL5P22	51.3057	6.0601	3.74434e-31	ribosomal protein L5 pseudogene 22 [Source:HGNC Symbol;Acc:HGNC:35695]
LDHAP4	240.382	2.41467	4.55701e-31	lactate dehydrogenase A pseudogene 4 [Source:HGNC Symbol;Acc:HGNC:6539]
RP11-1029M24.1	45.1132	5.80826	4.55701e-31
INSIG1	894.832	-3.38567	5.6682e-31	insulin induced gene 1 [Source:HGNC Symbol;Acc:HGNC:6083]
HNRNPA1P14	44.0101	5.66116	5.78983e-31	heterogeneous nuclear ribonucleoprotein A1 pseudogene 14 [Source:HGNC Symbol;Acc:HGNC:39132]
KRT8P43	32.4258	5.85915	6.53624e-31	keratin 8 pseudogene 43 [Source:HGNC Symbol;Acc:HGNC:39877]
RPS27P23	48.1201	5.93578	7.44849e-31	ribosomal protein S27 pseudogene 23 [Source:HGNC Symbol;Acc:HGNC:35716]
EEF1A1P28	41.3305	5.90925	8.93928e-31	eukaryotic translation elongation factor 1 alpha 1 pseudogene 28 [Source:HGNC Symbol;Acc:HGNC:37902]
RPL15P20	42.1199	5.80832	1.85494e-30	ribosomal protein L15 pseudogene 20 [Source:HGNC Symbol;Acc:HGNC:36130]
ANK1	558.659	-2.21987	4.56818e-30	ankyrin 1, erythrocytic [Source:HGNC Symbol;Acc:HGNC:492]
GOLGA6L7P	96.1958	4.581	6.07478e-30	golgin A6 family-like 7, pseudogene [Source:HGNC Symbol;Acc:HGNC:37442]
RP11-401L13.4	57.7642	5.18473	6.07478e-30
HMGB1P20	37.8356	5.96204	6.69766e-30	high mobility group box 1 pseudogene 20 [Source:HGNC Symbol;Acc:HGNC:39103]
HSPA8P8	39.8372	4.42626	6.81951e-30	heat shock 70kDa protein 8 pseudogene 8 [Source:HGNC Symbol;Acc:HGNC:44923]
HNRNPA1P43	37.9066	5.33714	1.8183e-29	heterogeneous nuclear ribonucleoprotein A1 pseudogene 43 [Source:HGNC Symbol;Acc:HGNC:48772]
KRT18P1	45.0596	5.8951	2.05375e-29	keratin 18 pseudogene 1 [Source:HGNC Symbol;Acc:HGNC:6434]
RPS17P5	43.2853	5.65371	5.67223e-29	ribosomal protein S17 pseudogene 5 [Source:HGNC Symbol;Acc:HGNC:21352]
RP4-641G12.4	33.2821	5.8127	6.80462e-29
RP3-423B22.5	65.0525	3.4663	7.17223e-29
HSD17B7	481.971	-2.65534	8.05241e-29	hydroxysteroid (17-beta) dehydrogenase 7 [Source:HGNC Symbol;Acc:HGNC:5215]
CH507-42P11.8	381.69	-2.44384	8.67429e-29	Protein LOC102724428; SNF1-like kinase, isoform CRA_a [Source:UniProtKB/TrEMBL;Acc:A0A0B4J2F2]
KRT8P32	37.7323	5.46825	1.93594e-28	keratin 8 pseudogene 32 [Source:HGNC Symbol;Acc:HGNC:39866]
EEF1A1P3	41.6073	5.13786	2.27912e-28	eukaryotic translation elongation factor 1 alpha 1 pseudogene 3 [Source:HGNC Symbol;Acc:HGNC:3194]
RANP6	36.5775	5.31943	2.34882e-28	RAN, member RAS oncogene family pseudogene 6 [Source:HGNC Symbol;Acc:HGNC:39861]
TUBA1B	18820.1	-1.49568	3.34135e-28	tubulin, alpha 1b [Source:HGNC Symbol;Acc:HGNC:18809]
GAPDHP40	31.3844	5.43538	3.36688e-28	glyceraldehyde 3 phosphate dehydrogenase pseudogene 40 [Source:HGNC Symbol;Acc:HGNC:37797]
RPL36A	666.61	2.80423	4.19417e-28	ribosomal protein L36a [Source:HGNC Symbol;Acc:HGNC:10359]
RPL37P6	47.8938	4.99731	4.48993e-28	ribosomal protein L37 pseudogene 6 [Source:HGNC Symbol;Acc:HGNC:31080]
RP11-104D3.2	32.3661	5.71656	4.61003e-28
RP11-345K20.2	59.2619	4.67897	4.77388e-28
KRT8P22	24.4109	5.78644	4.98721e-28	keratin 8 pseudogene 22 [Source:HGNC Symbol;Acc:HGNC:33374]
RP11-159H3.1	42.0351	4.61569	5.69653e-28
RPL5P3	35.1599	5.45543	8.20041e-28	ribosomal protein L5 pseudogene 3 [Source:HGNC Symbol;Acc:HGNC:31034]
CTB-36O1.7	38.2268	5.35211	9.12554e-28
SQLE	1726.31	-2.35635	1.15572e-27	squalene epoxidase [Source:HGNC Symbol;Acc:HGNC:11279]
RPL41P1	51.9129	-6.83193	1.26125e-27	ribosomal protein L41 pseudogene 1 [Source:HGNC Symbol;Acc:HGNC:10356]
DHCR7	2998.08	-1.96587	1.2915e-27	7-dehydrocholesterol reductase [Source:HGNC Symbol;Acc:HGNC:2860]
RPL12P33	35.9977	5.31933	1.45573e-27	ribosomal protein L12 pseudogene 33 [Source:HGNC Symbol;Acc:HGNC:35696]
AC004057.1	235.261	-4.91935	1.62172e-27
MIXL1	120.817	4.58517	1.83298e-27	Mix paired-like homeobox [Source:HGNC Symbol;Acc:HGNC:13363]
HOXA3	584.164	2.31701	2.52366e-27	homeobox A3 [Source:HGNC Symbol;Acc:HGNC:5104]
RP11-114H7.1	34.3063	5.35335	2.68949e-27
HNRNPA1P60	27.8585	5.62459	3.36838e-27	heterogeneous nuclear ribonucleoprotein A1 pseudogene 60 [Source:HGNC Symbol;Acc:HGNC:48790]
RP11-475J5.4	26.9839	5.92792	3.67506e-27
PABPC3	180.412	2.08518	4.40235e-27	poly(A) binding protein, cytoplasmic 3 [Source:HGNC Symbol;Acc:HGNC:8556]
RPL41	283.27	-3.68794	5.69153e-27	Ribosomal protein L41, isoform CRA_a [Source:UniProtKB/TrEMBL;Acc:A0A024RB15]
NPM1P5	26.6761	5.47492	6.28324e-27	nucleophosmin 1 (nucleolar phosphoprotein B23, numatrin) pseudogene 5 [Source:HGNC Symbol;Acc:HGNC:7925]
AL162151.3	61.7532	-3.41022	6.45421e-27
RPL21P75	202.593	-3.91692	6.69843e-27	ribosomal protein L21 pseudogene 75 [Source:HGNC Symbol;Acc:HGNC:36460]
RP11-266I3.1	27.5088	5.60094	9.10154e-27
RP11-30K9.1	52.992	4.75983	9.24991e-27
RPS7	9133.32	-2.89862	9.91952e-27	ribosomal protein S7 [Source:HGNC Symbol;Acc:HGNC:10440]
GAPDHP60	27.9174	5.32584	1.10618e-26	glyceraldehyde-3-phosphate dehydrogenase pseudogene 60 [Source:HGNC Symbol;Acc:HGNC:4153]
MEG3	107.118	3.49905	1.27184e-26	maternally expressed 3 (non-protein coding) [Source:HGNC Symbol;Acc:HGNC:14575]
RPL6P27	187.15	-3.12383	1.299e-26	ribosomal protein L6 pseudogene 27 [Source:HGNC Symbol;Acc:HGNC:36133]
MTND4P12	1104.11	3.85105	1.299e-26	MT-ND4 pseudogene 12 [Source:HGNC Symbol;Acc:HGNC:42199]
KRT8P13	33.9163	5.22263	1.45029e-26	keratin 8 pseudogene 13 [Source:HGNC Symbol;Acc:HGNC:33365]
CBWD5	279.639	-1.99716	3.86991e-26	COBW domain containing 5 [Source:HGNC Symbol;Acc:HGNC:24584]
NPM1P22	24.0787	5.72368	5.95234e-26	nucleophosmin 1 (nucleolar phosphoprotein B23, numatrin) pseudogene 22 [Source:HGNC Symbol;Acc:HGNC:39679]
RP11-832N8.1	38.9463	5.43708	6.10024e-26
HNRNPA1P62	27.4649	5.54728	8.7218e-26	heterogeneous nuclear ribonucleoprotein A1 pseudogene 62 [Source:HGNC Symbol;Acc:HGNC:48792]
RPL10AP2	38.3618	4.82087	9.73829e-26	ribosomal protein L10a pseudogene 2 [Source:HGNC Symbol;Acc:HGNC:31081]
RP11-522B15.1	31.7209	5.47271	1.13151e-25
RP11-235D19.2	34.8433	5.0691	1.8434e-25
AC005480.1	26.7246	5.48177	1.87076e-25	Uncharacterized protein [Source:UniProtKB/TrEMBL;Acc:A0A096LNY1]
EEF1A1P30	23.8241	5.01405	2.00658e-25	eukaryotic translation elongation factor 1 alpha 1 pseudogene 30 [Source:HGNC Symbol;Acc:HGNC:37906]
SYT13	433.098	-2.09118	3.64228e-25	synaptotagmin XIII [Source:HGNC Symbol;Acc:HGNC:14962]
NACAP1	39.0483	4.52355	4.22431e-25	nascent-polypeptide-associated complex alpha polypeptide pseudogene 1 [Source:HGNC Symbol;Acc:HGNC:24688]
NPM1P35	23.8707	5.57502	4.29639e-25	nucleophosmin 1 (nucleolar phosphoprotein B23, numatrin) pseudogene 35 [Source:HGNC Symbol;Acc:HGNC:45214]
RPL7P47	40.7258	3.51635	5.31856e-25	ribosomal protein L7 pseudogene 47 [Source:HGNC Symbol;Acc:HGNC:35913]
RPL7P58	27.2467	5.51977	5.34675e-25	ribosomal protein L7 pseudogene 58 [Source:HGNC Symbol;Acc:HGNC:49214]
IL23A	346.282	3.08154	5.44838e-25	interleukin 23, alpha subunit p19 [Source:HGNC Symbol;Acc:HGNC:15488]
RPL21P116	31.5422	5.04196	5.83868e-25	ribosomal protein L21 pseudogene 116 [Source:HGNC Symbol;Acc:HGNC:36101]
RPL23AP63	29.4763	4.94195	7.09377e-25	ribosomal protein L23a pseudogene 63 [Source:HGNC Symbol;Acc:HGNC:35502]
CTA-215D11.4	26.5172	4.93876	7.16815e-25
HNRNPA1P57	29.1634	5.37903	8.49367e-25	heterogeneous nuclear ribonucleoprotein A1 pseudogene 57 [Source:HGNC Symbol;Acc:HGNC:48787]
RPL34P27	28.0396	5.41476	8.692e-25	ribosomal protein L34 pseudogene 27 [Source:HGNC Symbol;Acc:HGNC:36369]
FTLP17	28.5444	5.42476	1.21005e-24	ferritin, light polypeptide pseudogene 17 [Source:HGNC Symbol;Acc:HGNC:37967]
SNX18P3	31.9661	5.18704	1.98846e-24	sorting nexin 18 pseudogene 3 [Source:HGNC Symbol;Acc:HGNC:39611]
MORF4L1	7431.19	-1.51853	2.38361e-24	mortality factor 4 like 1 [Source:HGNC Symbol;Acc:HGNC:16989]
AC074183.3	31.715	5.57926	2.61132e-24
RPL4P5	53.8369	3.12888	3.26405e-24	ribosomal protein L4 pseudogene 5 [Source:HGNC Symbol;Acc:HGNC:35699]
PPIAP21	19.4681	5.61103	3.64434e-24	peptidylprolyl isomerase A (cyclophilin A) pseudogene 21 [Source:HGNC Symbol;Acc:HGNC:16246]
RPL23AP3	29.356	5.15609	4.61881e-24	ribosomal protein L23a pseudogene 3 [Source:HGNC Symbol;Acc:HGNC:10320]
HNRNPA1P28	30.7055	4.59251	4.64117e-24	heterogeneous nuclear ribonucleoprotein A1 pseudogene 28 [Source:HGNC Symbol;Acc:HGNC:39546]
EDAR	205.037	3.23509	4.65563e-24	ectodysplasin A receptor [Source:HGNC Symbol;Acc:HGNC:2895]
DNAH5	60.1587	3.96288	5.44202e-24	dynein, axonemal, heavy chain 5 [Source:HGNC Symbol;Acc:HGNC:2950]
KRT18P55	49.3744	5.4199	5.44202e-24	keratin 18 pseudogene 55 [Source:HGNC Symbol;Acc:HGNC:26874]
MT-TL2	78.6173	5.98109	5.47735e-24	mitochondrially encoded tRNA leucine 2 (CUN) [Source:HGNC Symbol;Acc:HGNC:7491]
MT-TD	580.906	3.57147	5.61045e-24	mitochondrially encoded tRNA aspartic acid [Source:HGNC Symbol;Acc:HGNC:7478]
SMN1	118.211	-3.14763	6.01193e-24	survival of motor neuron 1, telomeric [Source:HGNC Symbol;Acc:HGNC:11117]
TPT1P4	27.054	5.07549	6.17309e-24	tumor protein, translationally-controlled 1 pseudogene 4 [Source:HGNC Symbol;Acc:HGNC:49298]
ITGAX	163.393	3.09815	1.24677e-23	integrin, alpha X (complement component 3 receptor 4 subunit) [Source:HGNC Symbol;Acc:HGNC:6152]
RP4-765C7.2	26.0127	5.39817	1.30274e-23
RP11-1094M14.1	30.7012	4.26452	1.35002e-23
EEF1A1P11	508.334	2.67415	1.38244e-23	eukaryotic translation elongation factor 1 alpha 1 pseudogene 11 [Source:HGNC Symbol;Acc:HGNC:3206]
HMGB1	7767.39	-1.24242	1.40625e-23	high mobility group box 1 [Source:HGNC Symbol;Acc:HGNC:4983]
CTB-43P18.1	126.845	-2.32421	1.84121e-23
RPLP0P2	61.1863	2.84153	2.73636e-23	ribosomal protein, large, P0 pseudogene 2 [Source:HGNC Symbol;Acc:HGNC:17960]
RP11-360D2.2	25.7464	5.14661	2.86332e-23
RP11-480N24.4	29.0247	5.16899	3.02114e-23
GAPDHP72	32.6652	5.57874	3.06521e-23	glyceraldehyde-3-phosphate dehydrogenase pseudogene 72 [Source:HGNC Symbol;Acc:HGNC:22955]
AC000089.3	39.2285	4.35034	3.4954e-23
RP11-266K22.2	91.3855	-2.75136	3.63053e-23
RPL37P23	37.8799	4.71956	3.83836e-23	ribosomal protein L37 pseudogene 23 [Source:HGNC Symbol;Acc:HGNC:37003]
PHBP3	26.452	4.57272	4.73085e-23	prohibitin pseudogene 3 [Source:HGNC Symbol;Acc:HGNC:8915]
RP11-572P18.1	652.708	-3.26859	5.67606e-23
RPL7AP6	428.263	-2.45297	6.31882e-23	ribosomal protein L7a pseudogene 6 [Source:HGNC Symbol;Acc:HGNC:19785]
NPM1P29	25.2287	5.11159	6.35402e-23	nucleophosmin 1 (nucleolar phosphoprotein B23, numatrin) pseudogene 29 [Source:HGNC Symbol;Acc:HGNC:45208]
MT-TH	33.3082	5.61234	6.4274e-23	mitochondrially encoded tRNA histidine [Source:HGNC Symbol;Acc:HGNC:7487]
KRT18P16	44.5828	5.05574	6.72912e-23	keratin 18 pseudogene 16 [Source:HGNC Symbol;Acc:HGNC:33384]
RP11-355O1.7	25.1269	5.34877	8.13864e-23
HNRNPA1P71	26.6217	5.19468	9.11994e-23	heterogeneous nuclear ribonucleoprotein A1 pseudogene 71 [Source:HGNC Symbol;Acc:HGNC:48801]
RP11-750B16.1	33.8521	3.76844	9.59226e-23
RP11-112J1.1	41.5842	3.49842	1.12091e-22
RPL5P30	36.3306	4.03206	1.14932e-22	ribosomal protein L5 pseudogene 30 [Source:HGNC Symbol;Acc:HGNC:35837]
KRT8P42	22.894	5.41962	1.77744e-22	keratin 8 pseudogene 42 [Source:HGNC Symbol;Acc:HGNC:39876]
KRT8P33	71.8565	2.436	1.93701e-22	keratin 8 pseudogene 33 [Source:HGNC Symbol;Acc:HGNC:39867]
SETD8	916.051	-1.26132	2.04901e-22	SET domain containing (lysine methyltransferase) 8 [Source:HGNC Symbol;Acc:HGNC:29489]
RP11-344P13.3	21.9635	5.30968	2.57283e-22
RP11-564A8.4	26.6948	5.05391	2.68258e-22
RPS28P7	911.945	-5.6114	2.79867e-22	ribosomal protein S28 pseudogene 7 [Source:HGNC Symbol;Acc:HGNC:35787]
RP11-415K20.1	21.2917	5.41242	4.09501e-22
NSDHL	1332.16	-2.06047	4.09501e-22	NAD(P) dependent steroid dehydrogenase-like [Source:HGNC Symbol;Acc:HGNC:13398]
RPL19P21	25.2951	5.25919	7.19642e-22	ribosomal protein L19 pseudogene 21 [Source:HGNC Symbol;Acc:HGNC:35868]
RPS15AP40	27.9331	5.17685	7.48956e-22	ribosomal protein S15a pseudogene 40 [Source:HGNC Symbol;Acc:HGNC:36041]
RP11-7D5.2	23.3681	5.19601	1.14556e-21
SUCLA2P1	25.3647	4.97766	1.19135e-21	succinate-CoA ligase, ADP-forming, beta subunit pseudogene 1 [Source:HGNC Symbol;Acc:HGNC:21632]
HNRNPA1P44	22.0804	5.21718	1.30838e-21	heterogeneous nuclear ribonucleoprotein A1 pseudogene 44 [Source:HGNC Symbol;Acc:HGNC:48774]
RP11-459A10.1	27.0787	5.08796	1.33224e-21
PPP1R1B	40.9502	5.12432	1.34799e-21	protein phosphatase 1, regulatory (inhibitor) subunit 1B [Source:HGNC Symbol;Acc:HGNC:9287]
RPL35AP31	20.043	5.28071	1.37092e-21	ribosomal protein L35a pseudogene 31 [Source:HGNC Symbol;Acc:HGNC:36284]
RP3-399J4.2	27.0327	5.32605	1.60872e-21
MT-TA	630.244	3.30073	2.12728e-21	mitochondrially encoded tRNA alanine [Source:HGNC Symbol;Acc:HGNC:7475]
BTF3P5	23.6657	4.77558	2.13577e-21	basic transcription factor 3 pseudogene 5 [Source:HGNC Symbol;Acc:HGNC:38565]
RPL10P3	48.0244	4.35393	2.14037e-21	ribosomal protein L10 pseudogene 3 [Source:HGNC Symbol;Acc:HGNC:23300]
RPS4XP6	43.0278	3.66592	2.15378e-21	ribosomal protein S4X pseudogene 6 [Source:HGNC Symbol;Acc:HGNC:36057]
HSPA8P1	25.2961	4.09575	2.34069e-21	heat shock 70kDa protein 8 pseudogene 1 [Source:HGNC Symbol;Acc:HGNC:5245]
AL132988.1	32.8973	3.94744	2.40706e-21
AC010240.2	24.8483	5.09969	2.95395e-21
KRT8P8	20.4742	5.04012	2.95395e-21	keratin 8 pseudogene 8 [Source:HGNC Symbol;Acc:HGNC:33362]
RP11-778D9.4	112.275	4.05687	3.29008e-21
PPIAP33	19.8472	5.01847	3.67293e-21	peptidylprolyl isomerase A (cyclophilin A) pseudogene 33 [Source:HGNC Symbol;Acc:HGNC:49752]
NAP1L1P3	33.5602	4.37065	3.82951e-21	nucleosome assembly protein 1-like 1 pseudogene 3 [Source:HGNC Symbol;Acc:HGNC:38007]
HNRNPA1P10	589.27	-1.96629	4.13072e-21	heterogeneous nuclear ribonucleoprotein A1 pseudogene 10 [Source:HGNC Symbol;Acc:HGNC:39128]
RP11-805J14.5	96.0205	-2.74801	4.58886e-21
TXNIP	1040.58	4.58877	4.58886e-21	thioredoxin interacting protein [Source:HGNC Symbol;Acc:HGNC:16952]
RPL23AP31	24.9042	5.34172	4.99636e-21	ribosomal protein L23a pseudogene 31 [Source:HGNC Symbol;Acc:HGNC:35777]
RP11-106M3.1	30.699	5.01284	5.42225e-21
RPL9P18	22.7848	4.5228	5.61208e-21	ribosomal protein L9 pseudogene 18 [Source:HGNC Symbol;Acc:HGNC:36954]
RPL18AP16	29.4315	5.28786	6.43702e-21	ribosomal protein L18a pseudogene 16 [Source:HGNC Symbol;Acc:HGNC:36288]
SNX18P26	50.0465	4.34123	7.40205e-21	sorting nexin 18 pseudogene 26 [Source:HGNC Symbol;Acc:HGNC:39634]
SPCS2	1762.57	-1.38109	7.71033e-21	signal peptidase complex subunit 2 [Source:HGNC Symbol;Acc:HGNC:28962]
AC092610.12	26.6416	4.89747	8.45451e-21
RPS15AP1	46.9517	3.32014	8.50057e-21	ribosomal protein S15a pseudogene 1 [Source:HGNC Symbol;Acc:HGNC:16598]
ACSS2	1435.55	-2.4343	1.00779e-20	acyl-CoA synthetase short-chain family member 2 [Source:HGNC Symbol;Acc:HGNC:15814]
RP11-219G10.1	19.8735	5.14569	1.01681e-20
RP5-1057J7.1	21.0591	5.16522	1.04999e-20
KRT18P34	17.673	5.05718	1.05049e-20	keratin 18 pseudogene 34 [Source:HGNC Symbol;Acc:HGNC:33403]
RP11-214N15.5	17.8007	4.98155	1.06524e-20
MT-TK	35.9594	5.41439	1.06524e-20	mitochondrially encoded tRNA lysine [Source:HGNC Symbol;Acc:HGNC:7489]
TPT1P5	23.7282	5.13652	1.0717e-20	tumor protein, translationally-controlled 1 pseudogene 5 [Source:HGNC Symbol;Acc:HGNC:49296]
KRT8P35	16.1148	5.3177	1.08245e-20	keratin 8 pseudogene 35 [Source:HGNC Symbol;Acc:HGNC:39869]
KRT18P19	19.7236	5.31692	1.12636e-20	keratin 18 pseudogene 19 [Source:HGNC Symbol;Acc:HGNC:33387]
YBX1P6	19.093	4.82313	1.14213e-20	Y box binding protein 1 pseudogene 6 [Source:HGNC Symbol;Acc:HGNC:42427]
RP4-604A21.1	30.163	4.40743	1.27374e-20
RP1-292B18.1	31.718	4.00623	1.27527e-20
IGFBP1	286.849	3.20399	1.57304e-20	insulin-like growth factor binding protein 1 [Source:HGNC Symbol;Acc:HGNC:5469]
CAPN14	176.627	-3.69992	1.80491e-20	calpain 14 [Source:HGNC Symbol;Acc:HGNC:16664]
RPL7P48	22.0687	4.65211	1.90909e-20	ribosomal protein L7 pseudogene 48 [Source:HGNC Symbol;Acc:HGNC:35540]
RP11-571F15.3	22.6292	5.07163	2.13134e-20
LDHAP5	43.6367	3.84041	2.15306e-20	lactate dehydrogenase A pseudogene 5 [Source:HGNC Symbol;Acc:HGNC:6540]
RPL7AP11	32.1607	3.61148	2.20041e-20	ribosomal protein L7a pseudogene 11 [Source:HGNC Symbol;Acc:HGNC:35242]
RPL35AP35	20.0447	5.16302	2.36131e-20	ribosomal protein L35a pseudogene 35 [Source:HGNC Symbol;Acc:HGNC:36677]
RP11-302I18.1	20.9995	5.3007	2.79363e-20
GAPDHP70	17.0112	5.23664	2.83135e-20	glyceraldehyde 3 phosphate dehydrogenase pseudogene 70 [Source:HGNC Symbol;Acc:HGNC:4148]
KRT8P49	20.6782	4.96062	3.19917e-20	keratin 8 pseudogene 49 [Source:HGNC Symbol;Acc:HGNC:48345]
RPSAP15	85.0529	-3.53671	4.01823e-20	ribosomal protein SA pseudogene 15 [Source:HGNC Symbol;Acc:HGNC:31464]
GAPDHP65	82.7885	3.80227	4.35516e-20	glyceraldehyde 3 phosphate dehydrogenase pseudogene 65 [Source:HGNC Symbol;Acc:HGNC:4143]
KRT18P13	21.0211	5.39164	4.63632e-20	keratin 18 pseudogene 13 [Source:HGNC Symbol;Acc:HGNC:6432]
RPL4P2	22.2571	4.44017	4.64384e-20	ribosomal protein L4 pseudogene 2 [Source:HGNC Symbol;Acc:HGNC:36836]
RPL13AP2	24.4141	5.31541	4.85802e-20	ribosomal protein L13a pseudogene 2 [Source:HGNC Symbol;Acc:HGNC:19675]
FREM1	581.672	3.46798	6.54669e-20	FRAS1 related extracellular matrix 1 [Source:HGNC Symbol;Acc:HGNC:23399]
RP3-522P13.2	21.3117	5.05299	6.95775e-20
AC006539.2	20.8135	5.0378	7.51935e-20
CBWD2	486.903	-1.73451	8.70204e-20	COBW domain containing 2 [Source:HGNC Symbol;Acc:HGNC:17907]
RPL7P32	163.457	3.36093	9.67141e-20	ribosomal protein L7 pseudogene 32 [Source:HGNC Symbol;Acc:HGNC:35692]
RPL21	2298.99	-2.14085	9.70161e-20	ribosomal protein L21 [Source:HGNC Symbol;Acc:HGNC:10313]
IDI1	1866.62	-2.53402	9.73793e-20	isopentenyl-diphosphate delta isomerase 1 [Source:HGNC Symbol;Acc:HGNC:5387]
MTND4P24	19.7076	5.14503	9.80863e-20	MT-ND4 pseudogene 24 [Source:HGNC Symbol;Acc:HGNC:42220]
RPL7P4	20.093	5.18734	1.0648e-19	ribosomal protein L7 pseudogene 4 [Source:HGNC Symbol;Acc:HGNC:21634]
RP11-713C19.2	17.0393	5.09921	1.10516e-19
LYZ	136.334	3.26981	1.12971e-19	lysozyme [Source:HGNC Symbol;Acc:HGNC:6740]
ACTG1P23	22.7251	5.31931	1.14254e-19	actin gamma 1 pseudogene 23 [Source:HGNC Symbol;Acc:HGNC:51503]
RPL5P12	24.0585	5.03111	1.28146e-19	ribosomal protein L5 pseudogene 12 [Source:HGNC Symbol;Acc:HGNC:36221]
CTD-2636A23.2	113.06	-2.3541	2.10426e-19
RP11-74C1.2	19.9576	4.58534	2.15044e-19
C3	465.918	2.62522	2.51781e-19	complement component 3 [Source:HGNC Symbol;Acc:HGNC:1318]
RPS18P6	21.1042	5.08706	2.53322e-19	ribosomal protein S18 pseudogene 6 [Source:HGNC Symbol;Acc:HGNC:36028]
ITIH3	147.22	3.20668	2.56568e-19	inter-alpha-trypsin inhibitor heavy chain 3 [Source:HGNC Symbol;Acc:HGNC:6168]
APOL6	243.649	3.33674	2.78181e-19	apolipoprotein L, 6 [Source:HGNC Symbol;Acc:HGNC:14870]
PPIAP3	22.6168	4.27373	3.0523e-19	peptidylprolyl isomerase A (cyclophilin A) pseudogene 3 [Source:HGNC Symbol;Acc:HGNC:16545]
TMSB10P1	25.7659	5.25145	3.0523e-19	thymosin beta 10 pseudogene 1 [Source:HGNC Symbol;Acc:HGNC:41949]
PABPC1P1	13.5306	5.13021	3.23299e-19	poly(A) binding protein, cytoplasmic 1 pseudogene 1 [Source:HGNC Symbol;Acc:HGNC:8558]
RP11-64K12.1	18.0697	4.62063	3.26785e-19
CBWD1	1898.54	-1.37342	3.43807e-19	COBW domain containing 1 [Source:HGNC Symbol;Acc:HGNC:17134]
RPL3P6	19.4763	5.06433	3.66167e-19	ribosomal protein L3 pseudogene 6 [Source:HGNC Symbol;Acc:HGNC:36395]
RP11-501C14.9	28.6611	3.81223	3.72593e-19
CATSPERG	967.756	-2.73263	3.92303e-19	catsper channel auxiliary subunit gamma [Source:HGNC Symbol;Acc:HGNC:25243]
BTF3P4	19.0088	5.06799	3.97337e-19	basic transcription factor 3 pseudogene 4 [Source:HGNC Symbol;Acc:HGNC:38566]
CTD-2031P19.4	37.0735	-5.30788	4.25445e-19
PAIP1	664.88	-1.21921	4.2707e-19	poly(A) binding protein interacting protein 1 [Source:HGNC Symbol;Acc:HGNC:16945]
HNRNPA1P4	90.5398	2.58258	4.82383e-19	heterogeneous nuclear ribonucleoprotein A1 pseudogene 4 [Source:HGNC Symbol;Acc:HGNC:32234]
RP1-273G13.1	19.5601	4.98032	4.85012e-19
LDHAP2	14.5212	5.16684	5.12366e-19	lactate dehydrogenase A pseudogene 2 [Source:HGNC Symbol;Acc:HGNC:6537]
KCNJ8	1623.93	-2.41043	5.20072e-19	potassium channel, inwardly rectifying subfamily J, member 8 [Source:HGNC Symbol;Acc:HGNC:6269]
RP11-439L8.2	20.8938	4.9642	5.74349e-19
CTC-448F2.3	17.6681	5.19274	5.9501e-19
RPL3P7	19.7169	4.35887	6.77647e-19	ribosomal protein L3 pseudogene 7 [Source:HGNC Symbol;Acc:HGNC:36797]
RPL23AP43	21.361	4.67937	8.52418e-19	ribosomal protein L23a pseudogene 43 [Source:HGNC Symbol;Acc:HGNC:35751]
HSP90B3P	18.5058	5.04469	8.97548e-19	heat shock protein 90kDa beta (Grp94), member 3, pseudogene [Source:HGNC Symbol;Acc:HGNC:12100]
MORF4	41.2685	2.77642	9.11615e-19	mortality factor 4 (pseudogene) [Source:HGNC Symbol;Acc:HGNC:15773]
KRT18P11	20.1759	4.05763	1.16057e-18	keratin 18 pseudogene 11 [Source:HGNC Symbol;Acc:HGNC:6431]
COX6B1P4	18.3112	5.08595	1.23016e-18	cytochrome c oxidase subunit VIb polypeptide 1 (ubiquitous) pseudogene 4 [Source:HGNC Symbol;Acc:HGNC:2284]
RPL7P37	24.5433	4.8633	1.23016e-18	ribosomal protein L7 pseudogene 37 [Source:HGNC Symbol;Acc:HGNC:36656]
RPL7P7	17.8055	4.78545	1.32333e-18	ribosomal protein L7 pseudogene 7 [Source:HGNC Symbol;Acc:HGNC:36895]
RP11-73B8.1	23.3046	4.92698	1.62077e-18
RP11-941H19.2	20.6306	4.96032	1.78197e-18
HNRNPA1P61	19.9176	4.85374	1.80379e-18	heterogeneous nuclear ribonucleoprotein A1 pseudogene 61 [Source:HGNC Symbol;Acc:HGNC:48791]
AC114776.1	22.7504	4.42847	1.88728e-18
HSP90B2P	23.2536	3.63667	2.05322e-18	heat shock protein 90kDa beta (Grp94), member 2, pseudogene [Source:HGNC Symbol;Acc:HGNC:12099]
SNHG25	126.247	3.71028	2.44414e-18	small nucleolar RNA host gene 25 [Source:HGNC Symbol;Acc:HGNC:51534]
RPS12P26	20.975	4.64734	2.64775e-18	ribosomal protein S12 pseudogene 26 [Source:HGNC Symbol;Acc:HGNC:36320]
PRR15L	94.7745	2.78611	2.6673e-18	proline rich 15-like [Source:HGNC Symbol;Acc:HGNC:28149]
RPS4XP13	25.496	4.56367	2.6673e-18	ribosomal protein S4X pseudogene 13 [Source:HGNC Symbol;Acc:HGNC:36522]
KRT18P20	14.8809	4.73997	2.6673e-18	keratin 18 pseudogene 20 [Source:HGNC Symbol;Acc:HGNC:33388]
AC073072.7	16.7157	4.60227	2.91753e-18
RPL7P52	20.1242	4.87947	2.96662e-18	ribosomal protein L7 pseudogene 52 [Source:HGNC Symbol;Acc:HGNC:35676]
HNRNPA3P14	20.9169	4.9503	2.98279e-18	heterogeneous nuclear ribonucleoprotein A3 pseudogene 14 [Source:HGNC Symbol;Acc:HGNC:48760]
KRT8P14	19.2401	5.09337	2.99795e-18	keratin 8 pseudogene 14 [Source:HGNC Symbol;Acc:HGNC:33366]
RP11-69M1.3	17.9503	4.70059	3.17196e-18
RPL9P2	19.9839	4.82534	3.47668e-18	ribosomal protein L9 pseudogene 2 [Source:HGNC Symbol;Acc:HGNC:17049]
PABPC1P4	57.5762	2.43938	3.77441e-18	poly(A) binding protein, cytoplasmic 1 pseudogene 4 [Source:HGNC Symbol;Acc:HGNC:8563]
GPR89A	216.73	-2.45011	3.8939e-18	G protein-coupled receptor 89A [Source:HGNC Symbol;Acc:HGNC:31984]
KRT18P59	24.116	4.70621	3.92408e-18	keratin 18 pseudogene 59 [Source:HGNC Symbol;Acc:HGNC:48886]
HSP90AB4P	21.5659	4.39846	4.01727e-18	heat shock protein 90kDa alpha (cytosolic), class B member 4, pseudogene [Source:HGNC Symbol;Acc:HGNC:32538]
RP11-129B9.1	19.0191	4.65101	4.74097e-18
AC144530.1	37.1488	3.5296	4.76395e-18
CA9	115.536	4.83173	4.89089e-18	carbonic anhydrase IX [Source:HGNC Symbol;Acc:HGNC:1383]
NDRG1	4101.03	2.54139	4.95794e-18	N-myc downstream regulated 1 [Source:HGNC Symbol;Acc:HGNC:7679]
HNRNPA1P8	44.8506	2.53068	4.95794e-18	heterogeneous nuclear ribonucleoprotein A1 pseudogene 8 [Source:HGNC Symbol;Acc:HGNC:39126]
RPL23AP7	240.801	-1.75072	5.01215e-18	ribosomal protein L23a pseudogene 7 [Source:HGNC Symbol;Acc:HGNC:17336]
RPSA	16427.5	-2.26066	5.49182e-18	ribosomal protein SA [Source:HGNC Symbol;Acc:HGNC:6502]
C4orf47	35.602	4.53698	5.54931e-18	chromosome 4 open reading frame 47 [Source:HGNC Symbol;Acc:HGNC:34346]
ME1	902.74	-1.62371	5.54931e-18	malic enzyme 1, NADP(+)-dependent, cytosolic [Source:HGNC Symbol;Acc:HGNC:6983]
RP11-162A23.5	26.5716	4.27169	5.8626e-18
ADCY5	42.5581	4.29303	6.14242e-18	adenylate cyclase 5 [Source:HGNC Symbol;Acc:HGNC:236]
GTF2IP4	299.38	-2.67376	6.18756e-18	general transcription factor IIi, pseudogene 4 [Source:HGNC Symbol;Acc:HGNC:51716]
AC073465.3	14.0494	5.00947	6.45121e-18
RPL31P28	21.2458	4.91005	6.82383e-18	ribosomal protein L31 pseudogene 28 [Source:HGNC Symbol;Acc:HGNC:36253]
RPS7P4	24.4966	4.0883	7.05294e-18	ribosomal protein S7 pseudogene 4 [Source:HGNC Symbol;Acc:HGNC:36000]
CTD-3080P12.3	63.7426	2.47105	7.40625e-18	uncharacterized LOC101928857 [Source:EntrezGene;Acc:101928857]
TPI1P3	28.0532	4.55701	7.87285e-18	triosephosphate isomerase 1 pseudogene 3 [Source:HGNC Symbol;Acc:HGNC:38070]
RP11-320M16.1	17.9277	4.56612	7.93862e-18
RP5-1056L3.3	67.3192	2.56317	8.13979e-18
KRT18P12	12.4863	4.89389	8.21425e-18	keratin 18 pseudogene 12 [Source:HGNC Symbol;Acc:HGNC:33410]
HMGA1P1	16.0597	4.84837	8.28017e-18	high mobility group AT-hook 1 pseudogene 1 [Source:HGNC Symbol;Acc:HGNC:13321]
RP11-146N23.1	44.4107	3.29666	8.59463e-18
LGMNP1	19.4792	4.69686	9.27378e-18	legumain pseudogene 1 [Source:HGNC Symbol;Acc:HGNC:23079]
RP11-10B2.1	16.0474	4.9068	9.41388e-18
RPL36AP26	16.1221	4.74742	9.5306e-18	ribosomal protein L36a pseudogene 26 [Source:HGNC Symbol;Acc:HGNC:36758]
HOTAIRM1	26.1754	3.61307	9.56026e-18	HOXA transcript antisense RNA, myeloid-specific 1 [Source:HGNC Symbol;Acc:HGNC:37117]
NPM1P33	14.6042	4.80942	1.45407e-17	nucleophosmin 1 (nucleolar phosphoprotein B23, numatrin) pseudogene 33 [Source:HGNC Symbol;Acc:HGNC:45212]
AC093616.4	58.9552	-2.58924	1.45746e-17
RP11-229E13.4	34.5392	-3.24685	1.57857e-17
RP11-378I6.1	70.4746	3.31373	1.61995e-17
RPL10P1	18.0001	4.90544	1.63897e-17	ribosomal protein L10 pseudogene 1 [Source:HGNC Symbol;Acc:HGNC:10300]
BTF3P7	17.375	4.92057	1.79013e-17	basic transcription factor 3 pseudogene 7 [Source:HGNC Symbol;Acc:HGNC:38569]
AC009961.2	20.2967	4.5226	2.16651e-17
HNRNPCP3	16.7074	4.33638	2.18284e-17	heterogeneous nuclear ribonucleoprotein C pseudogene 3 [Source:HGNC Symbol;Acc:HGNC:48815]
LSS	2421.82	-2.41	2.47132e-17	lanosterol synthase (2,3-oxidosqualene-lanosterol cyclase) [Source:HGNC Symbol;Acc:HGNC:6708]
RPL22	19230.5	-1.73374	2.54272e-17	ribosomal protein L22 [Source:HGNC Symbol;Acc:HGNC:10315]
RPL23AP69	15.6348	4.82003	2.65365e-17	ribosomal protein L23a pseudogene 69 [Source:HGNC Symbol;Acc:HGNC:36625]
RPL21P131	14.2204	4.86467	2.97429e-17	ribosomal protein L21 pseudogene 131 [Source:HGNC Symbol;Acc:HGNC:36428]
RPL23AP74	58.0155	2.74211	3.58642e-17	ribosomal protein L23a pseudogene 74 [Source:HGNC Symbol;Acc:HGNC:36148]
RP11-430L17.1	27.0941	4.24981	3.69604e-17
PA2G4P2	16.9363	4.24033	3.88976e-17	proliferation-associated 2G4 pseudogene 2 [Source:HGNC Symbol;Acc:HGNC:16531]
FAM45A	403.218	-1.3529	3.89263e-17	family with sequence similarity 45, member A [Source:HGNC Symbol;Acc:HGNC:31793]
IGF2	85.681	3.06676	4.08912e-17	insulin-like growth factor 2 [Source:HGNC Symbol;Acc:HGNC:5466]
RPS20P10	24.393	4.90181	4.16743e-17	ribosomal protein S20 pseudogene 10 [Source:HGNC Symbol;Acc:HGNC:36800]
CTD-2090I13.1	31.4246	5.00347	4.16743e-17
HIST1H3PS1	19.761	4.85586	4.89031e-17	histone cluster 1, H3, pseudogene 1 [Source:HGNC Symbol;Acc:HGNC:18982]
PPIA	21510.4	-2.04819	5.57759e-17	peptidylprolyl isomerase A (cyclophilin A) [Source:HGNC Symbol;Acc:HGNC:9253]
AC010677.5	18.1815	4.88899	5.63575e-17
KRT8P24	16.2585	4.77008	5.90955e-17	keratin 8 pseudogene 24 [Source:HGNC Symbol;Acc:HGNC:33376]
ACAT2	3461.81	-2.52989	6.1085e-17	acetyl-CoA acetyltransferase 2 [Source:HGNC Symbol;Acc:HGNC:94]
CYP26A1	28.737	3.83716	6.50127e-17	cytochrome P450, family 26, subfamily A, polypeptide 1 [Source:HGNC Symbol;Acc:HGNC:2603]
HNRNPA1P6	100.018	1.96306	6.65314e-17	heterogeneous nuclear ribonucleoprotein A1 pseudogene 6 [Source:HGNC Symbol;Acc:HGNC:5032]
RPS7P14	20.1874	4.71809	7.88301e-17	ribosomal protein S7 pseudogene 14 [Source:HGNC Symbol;Acc:HGNC:36602]
KRT18P65	14.9327	4.76596	8.02137e-17	keratin 18 pseudogene 65 [Source:HGNC Symbol;Acc:HGNC:48892]
RPL3P9	16.2805	4.67701	8.36302e-17	ribosomal protein L3 pseudogene 9 [Source:HGNC Symbol;Acc:HGNC:36839]
RPL23AP18	20.1137	4.56021	8.36302e-17	ribosomal protein L23a pseudogene 18 [Source:HGNC Symbol;Acc:HGNC:36726]
RPL31P49	23.1492	4.24532	8.36639e-17	ribosomal protein L31 pseudogene 49 [Source:HGNC Symbol;Acc:HGNC:35909]
NPM1P12	18.7939	4.15694	1.08867e-16	nucleophosmin 1 (nucleolar phosphoprotein B23, numatrin) pseudogene 12 [Source:HGNC Symbol;Acc:HGNC:7914]
HNRNPA1P53	15.5044	4.68466	1.12826e-16	heterogeneous nuclear ribonucleoprotein A1 pseudogene 53 [Source:HGNC Symbol;Acc:HGNC:48783]
GRAP2	249.369	2.4028	1.18697e-16	GRB2-related adaptor protein 2 [Source:HGNC Symbol;Acc:HGNC:4563]
RP11-781P6.1	25.9594	-3.63207	1.22913e-16
PLA2G4D	29.5126	4.23821	1.25586e-16	phospholipase A2, group IVD (cytosolic) [Source:HGNC Symbol;Acc:HGNC:30038]
RP4-778K6.1	27.6611	5.19263	1.39333e-16
CH507-145C22.1	40.3745	-3.37999	1.42701e-16
RPS3AP26	587.946	-2.39461	1.45574e-16	ribosomal protein S3a pseudogene 26 [Source:HGNC Symbol;Acc:HGNC:36513]
RP11-90D4.3	29.6142	3.65139	1.51797e-16
ATG10	697.654	-2.44621	1.52048e-16	autophagy related 10 [Source:HGNC Symbol;Acc:HGNC:20315]
YBX1	15918.5	-1.61807	1.55254e-16	Y box binding protein 1 [Source:HGNC Symbol;Acc:HGNC:8014]
TLL2	100.712	3.82277	1.56145e-16	tolloid-like 2 [Source:HGNC Symbol;Acc:HGNC:11844]
RP11-9D8.1	17.0262	4.47669	2.1666e-16
RPL3P3	14.0164	4.74723	2.22014e-16	ribosomal protein L3 pseudogene 3 [Source:HGNC Symbol;Acc:HGNC:23550]
NPM1P40	12.3948	4.82282	2.33586e-16	nucleophosmin 1 (nucleolar phosphoprotein B23, numatrin) pseudogene 40 [Source:HGNC Symbol;Acc:HGNC:45219]
AK4P1	21.104	-5.21462	2.62147e-16	adenylate kinase 4 pseudogene 1 [Source:HGNC Symbol;Acc:HGNC:364]
MTATP6P2	12.9275	4.77464	2.71602e-16	mitochondrially encoded ATP synthase 6 pseudogene 2 [Source:HGNC Symbol;Acc:HGNC:44576]
RP4-575N6.2	13.568	4.87678	2.74012e-16
RP4-814D15.2	22.9594	3.81808	2.93035e-16
HNRNPA1P21	17.7739	4.12339	3.05092e-16	heterogeneous nuclear ribonucleoprotein A1 pseudogene 21 [Source:HGNC Symbol;Acc:HGNC:39539]
RP11-543P15.1	438.472	-2.9804	3.31088e-16
YPEL1	266.772	2.20887	3.31088e-16	yippee-like 1 [Source:HGNC Symbol;Acc:HGNC:12845]
RPS18P9	114.832	1.98954	3.86103e-16	ribosomal protein S18 pseudogene 9 [Source:HGNC Symbol;Acc:HGNC:36483]
CTD-2290C23.1	15.9145	4.56375	4.40175e-16
RP11-350G13.1	15.1377	4.50857	4.66275e-16
RPS19P3	39.7402	4.02628	5.03059e-16	ribosomal protein S19 pseudogene 3 [Source:HGNC Symbol;Acc:HGNC:23560]
RPL31P63	20.8265	4.21222	5.54039e-16	ribosomal protein L31 pseudogene 63 [Source:HGNC Symbol;Acc:HGNC:35666]
PIPSL	62.0619	2.31379	5.76714e-16	PIP5K1A and PSMD4-like, pseudogene [Source:HGNC Symbol;Acc:HGNC:23733]
RP11-646D13.1	12.7793	4.85755	6.17808e-16
FTH1P15	17.9268	4.61606	6.18573e-16	ferritin, heavy polypeptide 1 pseudogene 15 [Source:HGNC Symbol;Acc:HGNC:3985]
NPM1P14	13.6023	4.76375	7.45665e-16	nucleophosmin 1 (nucleolar phosphoprotein B23, numatrin) pseudogene 14 [Source:HGNC Symbol;Acc:HGNC:7916]
RP11-100N21.1	25.3071	3.50945	7.5848e-16
AC107081.5	283.776	-3.19524	7.68164e-16
PPIAP6	16.7115	3.62848	9.23405e-16	peptidylprolyl isomerase A (cyclophilin A) pseudogene 6 [Source:HGNC Symbol;Acc:HGNC:20028]
HNRNPA1P15	14.442	4.49722	9.83445e-16	heterogeneous nuclear ribonucleoprotein A1 pseudogene 15 [Source:HGNC Symbol;Acc:HGNC:39133]
KRT8P31	13.8388	4.1356	1.06107e-15	keratin 8 pseudogene 31 [Source:HGNC Symbol;Acc:HGNC:39865]
C1RL	1248.84	1.08431	1.25676e-15	complement component 1, r subcomponent-like [Source:HGNC Symbol;Acc:HGNC:21265]
RPL7P12	15.8199	4.63524	1.25872e-15	ribosomal protein L7 pseudogene 12 [Source:HGNC Symbol;Acc:HGNC:36611]
H3F3AP4	19.244	-4.71601	1.25894e-15	H3 histone, family 3A, pseudogene 4 [Source:HGNC Symbol;Acc:HGNC:42980]
RP11-889L3.4	17.5053	4.34016	1.29107e-15
COLEC12	911.884	-1.36288	1.29788e-15	collectin sub-family member 12 [Source:HGNC Symbol;Acc:HGNC:16016]
RPL13AP23	14.2634	4.71479	1.43096e-15	ribosomal protein L13a pseudogene 23 [Source:HGNC Symbol;Acc:HGNC:36498]
SMN2	105.642	-2.80245	1.45826e-15	survival of motor neuron 2, centromeric [Source:HGNC Symbol;Acc:HGNC:11118]
FTLP2	15.5944	4.0464	1.4686e-15	ferritin, light polypeptide pseudogene 2 [Source:HGNC Symbol;Acc:HGNC:4001]
SNX18P12	573.235	2.7091	1.5078e-15	sorting nexin 18 pseudogene 12 [Source:HGNC Symbol;Acc:HGNC:39620]
RP3-486I3.4	29.5896	3.19057	1.62263e-15
ZEB2	19.6027	4.9835	1.62846e-15	zinc finger E-box binding homeobox 2 [Source:HGNC Symbol;Acc:HGNC:14881]
RP4-800G7.1	21.1703	4.03972	1.71979e-15
ARSEP1	22.9897	3.99988	1.782e-15	arylsulfatase E pseudogene 1 [Source:HGNC Symbol;Acc:HGNC:720]
MEIS2	12.3503	4.90924	1.82852e-15	Meis homeobox 2 [Source:HGNC Symbol;Acc:HGNC:7001]
KRT8P41	13.0188	4.80895	1.8374e-15	keratin 8 pseudogene 41 [Source:HGNC Symbol;Acc:HGNC:39875]
RPS15AP17	25.5581	4.06594	2.07808e-15	ribosomal protein S15a pseudogene 17 [Source:HGNC Symbol;Acc:HGNC:36888]
GTF2H2C	194.025	-2.57128	2.07903e-15	GTF2H2 family member C [Source:HGNC Symbol;Acc:HGNC:31394]
APOBR	169.536	1.91534	2.16059e-15	apolipoprotein B receptor [Source:HGNC Symbol;Acc:HGNC:24087]
RPL34P1	14.7287	4.56908	3.09929e-15	ribosomal protein L34 pseudogene 1 [Source:HGNC Symbol;Acc:HGNC:10341]
STX3	7363.46	-1.39763	3.09929e-15	syntaxin 3 [Source:HGNC Symbol;Acc:HGNC:11438]
RPS4XP11	20.833	3.47245	3.22236e-15	ribosomal protein S4X pseudogene 11 [Source:HGNC Symbol;Acc:HGNC:37013]
ANXA6	5871.41	-1.36069	3.23209e-15	annexin A6 [Source:HGNC Symbol;Acc:HGNC:544]
HNRNPA3P13	12.5662	4.54494	3.23303e-15	heterogeneous nuclear ribonucleoprotein A3 pseudogene 13 [Source:HGNC Symbol;Acc:HGNC:48759]
HMGCR	3970.53	-1.97971	3.27279e-15	3-hydroxy-3-methylglutaryl-CoA reductase [Source:HGNC Symbol;Acc:HGNC:5006]
HSPA8P5	39.1119	2.75143	3.27279e-15	heat shock 70kDa protein 8 pseudogene 5 [Source:HGNC Symbol;Acc:HGNC:44920]
EIF4BP5	20.004	3.8698	3.59722e-15	eukaryotic translation initiation factor 4B pseudogene 5 [Source:HGNC Symbol;Acc:HGNC:37938]
RPL5P6	13.0329	4.69131	3.59722e-15	ribosomal protein L5 pseudogene 6 [Source:HGNC Symbol;Acc:HGNC:35890]
PNPLA3	165.832	-2.55693	3.59722e-15	patatin-like phospholipase domain containing 3 [Source:HGNC Symbol;Acc:HGNC:18590]
EIF4BP9	13.8832	4.60817	3.87028e-15	eukaryotic translation initiation factor 4B pseudogene 9 [Source:HGNC Symbol;Acc:HGNC:37942]
AC009413.2	13.9173	4.51185	3.91902e-15
RP1-65P5.3	159.088	-2.00069	4.29411e-15
RPL7P36	15.5318	4.70467	4.39525e-15	ribosomal protein L7 pseudogene 36 [Source:HGNC Symbol;Acc:HGNC:37045]
HNRNPA1P2	20.4378	3.76	4.84173e-15	heterogeneous nuclear ribonucleoprotein A1 pseudogene 2 [Source:HGNC Symbol;Acc:HGNC:13958]
MTRNR2L11	10.0329	4.77206	4.97422e-15	MT-RNR2-like 11 (pseudogene) [Source:HGNC Symbol;Acc:HGNC:37168]
RPS3AP44	15.3782	4.06377	5.72042e-15	ribosomal protein S3a pseudogene 44 [Source:HGNC Symbol;Acc:HGNC:36761]
RPL31P61	16.0663	4.30695	5.96718e-15	ribosomal protein L31 pseudogene 61 [Source:HGNC Symbol;Acc:HGNC:35635]
RPL39P3	32.3592	-4.53191	6.00157e-15	ribosomal protein L39 pseudogene 3 [Source:HGNC Symbol;Acc:HGNC:21383]
HNRNPA1P50	20.4688	3.45289	6.37432e-15	heterogeneous nuclear ribonucleoprotein A1 pseudogene 50 [Source:HGNC Symbol;Acc:HGNC:48780]
RP11-777B9.5	10.1999	4.80111	6.92461e-15
RPL7P13	11.5351	4.65203	7.01412e-15	ribosomal protein L7 pseudogene 13 [Source:HGNC Symbol;Acc:HGNC:36861]
RP1-228H13.1	18.1342	3.77856	7.85062e-15
HNRNPA1P20	12.4196	4.49669	7.92832e-15	heterogeneous nuclear ribonucleoprotein A1 pseudogene 20 [Source:HGNC Symbol;Acc:HGNC:39538]
MAGEA3	799.346	-1.67706	9.24493e-15	melanoma antigen family A3 [Source:HGNC Symbol;Acc:HGNC:6801]
KRT8P17	11.8565	4.5755	9.37866e-15	keratin 8 pseudogene 17 [Source:HGNC Symbol;Acc:HGNC:33369]
RP11-79L9.2	16.1682	4.01088	9.65789e-15
RPL5P11	14.3821	4.55833	9.65789e-15	ribosomal protein L5 pseudogene 11 [Source:HGNC Symbol;Acc:HGNC:35483]
SERPINA11	32.1374	3.73739	9.86497e-15	serpin peptidase inhibitor, clade A (alpha-1 antiproteinase, antitrypsin), member 11 [Source:HGNC Symbol;Acc:HGNC:19193]
HSPA8P9	28.4412	2.63127	1.02311e-14	heat shock 70kDa protein 8 pseudogene 9 [Source:HGNC Symbol;Acc:HGNC:44924]
STRA6	151.793	2.35895	1.02311e-14	stimulated by retinoic acid 6 [Source:HGNC Symbol;Acc:HGNC:30650]
ACLY	5822.5	-1.2185	1.06675e-14	ATP citrate lyase [Source:HGNC Symbol;Acc:HGNC:115]
RP11-272G22.3	13.3839	4.35811	1.0718e-14
RDH11	2219.6	-1.71536	1.08901e-14	retinol dehydrogenase 11 (all-trans/9-cis/11-cis) [Source:HGNC Symbol;Acc:HGNC:17964]
U2AF1L5	39.9829	-3.33852	1.12637e-14	U2 small nuclear RNA auxiliary factor 1-like 5 [Source:HGNC Symbol;Acc:HGNC:51830]
EEF1A2	109.37	2.87838	1.1959e-14	eukaryotic translation elongation factor 1 alpha 2 [Source:HGNC Symbol;Acc:HGNC:3192]
NPM1P25	13.5657	4.35118	1.30175e-14	nucleophosmin 1 (nucleolar phosphoprotein B23, numatrin) pseudogene 25 [Source:HGNC Symbol;Acc:HGNC:45204]
RPS19P1	18.6195	4.58821	1.32446e-14	ribosomal protein S19 pseudogene 1 [Source:HGNC Symbol;Acc:HGNC:16534]
PSMC1P1	57.0528	-2.39925	1.35384e-14	proteasome (prosome, macropain) 26S subunit, ATPase, 1 pseudogene 1 [Source:HGNC Symbol;Acc:HGNC:30147]
RP11-90P5.2	24.413	-4.10098	1.5726e-14
RP11-179A18.1	17.5442	3.61786	1.58393e-14
RP11-777J24.1	11.1312	4.52482	1.66834e-14
CCZ1B	202.001	-1.81676	1.72966e-14	CCZ1 homolog B, vacuolar protein trafficking and biogenesis associated [Source:HGNC Symbol;Acc:HGNC:21717]
PPIAP25	11.017	4.60078	1.86162e-14	peptidylprolyl isomerase A (cyclophilin A) pseudogene 25 [Source:HGNC Symbol;Acc:HGNC:39270]
KRT18P36	10.8436	4.83727	1.8871e-14	keratin 18 pseudogene 36 [Source:HGNC Symbol;Acc:HGNC:33405]
AC005019.2	14.3857	4.46594	1.9093e-14
FAM131B	83.4754	-2.42352	1.94244e-14	family with sequence similarity 131, member B [Source:HGNC Symbol;Acc:HGNC:22202]
KRT18P14	11.1445	4.75107	2.0123e-14	keratin 18 pseudogene 14 [Source:HGNC Symbol;Acc:HGNC:6433]
FAM3C2	44.2048	-3.1167	2.02275e-14	family with sequence similarity 3, member C2 (pseudogene) [Source:HGNC Symbol;Acc:HGNC:34501]
RP11-624L12.1	22.5009	3.27488	2.14398e-14
TNFSF10	20.0009	3.87735	2.16028e-14	tumor necrosis factor (ligand) superfamily, member 10 [Source:HGNC Symbol;Acc:HGNC:11925]
RPL23AP82	475.161	-1.77223	2.22295e-14	ribosomal protein L23a pseudogene 82 [Source:HGNC Symbol;Acc:HGNC:33730]
KRT18P37	9.28705	4.71482	2.22406e-14	keratin 18 pseudogene 37 [Source:HGNC Symbol;Acc:HGNC:33406]
ANXA3	1926.13	-2.07055	2.40661e-14	annexin A3 [Source:HGNC Symbol;Acc:HGNC:541]
RP11-685B14.1	12.6422	4.66494	2.51532e-14
KRT8P39	79.464	3.55854	2.57491e-14	keratin 8 pseudogene 39 [Source:HGNC Symbol;Acc:HGNC:39873]
CTD-2270N23.1	61.2315	3.3775	2.59924e-14
HNRNPA1P38	13.2252	4.55322	2.62406e-14	heterogeneous nuclear ribonucleoprotein A1pseudogene 38 [Source:HGNC Symbol;Acc:HGNC:48767]
PRKRIR	672.09	-1.32482	2.63462e-14	protein-kinase, interferon-inducible double stranded RNA dependent inhibitor, repressor of (P58 repressor) [Source:HGNC Symbol;Acc:HGNC:9440]
RP11-219I21.1	15.5475	4.61264	2.71033e-14
TPM3P9	634.089	-2.25671	2.80317e-14	tropomyosin 3 pseudogene 9 [Source:HGNC Symbol;Acc:HGNC:44142]
GPR89B	112.541	-1.81911	2.85979e-14	G protein-coupled receptor 89B [Source:HGNC Symbol;Acc:HGNC:13840]
RP11-771F20.1	16.7893	4.24024	2.98752e-14
RPS3AP53	12.1044	4.61688	3.27349e-14	ribosomal protein S3a pseudogene 53 [Source:HGNC Symbol;Acc:HGNC:44500]
EIF5AP2	10.0177	4.41627	3.47025e-14	eukaryotic translation initiation factor 5A pseudogene 2 [Source:HGNC Symbol;Acc:HGNC:3303]
TUBBP2	38.1643	2.84066	3.52957e-14	tubulin, beta pseudogene 2 [Source:HGNC Symbol;Acc:HGNC:12415]
TRAF1	155.024	2.3979	3.63869e-14	TNF receptor-associated factor 1 [Source:HGNC Symbol;Acc:HGNC:12031]
RP11-488L18.1	9.35812	4.24448	3.67969e-14
RP11-627K11.1	84.8941	3.10466	3.70762e-14
PHBP11	10.0816	4.51876	3.95312e-14	prohibitin pseudogene 11 [Source:HGNC Symbol;Acc:HGNC:39290]
RP11-630I5.1	15.3905	4.0021	4.02191e-14
RPS27AP2	16.8761	4.45565	4.25326e-14	ribosomal protein S27a pseudogene 2 [Source:HGNC Symbol;Acc:HGNC:16572]
FDFT1	3025.74	-2.3916	4.45003e-14	farnesyl-diphosphate farnesyltransferase 1 [Source:HGNC Symbol;Acc:HGNC:3629]
RP11-20O24.4	108.797	-2.77478	4.59695e-14
CTD-2218G20.1	15.6753	4.53969	4.71976e-14
RP11-314A20.1	23.1634	4.44522	4.9107e-14
RPS27	15276.1	-2.29185	4.99629e-14	ribosomal protein S27 [Source:HGNC Symbol;Acc:HGNC:10416]
TUBBP6	13.3406	4.36074	5.39261e-14	tubulin, beta class I pseudogene 6 [Source:HGNC Symbol;Acc:HGNC:42175]
RP11-791G16.2	14.6765	4.18721	5.55077e-14
KRT18P21	12.1562	4.00252	5.66946e-14	keratin 18 pseudogene 21 [Source:HGNC Symbol;Acc:HGNC:33389]
HNRNPA1P48	349.011	-1.4858	5.99218e-14	heterogeneous nuclear ribonucleoprotein A1 pseudogene 48 [Source:HGNC Symbol;Acc:HGNC:48778]
H2AFZP3	12.0296	4.52314	6.0518e-14	H2A histone family, member Z pseudogene 3 [Source:HGNC Symbol;Acc:HGNC:38013]
RPL34P31	15.9246	4.58996	6.17668e-14	ribosomal protein L34 pseudogene 31 [Source:HGNC Symbol;Acc:HGNC:36899]
RPS10P3	104.028	-2.99497	6.74635e-14	ribosomal protein S10 pseudogene 3 [Source:HGNC Symbol;Acc:HGNC:23684]
DNAJC8	4670.55	-1.23295	6.93299e-14	DnaJ (Hsp40) homolog, subfamily C, member 8 [Source:HGNC Symbol;Acc:HGNC:15470]
RPL17P26	12.608	4.47719	6.99105e-14	ribosomal protein L17 pseudogene 26 [Source:HGNC Symbol;Acc:HGNC:35597]
SLC18A1	250.959	2.99126	7.48776e-14	solute carrier family 18 (vesicular monoamine transporter), member 1 [Source:HGNC Symbol;Acc:HGNC:10934]
RPL5P17	19.4046	4.12215	7.87856e-14	ribosomal protein L5 pseudogene 17 [Source:HGNC Symbol;Acc:HGNC:36605]
RPS4XP2	12.9663	4.18463	9.38215e-14	ribosomal protein S4X pseudogene 2 [Source:HGNC Symbol;Acc:HGNC:16563]
TGM2	578.636	1.5339	9.70923e-14	transglutaminase 2 [Source:HGNC Symbol;Acc:HGNC:11778]
GAPDHP73	9.38556	4.53888	1.0858e-13	glyceraldehyde-3-phosphate dehydrogenase pseudogene 73 [Source:HGNC Symbol;Acc:HGNC:22956]
AC006386.1	16.889	4.25604	1.09372e-13	Uncharacterized protein [Source:UniProtKB/TrEMBL;Acc:A0A096LNI8]
SNRPGP10	27.0478	-3.8204	1.13928e-13	small nuclear ribonucleoprotein polypeptide G pseudogene 10 [Source:HGNC Symbol;Acc:HGNC:39329]
KRT18P26	10.5828	4.7316	1.16903e-13	keratin 18 pseudogene 26 [Source:HGNC Symbol;Acc:HGNC:33395]
KRT19P1	13.0516	4.31025	1.30524e-13	keratin 19 pseudogene 1 [Source:HGNC Symbol;Acc:HGNC:33422]
RP11-321A17.3	11.8202	4.35947	1.35173e-13
PABPC1P3	14.5931	3.43076	1.41336e-13	poly(A) binding protein, cytoplasmic 1 pseudogene 3 [Source:HGNC Symbol;Acc:HGNC:8560]
CTC-484M2.1	35.7652	2.56797	1.41336e-13
SLC6A8	422.219	2.36016	1.41336e-13	solute carrier family 6 (neurotransmitter transporter), member 8 [Source:HGNC Symbol;Acc:HGNC:11055]
KRT8P9	22.4708	4.17269	1.43602e-13	keratin 8 pseudogene 9 [Source:HGNC Symbol;Acc:HGNC:33363]
MCOLN3	1077.72	2.48642	1.44606e-13	mucolipin 3 [Source:HGNC Symbol;Acc:HGNC:13358]
RP11-553N16.1	12.1366	4.12103	1.45027e-13
CTD-3214H19.12	10.268	4.46935	1.49407e-13
CTD-2311M21.2	12.2561	4.39492	1.57936e-13
HNRNPA1P42	11.6976	4.55835	1.64515e-13	heterogeneous nuclear ribonucleoprotein A1 pseudogene 42 [Source:HGNC Symbol;Acc:HGNC:48771]
RP11-53I6.1	12.9947	4.45656	1.7847e-13
RP11-113C12.2	24.6162	4.06527	1.79713e-13
PSMC6	2276.95	-1.13795	2.0368e-13	proteasome (prosome, macropain) 26S subunit, ATPase, 6 [Source:HGNC Symbol;Acc:HGNC:9553]
ACSL5	223.689	1.69592	2.203e-13	acyl-CoA synthetase long-chain family member 5 [Source:HGNC Symbol;Acc:HGNC:16526]
RP11-144L1.8	48.9874	2.77342	2.2717e-13
HMGN1P36	31.9316	-3.75157	2.31483e-13	high mobility group nucleosome binding domain 1 pseudogene 36 [Source:HGNC Symbol;Acc:HGNC:39380]
TPT1P6	17.5879	4.35354	2.35157e-13	tumor protein, translationally-controlled 1 pseudogene 6 [Source:HGNC Symbol;Acc:HGNC:49297]
RPS15AP38	16.0146	3.86929	2.47978e-13	ribosomal protein S15a pseudogene 38 [Source:HGNC Symbol;Acc:HGNC:36523]
RP11-134K1.2	21.1261	4.14472	2.5699e-13
PLA2G2A	490.771	1.98008	2.73659e-13	phospholipase A2, group IIA (platelets, synovial fluid) [Source:HGNC Symbol;Acc:HGNC:9031]
KRT18P52	10.7688	4.46085	3.14337e-13	keratin 18 pseudogene 52 [Source:HGNC Symbol;Acc:HGNC:37888]
KB-1208A12.3	526.162	-3.56914	3.28666e-13
RP11-280O24.3	14.1085	4.36649	3.34877e-13
KRT8P20	11.21	4.55322	3.53208e-13	keratin 8 pseudogene 20 [Source:HGNC Symbol;Acc:HGNC:33372]
RPSAP4	18.1306	3.3354	3.61448e-13	ribosomal protein SA pseudogene 4 [Source:HGNC Symbol;Acc:HGNC:20018]
NEIL1	39.4175	2.3782	3.77011e-13	nei-like DNA glycosylase 1 [Source:HGNC Symbol;Acc:HGNC:18448]
KRT18P38	15.5855	4.16058	3.99009e-13	keratin 18 pseudogene 38 [Source:HGNC Symbol;Acc:HGNC:33407]
RP4-595K12.1	16.595	4.40346	4.13031e-13
AC021016.7	12.0529	4.21671	4.13718e-13
CALM2P3	10.8809	4.16623	4.43124e-13	calmodulin 2 pseudogene 3 [Source:HGNC Symbol;Acc:HGNC:1448]
RP11-330L19.1	26.3285	3.00212	4.95315e-13
GOLGA8R	29.5362	3.83713	5.22095e-13	golgin A8 family, member R [Source:HGNC Symbol;Acc:HGNC:44407]
HOXC6	1873.39	1.43346	5.23358e-13	homeobox C6 [Source:HGNC Symbol;Acc:HGNC:5128]
ANP32BP1	18.4035	3.03966	5.26728e-13	acidic (leucine-rich) nuclear phosphoprotein 32 family, member B pseudogene 1 [Source:HGNC Symbol;Acc:HGNC:24267]
RP11-307O1.1	13.9491	4.14528	5.32029e-13
AC079834.1	13.3029	4.28912	5.46787e-13
RPL23AP57	14.4716	4.19188	5.54456e-13	ribosomal protein L23a pseudogene 57 [Source:HGNC Symbol;Acc:HGNC:36971]
KRT18P9	16.7199	4.71266	5.67671e-13	keratin 18 pseudogene 9 [Source:HGNC Symbol;Acc:HGNC:17767]
RP11-613F7.1	15.3566	4.01153	5.76188e-13
PSMC1P2	10.0845	4.41237	6.38334e-13	proteasome (prosome, macropain) 26S subunit, ATPase, 1 pseudogene 2 [Source:HGNC Symbol;Acc:HGNC:39777]
TUBA1C	14130.7	-1.42707	6.54227e-13	tubulin, alpha 1c [Source:HGNC Symbol;Acc:HGNC:20768]
ZMAT1	23.6951	4.07043	6.56257e-13	zinc finger, matrin-type 1 [Source:HGNC Symbol;Acc:HGNC:29377]
CCT6P2	11.0801	4.02699	6.73604e-13	chaperonin containing TCP1, subunit 6 (zeta) pseudogene 2 [Source:HGNC Symbol;Acc:HGNC:35150]
RPL3P1	10.1662	4.19547	6.77117e-13	ribosomal protein L3 pseudogene 1 [Source:HGNC Symbol;Acc:HGNC:10352]
GAPDHP71	9.8227	4.40331	6.77117e-13	glyceraldehyde-3-phosphate dehydrogenase pseudogene 71 [Source:HGNC Symbol;Acc:HGNC:4149]
NEK2P4	17.2655	4.33851	7.00826e-13	NEK2 pseudogene 4 [Source:HGNC Symbol;Acc:HGNC:37818]
HNRNPA1P39	83.0213	1.74545	7.80352e-13	heterogeneous nuclear ribonucleoprotein A1 pseudogene 39 [Source:HGNC Symbol;Acc:HGNC:48768]
TRIM17	788.837	1.5962	8.7025e-13	tripartite motif containing 17 [Source:HGNC Symbol;Acc:HGNC:13430]
RP11-516A11.1	37.3148	3.15258	9.08176e-13
SIX1	103.492	1.79307	9.39584e-13	SIX homeobox 1 [Source:HGNC Symbol;Acc:HGNC:10887]
SP6	3423.59	1.29866	9.69249e-13	Sp6 transcription factor [Source:HGNC Symbol;Acc:HGNC:14530]
RPS27AP1	10.7173	4.23993	9.79378e-13	ribosomal protein S27a pseudogene 1 [Source:HGNC Symbol;Acc:HGNC:17121]
RPL7P59	8.97042	4.39545	1.01419e-12	ribosomal protein L7 pseudogene 59 [Source:HGNC Symbol;Acc:HGNC:49215]
RPS24P8	94.1303	2.57664	1.01419e-12	ribosomal protein S24 pseudogene 8 [Source:HGNC Symbol;Acc:HGNC:37016]
RPL23P2	35.8707	2.74477	1.0188e-12	ribosomal protein L23 pseudogene 2 [Source:HGNC Symbol;Acc:HGNC:10324]
RP11-436H11.1	17.0597	4.50257	1.06224e-12
RP11-815N9.2	11.4205	4.41556	1.0712e-12
MYCL	296.048	1.658	1.08211e-12	v-myc avian myelocytomatosis viral oncogene lung carcinoma derived homolog [Source:HGNC Symbol;Acc:HGNC:7555]
HNRNPA1P32	10.4769	4.33044	1.08366e-12	heterogeneous nuclear ribonucleoprotein A1 pseudogene 32 [Source:HGNC Symbol;Acc:HGNC:44958]
PTMA	17798.2	-1.37183	1.11055e-12	prothymosin, alpha [Source:HGNC Symbol;Acc:HGNC:9623]
RPL3P2	120.296	2.37468	1.12879e-12	ribosomal protein L3 pseudogene 2 [Source:HGNC Symbol;Acc:HGNC:17834]
KRT18P7	9.1206	4.4132	1.13728e-12	keratin 18 pseudogene 7 [Source:HGNC Symbol;Acc:HGNC:20283]
ANP32D	10.7732	4.41024	1.18666e-12	acidic (leucine-rich) nuclear phosphoprotein 32 family, member D [Source:HGNC Symbol;Acc:HGNC:16676]
RP11-247I13.3	10.4893	4.22121	1.25714e-12
ST13P6	55.1778	-2.53074	1.35495e-12	suppression of tumorigenicity 13 (colon carcinoma) (Hsp70 interacting protein) pseudogene 6 [Source:HGNC Symbol;Acc:HGNC:18557]
RPL9P3	36.6595	3.44017	1.35544e-12	ribosomal protein L9 pseudogene 3 [Source:HGNC Symbol;Acc:HGNC:23555]
HMGN2P3	19.1499	-3.81703	1.43448e-12	high mobility group nucleosomal binding domain 2 pseudogene 3 [Source:HGNC Symbol;Acc:HGNC:33566]
RP11-352E6.2	7.83178	4.46239	1.48802e-12
RPL29P12	14.4222	3.90345	1.54209e-12	ribosomal protein L29 pseudogene 12 [Source:HGNC Symbol;Acc:HGNC:36608]
FAM65B	1541.2	-2.24396	1.58852e-12	family with sequence similarity 65, member B [Source:HGNC Symbol;Acc:HGNC:13872]
RUFY2	678.913	-1.59554	1.64273e-12	RUN and FYVE domain containing 2 [Source:HGNC Symbol;Acc:HGNC:19761]
RP11-555K12.1	13.5033	4.27438	1.66039e-12
NOL3	485.213	1.18437	1.66548e-12	nucleolar protein 3 (apoptosis repressor with CARD domain) [Source:HGNC Symbol;Acc:HGNC:7869]
HNRNPA1P40	9.17519	4.34635	1.66548e-12	heterogeneous nuclear ribonucleoprotein A1 pseudogene 40 [Source:HGNC Symbol;Acc:HGNC:48769]
SLIT3	632.928	-1.51572	1.69369e-12	slit guidance ligand 3 [Source:HGNC Symbol;Acc:HGNC:11087]
AC009362.2	13.5017	4.37696	1.76713e-12
RPL30P4	8.26445	4.48438	1.81177e-12	ribosomal protein L30 pseudogene 4 [Source:HGNC Symbol;Acc:HGNC:35871]
COL2A1	30366	-1.61796	1.81233e-12	collagen, type II, alpha 1 [Source:HGNC Symbol;Acc:HGNC:2200]
RPL7P56	10.6502	4.31745	1.87146e-12	ribosomal protein L7 pseudogene 56 [Source:HGNC Symbol;Acc:HGNC:35588]
RPL15P3	63.9311	-2.27699	1.97921e-12	ribosomal protein L15 pseudogene 3 [Source:HGNC Symbol;Acc:HGNC:21538]
FYN	496.29	1.04155	2.09207e-12	FYN proto-oncogene, Src family tyrosine kinase [Source:HGNC Symbol;Acc:HGNC:4037]
SUMO1	4043.66	-1.08063	2.14591e-12	small ubiquitin-like modifier 1 [Source:HGNC Symbol;Acc:HGNC:12502]
AKR1C2	310.892	-2.35028	2.16974e-12	aldo-keto reductase family 1, member C2 [Source:HGNC Symbol;Acc:HGNC:385]
RPL21P112	11.8817	4.4051	2.23174e-12	ribosomal protein L21 pseudogene 112 [Source:HGNC Symbol;Acc:HGNC:36526]
RP1-170O19.17	72.7542	2.62039	2.33219e-12
HSPA8P11	10.4975	3.97024	2.34592e-12	heat shock 70kDa protein 8 pseudogene 11 [Source:HGNC Symbol;Acc:HGNC:44926]
AC005682.7	11.7982	4.09504	2.34592e-12
CSAG3	113.521	-2.73331	2.43175e-12	CSAG family, member 3 [Source:HGNC Symbol;Acc:HGNC:26237]
HMGCS1	2933.48	-1.79595	2.44437e-12	3-hydroxy-3-methylglutaryl-CoA synthase 1 (soluble) [Source:HGNC Symbol;Acc:HGNC:5007]
EIF4A2P4	15.7719	3.91765	2.44762e-12	eukaryotic translation initiation factor 4A2 pseudogene 4 [Source:HGNC Symbol;Acc:HGNC:45101]
RP11-254G11.1	15.0129	3.9455	2.55542e-12
TMEM185A	1938.33	-1.3059	2.56077e-12	transmembrane protein 185A [Source:HGNC Symbol;Acc:HGNC:17125]
TIGAR	640.048	-1.4057	2.66568e-12	TP53 induced glycolysis regulatory phosphatase [Source:HGNC Symbol;Acc:HGNC:1185]
HOXA-AS3	848.508	1.89354	2.67651e-12	HOXA cluster antisense RNA 3 [Source:HGNC Symbol;Acc:HGNC:43748]
NPM1P24	45.4212	2.43275	2.71057e-12	nucleophosmin 1 (nucleolar phosphoprotein B23, numatrin) pseudogene 24 [Source:HGNC Symbol;Acc:HGNC:45097]
CBS	185.131	-1.88205	2.73168e-12	cystathionine-beta-synthase [Source:HGNC Symbol;Acc:HGNC:1550]
ZNF114	37.9536	-2.25912	2.74053e-12	zinc finger protein 114 [Source:HGNC Symbol;Acc:HGNC:12894]
FAM212B	483.189	-1.30205	2.82465e-12	family with sequence similarity 212, member B [Source:HGNC Symbol;Acc:HGNC:28045]
RP1-89D4.1	23.265	2.95021	2.87112e-12
RP11-448G4.2	7.19004	4.44895	3.05859e-12
CD300A	28.1949	4.40369	3.08732e-12	CD300a molecule [Source:HGNC Symbol;Acc:HGNC:19319]
GOT2P2	14.6685	3.7364	3.08945e-12	glutamic-oxaloacetic transaminase 2 pseudogene 2 [Source:HGNC Symbol;Acc:HGNC:4435]
RPS21P4	10.6492	4.29242	3.21225e-12	ribosomal protein S21 pseudogene 4 [Source:HGNC Symbol;Acc:HGNC:35922]
RP11-137N23.1	11.2572	3.77593	3.27618e-12
TUBAL3	21.9199	3.97316	3.57568e-12	tubulin, alpha-like 3 [Source:HGNC Symbol;Acc:HGNC:23534]
NPM1P37	14.5191	3.58594	3.93888e-12	nucleophosmin 1 (nucleolar phosphoprotein B23, numatrin) pseudogene 37 [Source:HGNC Symbol;Acc:HGNC:45216]
RPL12P15	9.73505	4.27796	3.95033e-12	ribosomal protein L12 pseudogene 15 [Source:HGNC Symbol;Acc:HGNC:36619]
TMEM45A	247.594	2.43063	4.06973e-12	transmembrane protein 45A [Source:HGNC Symbol;Acc:HGNC:25480]
RP11-798M19.6	61.1507	2.51298	4.06973e-12
FAM180A	15.2544	3.99791	4.44888e-12	family with sequence similarity 180, member A [Source:HGNC Symbol;Acc:HGNC:33773]
RPL6P25	8.94541	4.41886	4.65425e-12	ribosomal protein L6 pseudogene 25 [Source:HGNC Symbol;Acc:HGNC:36840]
PPIAP13	10.2913	4.10673	4.89296e-12	peptidylprolyl isomerase A (cyclophilin A) pseudogene 13 [Source:HGNC Symbol;Acc:HGNC:9266]
RPS15AP11	13.513	3.93147	4.92279e-12	ribosomal protein S15a pseudogene 11 [Source:HGNC Symbol;Acc:HGNC:36707]
TUBG1P	9.79217	4.24195	4.92279e-12	tubulin, gamma 1 pseudogene [Source:HGNC Symbol;Acc:HGNC:12418]
RPL7P24	14.3308	3.71153	5.30167e-12	ribosomal protein L7 pseudogene 24 [Source:HGNC Symbol;Acc:HGNC:36715]
ZMIZ1-AS1	130.484	1.94859	5.31657e-12	ZMIZ1 antisense RNA 1 [Source:HGNC Symbol;Acc:HGNC:27433]
RP13-585F24.1	22.8529	3.00751	5.3847e-12
RP1-278E11.3	24.4058	3.27495	5.46627e-12
RPS27A	34790.4	-2.11871	5.54846e-12	ribosomal protein S27a [Source:HGNC Symbol;Acc:HGNC:10417]
RPL24P7	13.4804	4.15085	5.64479e-12	ribosomal protein L24 pseudogene 7 [Source:HGNC Symbol;Acc:HGNC:36862]
GCNT3	439.359	-1.50849	5.79405e-12	glucosaminyl (N-acetyl) transferase 3, mucin type [Source:HGNC Symbol;Acc:HGNC:4205]
UBBP2	12.3922	4.37115	5.89541e-12	ubiquitin B pseudogene 2 [Source:HGNC Symbol;Acc:HGNC:12465]
RP11-63E16.1	13.4523	3.8435	6.20529e-12
APELA	1258.83	-1.7488	6.22945e-12	apelin receptor early endogenous ligand [Source:HGNC Symbol;Acc:HGNC:48925]
RPL18A	5496.87	-3.24035	6.5303e-12	ribosomal protein L18a [Source:HGNC Symbol;Acc:HGNC:10311]
RP11-383J24.1	148.419	-2.21301	6.53236e-12
KRT18P29	20.1073	3.23325	6.81677e-12	keratin 18 pseudogene 29 [Source:HGNC Symbol;Acc:HGNC:33398]
CTD-2061E19.1	10.7243	4.25697	7.09713e-12
RP11-365F18.1	22.3443	3.79852	7.18905e-12
BNIP3P1	74.7659	2.44791	7.59104e-12	BCL2/adenovirus E1B 19kDa interacting protein 3 pseudogene 1 [Source:HGNC Symbol;Acc:HGNC:19922]
RPL7AP58	12.5071	4.14434	7.66584e-12	ribosomal protein L7a pseudogene 58 [Source:HGNC Symbol;Acc:HGNC:36586]
SLCO2A1	60.4624	3.73432	7.80456e-12	solute carrier organic anion transporter family, member 2A1 [Source:HGNC Symbol;Acc:HGNC:10955]
RP11-339A7.1	10.4054	4.28215	8.21136e-12
PMEL	367.383	-2.2996	8.23894e-12	premelanosome protein [Source:HGNC Symbol;Acc:HGNC:10880]
CHI3L1	10194.1	-1.3033	8.44176e-12	chitinase 3-like 1 (cartilage glycoprotein-39) [Source:HGNC Symbol;Acc:HGNC:1932]
CBWD7	152.007	-1.42874	8.52874e-12	COBW domain containing 7 [Source:HGNC Symbol;Acc:HGNC:31977]
LINC01234	54.7199	2.4098	8.62945e-12	long intergenic non-protein coding RNA 1234 [Source:HGNC Symbol;Acc:HGNC:49757]
ANXA2P2	77.1945	-2.38865	8.76558e-12	annexin A2 pseudogene 2 [Source:HGNC Symbol;Acc:HGNC:539]
HNRNPA1P1	8.53026	4.30632	8.83613e-12	heterogeneous nuclear ribonucleoprotein A1 pseudogene 1 [Source:HGNC Symbol;Acc:HGNC:13957]
HNRNPA1P22	8.9477	4.26725	9.15081e-12	heterogeneous nuclear ribonucleoprotein A1 pseudogene 22 [Source:HGNC Symbol;Acc:HGNC:39540]
AC017079.4	9.25701	4.25809	9.5648e-12
ARHGEF34P	142.755	-2.55746	9.73281e-12	Rho guanine nucleotide exchange factor (GEF) 34, pseudogene [Source:HGNC Symbol;Acc:HGNC:38086]
WBP5	3145.37	-1.06759	1.02542e-11	WW domain binding protein 5 [Source:HGNC Symbol;Acc:HGNC:30084]
RPL31P7	8.52967	4.23957	1.03263e-11	ribosomal protein L31 pseudogene 7 [Source:HGNC Symbol;Acc:HGNC:31325]
HOXA1	33.7385	2.38298	1.037e-11	homeobox A1 [Source:HGNC Symbol;Acc:HGNC:5099]
RP11-133K1.1	10.3112	4.23307	1.05405e-11
BTF3P13	9.80012	4.25244	1.13695e-11	basic transcription factor 3 pseudogene 13 [Source:HGNC Symbol;Acc:HGNC:1128]
CTD-2073O6.1	9.63062	4.15792	1.16299e-11
RP11-586D5.3	12.8036	4.06698	1.2167e-11
RP11-305B6.1	16.6754	3.05127	1.22123e-11
AC104843.3	13.1745	4.05905	1.31034e-11
STIP1P3	10.161	3.59823	1.31824e-11	stress-induced phosphoprotein 1 pseudogene 3 [Source:HGNC Symbol;Acc:HGNC:49554]
CH507-9B2.5	135.493	-1.77269	1.37883e-11	Uncharacterized protein [Source:UniProtKB/TrEMBL;Acc:A0A0B4J2E5]
FTH1P12	8.20438	4.18127	1.44434e-11	ferritin, heavy polypeptide 1 pseudogene 12 [Source:HGNC Symbol;Acc:HGNC:3982]
CYP1A1	87.4939	-2.73277	1.5115e-11	cytochrome P450, family 1, subfamily A, polypeptide 1 [Source:HGNC Symbol;Acc:HGNC:2595]
GALNT12	119.425	1.50398	1.56521e-11	polypeptide N-acetylgalactosaminyltransferase 12 [Source:HGNC Symbol;Acc:HGNC:19877]
RP11-701I24.1	8.84806	4.25804	1.63194e-11
RPS6P25	37.1423	2.06193	1.69908e-11	ribosomal protein S6 pseudogene 25 [Source:HGNC Symbol;Acc:HGNC:35948]
PKMP1	17.0629	3.11457	1.73007e-11	pyruvate kinase, muscle pseudogene 1 [Source:HGNC Symbol;Acc:HGNC:44243]
RP11-447H19.1	7.45787	4.35364	1.73315e-11
LMO2	2629.34	1.52996	1.86414e-11	LIM domain only 2 (rhombotin-like 1) [Source:HGNC Symbol;Acc:HGNC:6642]
HNRNPCP6	9.71229	4.1077	1.87801e-11	heterogeneous nuclear ribonucleoprotein C pseudogene 6 [Source:HGNC Symbol;Acc:HGNC:48817]
HNRNPA1P51	12.8655	3.82961	1.91552e-11	heterogeneous nuclear ribonucleoprotein A1 pseudogene 51 [Source:HGNC Symbol;Acc:HGNC:48781]
RPL21P4	16.3817	3.69021	2.0023e-11	ribosomal protein L21 pseudogene 4 [Source:HGNC Symbol;Acc:HGNC:17959]
CYR61	1926.95	-1.98118	2.0042e-11	cysteine-rich, angiogenic inducer, 61 [Source:HGNC Symbol;Acc:HGNC:2654]
RP11-632C17__A.1	736.068	-2.7144	2.0313e-11
CTA-85E5.6	9.81503	4.22026	2.04411e-11
KPNA2	5084.23	-1.08585	2.16822e-11	karyopherin alpha 2 (RAG cohort 1, importin alpha 1) [Source:HGNC Symbol;Acc:HGNC:6395]
RP4-701O16.5	10.9248	4.13636	2.22445e-11
RP11-824M15.3	10.353	4.15633	2.26109e-11
EIF4A1P7	13.5317	3.39958	2.26932e-11	eukaryotic translation initiation factor 4A1 pseudogene 7 [Source:HGNC Symbol;Acc:HGNC:37926]
RPS4XP16	22.8232	3.02776	2.29429e-11	ribosomal protein S4X pseudogene 16 [Source:HGNC Symbol;Acc:HGNC:36365]
MTRNR2L6	8.98917	4.33322	2.30228e-11	MT-RNR2-like 6 [Source:HGNC Symbol;Acc:HGNC:37163]
RBBP4P4	10.5974	3.95069	2.30797e-11	retinoblastoma binding protein 4 pseudogene 4 [Source:HGNC Symbol;Acc:HGNC:42371]
CHRND	25.6102	2.94868	2.33312e-11	cholinergic receptor, nicotinic, delta (muscle) [Source:HGNC Symbol;Acc:HGNC:1965]
CTAGE4	15.7235	-3.77171	2.56429e-11	CTAGE family, member 4 [Source:HGNC Symbol;Acc:HGNC:24772]
SLC2A9	22.4169	3.45325	2.66845e-11	solute carrier family 2 (facilitated glucose transporter), member 9 [Source:HGNC Symbol;Acc:HGNC:13446]
EXOSC3P1	19.0644	3.20091	2.68176e-11	exosome component 3 pseudogene 1 [Source:HGNC Symbol;Acc:HGNC:33989]
RPL5P25	10.5507	4.10702	2.71455e-11	ribosomal protein L5 pseudogene 25 [Source:HGNC Symbol;Acc:HGNC:35493]
RP11-20O24.1	19.0089	3.66287	2.72655e-11
ARRDC3	372.078	2.54121	2.75162e-11	arrestin domain containing 3 [Source:HGNC Symbol;Acc:HGNC:29263]
RP11-344H11.4	11.6235	3.73774	2.79423e-11
NPM1P31	8.20642	4.22875	2.84193e-11	nucleophosmin 1 (nucleolar phosphoprotein B23, numatrin) pseudogene 31 [Source:HGNC Symbol;Acc:HGNC:45210]
RPSAP6	9.33264	4.37703	2.88682e-11	ribosomal protein SA pseudogene 6 [Source:HGNC Symbol;Acc:HGNC:31458]
RPL34P26	10.6666	4.21006	2.95902e-11	ribosomal protein L34 pseudogene 26 [Source:HGNC Symbol;Acc:HGNC:36100]
WASH4P	16.0158	-3.40166	3.44636e-11	WAS protein family homolog 4 pseudogene [Source:HGNC Symbol;Acc:HGNC:14126]
RP4-612B15.2	14.9395	3.63205	3.45859e-11
NPM1P19	40.1476	2.08442	3.50702e-11	nucleophosmin 1 (nucleolar phosphoprotein B23, numatrin) pseudogene 19 [Source:HGNC Symbol;Acc:HGNC:7921]
COX4I2	13.0816	4.40204	3.59273e-11	cytochrome c oxidase subunit IV isoform 2 (lung) [Source:HGNC Symbol;Acc:HGNC:16232]
RPL10	19557.6	-1.786	3.84704e-11	ribosomal protein L10 [Source:HGNC Symbol;Acc:HGNC:10298]
HNRNPA1P11	8.18103	4.21572	4.18293e-11	heterogeneous nuclear ribonucleoprotein A1 pseudogene 11 [Source:HGNC Symbol;Acc:HGNC:39129]
PCYT1B	528.547	-1.31761	4.18293e-11	phosphate cytidylyltransferase 1, choline, beta [Source:HGNC Symbol;Acc:HGNC:8755]
RAP1B	546.38	-2.17414	4.23765e-11	RAP1B, member of RAS oncogene family [Source:HGNC Symbol;Acc:HGNC:9857]
KRT8P18	9.28314	4.03032	4.2847e-11	keratin 8 pseudogene 18 [Source:HGNC Symbol;Acc:HGNC:33370]
IP6K3	53.1669	-1.84672	4.43998e-11	inositol hexakisphosphate kinase 3 [Source:HGNC Symbol;Acc:HGNC:17269]
GS1-21A4.2	9.9568	4.1274	4.49587e-11
SREBF2	1906.23	-1.46457	4.53086e-11	sterol regulatory element binding transcription factor 2 [Source:HGNC Symbol;Acc:HGNC:11290]
EXOC3L1	37.7038	2.44966	4.84712e-11	exocyst complex component 3-like 1 [Source:HGNC Symbol;Acc:HGNC:27540]
CTA-313A17.3	19.7234	3.08751	5.0311e-11
KRT18P8	33.6992	3.88056	5.22546e-11	keratin 18 pseudogene 8 [Source:HGNC Symbol;Acc:HGNC:31093]
RP11-193E15.4	8.40622	4.18329	5.4562e-11
RP4-796I17.5	9.9181	3.72132	5.50106e-11
RPL29P7	7.91412	4.12284	5.58228e-11	ribosomal protein L29 pseudogene 7 [Source:HGNC Symbol;Acc:HGNC:36859]
PLA2G3	79.0054	-3.23928	5.60841e-11	phospholipase A2, group III [Source:HGNC Symbol;Acc:HGNC:17934]
MVK	404.001	-2.44771	5.99383e-11	mevalonate kinase [Source:HGNC Symbol;Acc:HGNC:7530]
TLK2	1028.2	-1.14079	6.47267e-11	tousled-like kinase 2 [Source:HGNC Symbol;Acc:HGNC:11842]
RP11-558O12.1	8.42811	4.15497	6.63787e-11
KRT8P7	10.776	3.95766	6.69996e-11	keratin 8 pseudogene 7 [Source:HGNC Symbol;Acc:HGNC:33361]
ARMCX6	517.949	-1.1426	6.80371e-11	armadillo repeat containing, X-linked 6 [Source:HGNC Symbol;Acc:HGNC:26094]
GABARAPL3	11.364	4.1045	7.0531e-11	GABA(A) receptors associated protein like 3, pseudogene [Source:HGNC Symbol;Acc:HGNC:4069]
RP3-476K8.4	8.41511	4.13139	7.08651e-11
RP5-1097F14.1	7.7121	4.2077	7.10663e-11
HSP90AA5P	7.64316	4.18946	7.15872e-11	heat shock protein 90kDa alpha (cytosolic), class A member 5, pseudogene [Source:HGNC Symbol;Acc:HGNC:32535]
TIE1	246.923	2.00471	7.62781e-11	tyrosine kinase with immunoglobulin-like and EGF-like domains 1 [Source:HGNC Symbol;Acc:HGNC:11809]
NPM1P18	9.42986	3.8319	8.21969e-11	nucleophosmin 1 (nucleolar phosphoprotein B23, numatrin) pseudogene 18 [Source:HGNC Symbol;Acc:HGNC:7920]
TFR2	102.692	2.72478	8.32871e-11	transferrin receptor 2 [Source:HGNC Symbol;Acc:HGNC:11762]
RP11-534L20.4	11.5595	3.74505	8.38177e-11
RP11-759L5.2	8.89921	4.07926	8.79612e-11
RPL36AP13	12.1197	4.06389	8.97736e-11	ribosomal protein L36a pseudogene 13 [Source:HGNC Symbol;Acc:HGNC:35877]
LINC00868	19.9441	2.67313	9.21601e-11	long intergenic non-protein coding RNA 868 [Source:HGNC Symbol;Acc:HGNC:27562]
EEF1B2P2	10.8576	3.96306	9.6392e-11	eukaryotic translation elongation factor 1 beta 2 pseudogene 2 [Source:HGNC Symbol;Acc:HGNC:3209]
RP1-40G4P.1	49.8817	2.85243	9.70033e-11
RPL17P33	12.0459	3.8943	9.83556e-11	ribosomal protein L17 pseudogene 33 [Source:HGNC Symbol;Acc:HGNC:36654]
RP11-188I24.1	6.75716	4.20657	9.83556e-11
AC093142.2	8.70528	4.12278	9.90688e-11
RPL21P5	7.92841	4.11488	9.97633e-11	ribosomal protein L21 pseudogene 5 [Source:HGNC Symbol;Acc:HGNC:23541]
RAB42	107.934	2.29831	1.02207e-10	RAB42, member RAS oncogene family [Source:HGNC Symbol;Acc:HGNC:28702]
AC005534.6	11.1411	4.01291	1.02335e-10
PGK1P2	12.5209	3.65495	1.02574e-10	phosphoglycerate kinase 1, pseudogene 2 [Source:HGNC Symbol;Acc:HGNC:8899]
TPM3P6	95.9243	-2.5869	1.0364e-10	tropomyosin 3 pseudogene 6 [Source:HGNC Symbol;Acc:HGNC:39169]
EEF1A1P33	8.12949	4.10943	1.05635e-10	eukaryotic translation elongation factor 1 alpha 1 pseudogene 33 [Source:HGNC Symbol;Acc:HGNC:37911]
RPS20P14	129.888	2.95129	1.11493e-10	ribosomal protein S20 pseudogene 14 [Source:HGNC Symbol;Acc:HGNC:36692]
HNRNPA1P45	7.81499	4.13527	1.13156e-10	heterogeneous nuclear ribonucleoprotein A1 pseudogene 45 [Source:HGNC Symbol;Acc:HGNC:48775]
PCSK9	409.485	-2.77299	1.14926e-10	proprotein convertase subtilisin/kexin type 9 [Source:HGNC Symbol;Acc:HGNC:20001]
TCP1P1	9.47875	3.66146	1.17248e-10	t-complex 1 pseudogene 1 [Source:HGNC Symbol;Acc:HGNC:11659]
AC007365.4	11.1328	4.17478	1.1844e-10
TPTEP1	17.408	3.73002	1.18766e-10	transmembrane phosphatase with tensin homology pseudogene 1 [Source:HGNC Symbol;Acc:HGNC:43648]
PEA15	2050.41	-1.17044	1.31453e-10	phosphoprotein enriched in astrocytes 15 [Source:HGNC Symbol;Acc:HGNC:8822]
NAMPTP1	99.0329	-1.79124	1.36954e-10	nicotinamide phosphoribosyltransferase pseudogene 1 [Source:HGNC Symbol;Acc:HGNC:17633]
RP1-182O16.1	12.3981	3.55166	1.37287e-10
RSU1P1	8.32658	3.96673	1.40256e-10	Ras suppressor protein 1 pseudogene 1 [Source:HGNC Symbol;Acc:HGNC:31114]
BMS1P4	49.6916	2.63294	1.42275e-10	BMS1 ribosome biogenesis factor pseudogene 4 [Source:EntrezGene;Acc:729096]
RPL34P34	29.4866	3.46804	1.45089e-10	ribosomal protein L34 pseudogene 34 [Source:HGNC Symbol;Acc:HGNC:35848]
BRD7	2121.51	-1.02219	1.50806e-10	bromodomain containing 7 [Source:HGNC Symbol;Acc:HGNC:14310]
AC125232.1	35.1382	-2.2257	1.51781e-10
RRAS2	424.309	-1.05211	1.56193e-10	related RAS viral (r-ras) oncogene homolog 2 [Source:HGNC Symbol;Acc:HGNC:17271]
AC068137.13	12.0216	4.01925	1.64252e-10
NCLP1	9.82413	3.71546	1.68174e-10	nucleolin pseudogene 1 [Source:HGNC Symbol;Acc:HGNC:35472]
EIF4A1P5	7.00201	4.1587	1.77361e-10	eukaryotic translation initiation factor 4A1 pseudogene 5 [Source:HGNC Symbol;Acc:HGNC:37924]
SC5D	854.009	-1.75415	1.88584e-10	sterol-C5-desaturase [Source:HGNC Symbol;Acc:HGNC:10547]
HOXA11-AS	155.037	1.71957	1.8891e-10	HOXA11 antisense RNA [Source:HGNC Symbol;Acc:HGNC:24957]
EIF4BP2	12.5523	3.72937	1.96219e-10	eukaryotic translation initiation factor 4B pseudogene 2 [Source:HGNC Symbol;Acc:HGNC:37935]
MFSD2B	141.644	2.68555	1.99809e-10	major facilitator superfamily domain containing 2B [Source:HGNC Symbol;Acc:HGNC:37207]
OAS3	35.6972	2.88212	2.02772e-10	2'-5'-oligoadenylate synthetase 3, 100kDa [Source:HGNC Symbol;Acc:HGNC:8088]
WASH3P	143.221	-2.07774	2.0563e-10	WAS protein family homolog 3 pseudogene [Source:HGNC Symbol;Acc:HGNC:24362]
RP11-40C6.2	38.328	3.23412	2.09483e-10
KRT8P1	8.69644	4.21158	2.10588e-10	keratin 8 pseudogene 1 [Source:HGNC Symbol;Acc:HGNC:20281]
ETS2	375.343	1.26854	2.15828e-10	v-ets avian erythroblastosis virus E26 oncogene homolog 2 [Source:HGNC Symbol;Acc:HGNC:3489]
HNRNPA1P25	7.87084	3.8878	2.16804e-10	heterogeneous nuclear ribonucleoprotein A1 pseudogene 25 [Source:HGNC Symbol;Acc:HGNC:39543]
RPL7P50	11.2196	3.95374	2.20146e-10	ribosomal protein L7 pseudogene 50 [Source:HGNC Symbol;Acc:HGNC:35816]
HNRNPA1P64	8.16165	4.06559	2.22257e-10	heterogeneous nuclear ribonucleoprotein A1 pseudogene 64 [Source:HGNC Symbol;Acc:HGNC:48794]
RPL23AP37	9.03277	3.94775	2.28968e-10	ribosomal protein L23a pseudogene 37 [Source:HGNC Symbol;Acc:HGNC:35664]
PDCL3P7	7.04538	4.09388	2.30966e-10	phosducin-like 3 pseudogene 7 [Source:HGNC Symbol;Acc:HGNC:44508]
DNAJB5	261.659	-1.43851	2.32251e-10	DnaJ (Hsp40) homolog, subfamily B, member 5 [Source:HGNC Symbol;Acc:HGNC:14887]
RPL26L1	452.36	-1.78598	2.34998e-10	ribosomal protein L26-like 1 [Source:HGNC Symbol;Acc:HGNC:17050]
C6orf222	175.886	2.05939	2.35928e-10	chromosome 6 open reading frame 222 [Source:HGNC Symbol;Acc:HGNC:33769]
AC009120.8	9.51014	3.73343	2.37471e-10
CCL15	40.1218	2.96945	2.4203e-10	chemokine (C-C motif) ligand 15 [Source:HGNC Symbol;Acc:HGNC:10613]
DHRS2	136.054	2.49482	2.47484e-10	dehydrogenase/reductase (SDR family) member 2 [Source:HGNC Symbol;Acc:HGNC:18349]
CTD-2035E11.3	11.5478	-4.31253	2.49864e-10
APOL2	310.153	1.43695	2.5207e-10	apolipoprotein L, 2 [Source:HGNC Symbol;Acc:HGNC:619]
RPL41	13002.7	-1.93327	2.58446e-10	ribosomal protein L41 [Source:HGNC Symbol;Acc:HGNC:10354]
YWHAEP1	10.6694	3.6443	2.6585e-10	tyrosine 3-monooxygenase/tryptophan 5-monooxygenase activation protein, epsilon pseudogene 1 [Source:HGNC Symbol;Acc:HGNC:49442]
SDC4	881.081	1.73755	2.68903e-10	syndecan 4 [Source:HGNC Symbol;Acc:HGNC:10661]
PMS2P1	209.546	-1.69823	2.73748e-10	PMS1 homolog 2, mismatch repair system component pseudogene 1 [Source:HGNC Symbol;Acc:HGNC:9123]
SORD	619.098	-1.27524	2.74539e-10	sorbitol dehydrogenase [Source:HGNC Symbol;Acc:HGNC:11184]
HNRNPA3P12	76.0654	1.79303	2.76007e-10	heterogeneous nuclear ribonucleoprotein A3 pseudogene 12 [Source:HGNC Symbol;Acc:HGNC:48758]
MT-TR	8.58389	4.13975	2.76891e-10	mitochondrially encoded tRNA arginine [Source:HGNC Symbol;Acc:HGNC:7496]
NPM1P42	8.47494	4.14961	2.82068e-10	nucleophosmin 1 (nucleolar phosphoprotein B23, numatrin) pseudogene 42 [Source:HGNC Symbol;Acc:HGNC:45221]
PSMC1	1225.33	-1.96596	2.92009e-10	proteasome (prosome, macropain) 26S subunit, ATPase, 1 [Source:HGNC Symbol;Acc:HGNC:9547]
RPL7AP26	9.94507	3.99682	2.95069e-10	ribosomal protein L7a pseudogene 26 [Source:HGNC Symbol;Acc:HGNC:36815]
EEF1A1P2	8.55361	4.01759	3.20085e-10	eukaryotic translation elongation factor 1 alpha 1 pseudogene 2 [Source:HGNC Symbol;Acc:HGNC:20008]
NPM1P8	6.91472	4.13776	3.5834e-10	nucleophosmin 1 (nucleolar phosphoprotein B23, numatrin) pseudogene 8 [Source:HGNC Symbol;Acc:HGNC:7928]
CTD-2501B8.5	6.59105	4.17017	3.63847e-10
RP3-347M6.1	7.32563	4.10624	3.72783e-10
TUBG1	1223.68	-1.10156	3.79138e-10	tubulin, gamma 1 [Source:HGNC Symbol;Acc:HGNC:12417]
SYT7	221.837	1.23855	3.93225e-10	synaptotagmin VII [Source:HGNC Symbol;Acc:HGNC:11514]
RPL27AP	8.66027	3.75353	3.93757e-10	ribosomal protein L27a pseudogene [Source:HGNC Symbol;Acc:HGNC:16250]
RP11-256K7.1	10.3906	3.82778	4.08191e-10
RP11-887P2.3	77.6052	-1.58316	4.10526e-10
SUSD4	334.301	-1.22191	4.19619e-10	sushi domain containing 4 [Source:HGNC Symbol;Acc:HGNC:25470]
COLCA1	31.4775	2.42662	4.29935e-10	colorectal cancer associated 1 [Source:HGNC Symbol;Acc:HGNC:33789]
SULT1C2	389.518	1.48612	4.37961e-10	sulfotransferase family, cytosolic, 1C, member 2 [Source:HGNC Symbol;Acc:HGNC:11456]
RP3-522P13.1	7.54752	3.94953	4.38204e-10
AC109333.10	47.0641	-2.22902	4.413e-10
RP5-857K21.7	106.824	3.01393	4.6403e-10
UPF3A	1311.87	-1.14945	4.65726e-10	UPF3 regulator of nonsense transcripts homolog A (yeast) [Source:HGNC Symbol;Acc:HGNC:20332]
NRN1	124.688	2.63674	4.70763e-10	neuritin 1 [Source:HGNC Symbol;Acc:HGNC:17972]
RPS12P23	10.0659	3.84761	4.8502e-10	ribosomal protein S12 pseudogene 23 [Source:HGNC Symbol;Acc:HGNC:35573]
TPT1P9	26.2081	2.74277	5.00325e-10	tumor protein, translationally-controlled 1 pseudogene 9 [Source:HGNC Symbol;Acc:HGNC:49299]
ACTG1P9	9.70129	4.04428	5.18986e-10	actin gamma 1 pseudogene 9 [Source:HGNC Symbol;Acc:HGNC:154]
IFI16	70.6307	3.35538	5.45962e-10	interferon, gamma-inducible protein 16 [Source:HGNC Symbol;Acc:HGNC:5395]
HNRNPA1P47	9.21206	3.96862	5.56351e-10	heterogeneous nuclear ribonucleoprotein A1 pseudogene 47 [Source:HGNC Symbol;Acc:HGNC:48777]
RP11-400K9.1	6.66838	4.12877	5.76026e-10
HNRNPA1P67	12.5442	3.43695	5.77546e-10	heterogeneous nuclear ribonucleoprotein A1 pseudogene 67 [Source:HGNC Symbol;Acc:HGNC:48797]
RP11-294J22.6	37.6862	-1.85851	5.93968e-10
TRIM73	253.582	1.78675	6.33361e-10	tripartite motif containing 73 [Source:HGNC Symbol;Acc:HGNC:18162]
RP11-529H20.3	9.5999	3.52663	6.61977e-10
CTD-2013N17.1	7.37827	4.02731	7.01936e-10
RPL7P26	12.5542	3.39862	7.29578e-10	ribosomal protein L7 pseudogene 26 [Source:HGNC Symbol;Acc:HGNC:36630]
HAMP	13.3577	3.78448	7.47244e-10	hepcidin antimicrobial peptide [Source:HGNC Symbol;Acc:HGNC:15598]
TMEM154	11.2112	3.40015	7.61744e-10	transmembrane protein 154 [Source:HGNC Symbol;Acc:HGNC:26489]
RP5-966M1.7	10.4506	3.94745	7.6817e-10
RPS3AP25	47.0071	2.38793	7.72488e-10	ribosomal protein S3a pseudogene 25 [Source:HGNC Symbol;Acc:HGNC:36801]
KRT18P25	8.50764	4.19387	7.82106e-10	keratin 18 pseudogene 25 [Source:HGNC Symbol;Acc:HGNC:33394]
MKRN9P	66.4968	1.95304	7.87556e-10	makorin ring finger protein 9, pseudogene [Source:HGNC Symbol;Acc:HGNC:7116]
AC092106.1	6.14161	4.06598	7.99377e-10
TMEM145	16.8245	2.94916	8.18731e-10	transmembrane protein 145 [Source:HGNC Symbol;Acc:HGNC:26912]
FDPS	4931.96	-1.72932	8.78467e-10	farnesyl diphosphate synthase [Source:HGNC Symbol;Acc:HGNC:3631]
MSTO1	352.051	-1.22901	9.10702e-10	misato 1, mitochondrial distribution and morphology regulator [Source:HGNC Symbol;Acc:HGNC:29678]
TNS2	68.7084	1.8928	9.14584e-10	tensin 2 [Source:HGNC Symbol;Acc:HGNC:19737]
ACOT1	48.6886	-2.1875	9.14657e-10	acyl-CoA thioesterase 1 [Source:HGNC Symbol;Acc:HGNC:33128]
RPLP0P6	780.636	-1.65753	9.2468e-10	ribosomal protein, large, P0 pseudogene 6 [Source:HGNC Symbol;Acc:HGNC:36404]
NXF3	24.3432	2.84235	9.30923e-10	nuclear RNA export factor 3 [Source:HGNC Symbol;Acc:HGNC:8073]
PPIAP26	7.00099	4.08599	9.57093e-10	peptidylprolyl isomerase A (cyclophilin A) pseudogene 26 [Source:HGNC Symbol;Acc:HGNC:39271]
SLC25A33	346.148	-1.88784	9.73355e-10	solute carrier family 25 (pyrimidine nucleotide carrier), member 33 [Source:HGNC Symbol;Acc:HGNC:29681]
BTF3P2	7.94083	3.97511	9.89221e-10	basic transcription factor 3, pseudogene 2 [Source:HGNC Symbol;Acc:HGNC:19924]
SNORD30	5.1946	4.11315	9.95047e-10	small nucleolar RNA, C/D box 30 [Source:HGNC Symbol;Acc:HGNC:10157]
GPC5	171.581	-2.26293	9.97444e-10	glypican 5 [Source:HGNC Symbol;Acc:HGNC:4453]
EIF4A1P10	171.674	-1.30662	1.01331e-09	eukaryotic translation initiation factor 4A1 pseudogene 10 [Source:HGNC Symbol;Acc:HGNC:37930]
KRT8P48	13.9705	3.28994	1.01561e-09	keratin 8 pseudogene 48 [Source:HGNC Symbol;Acc:HGNC:48344]
NBPF10	77.2652	-3.1767	1.01858e-09	neuroblastoma breakpoint family, member 10 [Source:HGNC Symbol;Acc:HGNC:31992]
MRPL30P1	8.77297	3.84436	1.06625e-09	mitochondrial ribosomal protein L30 pseudogene 1 [Source:HGNC Symbol;Acc:HGNC:29702]
RPL5P14	5.74076	4.07881	1.06789e-09	ribosomal protein L5 pseudogene 14 [Source:HGNC Symbol;Acc:HGNC:35924]
ZAP70	906.633	2.36151	1.06828e-09	zeta-chain (TCR) associated protein kinase 70kDa [Source:HGNC Symbol;Acc:HGNC:12858]
GTF2H2B	15.1755	-3.60092	1.07731e-09	general transcription factor IIH, polypeptide 2B (pseudogene) [Source:HGNC Symbol;Acc:HGNC:31393]
RPL10P15	18.1329	3.07051	1.11086e-09
RP11-383G10.3	7.749	3.92423	1.13102e-09
RP11-258C19.7	126.868	1.29784	1.1839e-09
RP11-1074O12.1	8.93308	3.80229	1.20396e-09
RP11-364M6.1	8.64947	3.90243	1.28229e-09
DHCR24	20661.5	-1.36843	1.28952e-09	24-dehydrocholesterol reductase [Source:HGNC Symbol;Acc:HGNC:2859]
AC074289.1	56.7865	2.44785	1.2975e-09
RPL10AP1	8.30224	3.90847	1.32471e-09	ribosomal protein L10a pseudogene 1 [Source:HGNC Symbol;Acc:HGNC:19813]
ARL4C	3509.06	-1.18661	1.32909e-09	ADP-ribosylation factor-like 4C [Source:HGNC Symbol;Acc:HGNC:698]
DIO1	34.3518	-3.27054	1.32944e-09	deiodinase, iodothyronine, type I [Source:HGNC Symbol;Acc:HGNC:2883]
RPL17P22	8.43882	3.62519	1.33644e-09	ribosomal protein L17 pseudogene 22 [Source:HGNC Symbol;Acc:HGNC:35761]
LAP3P2	9.47025	3.48581	1.34354e-09	leucine aminopeptidase 3 pseudogene 2 [Source:HGNC Symbol;Acc:HGNC:42365]
PROS1	370.234	1.75354	1.35627e-09	protein S (alpha) [Source:HGNC Symbol;Acc:HGNC:9456]
CBWD3	156.172	-1.69336	1.39242e-09	COBW domain containing 3 [Source:HGNC Symbol;Acc:HGNC:18519]
ALDH1B1	2344.29	-1.18332	1.40213e-09	aldehyde dehydrogenase 1 family, member B1 [Source:HGNC Symbol;Acc:HGNC:407]
CLIC6	52.6974	3.47118	1.41624e-09	chloride intracellular channel 6 [Source:HGNC Symbol;Acc:HGNC:2065]
NBPF20	120.845	-1.84379	1.44407e-09	neuroblastoma breakpoint family, member 20 [Source:HGNC Symbol;Acc:HGNC:32000]
RP11-111F16.2	27.8398	-2.89237	1.45731e-09
LRRC37BP1	248.699	-1.04818	1.46385e-09	leucine rich repeat containing 37B pseudogene 1 [Source:HGNC Symbol;Acc:HGNC:25390]
HSP90AA2P	60.2256	2.41884	1.46522e-09	heat shock protein 90kDa alpha (cytosolic), class A member 2, pseudogene [Source:HGNC Symbol;Acc:HGNC:5256]
WIF1	35.0047	2.2145	1.51686e-09	WNT inhibitory factor 1 [Source:HGNC Symbol;Acc:HGNC:18081]
RPL4P1	7.79393	3.89573	1.51734e-09	ribosomal protein L4 pseudogene 1 [Source:HGNC Symbol;Acc:HGNC:23551]
DMTN	1412.38	1.2909	1.55814e-09	dematin actin binding protein [Source:HGNC Symbol;Acc:HGNC:3382]
CASC8	116.684	1.42768	1.65672e-09	cancer susceptibility candidate 8 (non-protein coding) [Source:HGNC Symbol;Acc:HGNC:45129]
CYB561	9.44498	4.04558	1.74877e-09	cytochrome b561 [Source:HGNC Symbol;Acc:HGNC:2571]
EIF2S2P4	107.152	-2.00713	1.75356e-09	eukaryotic translation initiation factor 2, subunit 2 beta pseudogene 4 [Source:HGNC Symbol;Acc:HGNC:37626]
GAPDHP44	6.86226	4.02406	1.77585e-09	glyceraldehyde 3 phosphate dehydrogenase pseudogene 44 [Source:HGNC Symbol;Acc:HGNC:37801]
ST13P18	12.2657	3.18423	1.78569e-09	suppression of tumorigenicity 13 (colon carcinoma) (Hsp70 interacting protein) pseudogene 18 [Source:HGNC Symbol;Acc:HGNC:38861]
MINOS1	507.871	1.58821	1.83862e-09	mitochondrial inner membrane organizing system 1 [Source:HGNC Symbol;Acc:HGNC:32068]
RPL15P18	22.4186	2.49796	1.89353e-09	ribosomal protein L15 pseudogene 18 [Source:HGNC Symbol;Acc:HGNC:36515]
UBE2L3	2597.48	-1.18162	1.89395e-09	ubiquitin-conjugating enzyme E2L 3 [Source:HGNC Symbol;Acc:HGNC:12488]
RPL35AP30	9.04068	3.92023	1.92723e-09	ribosomal protein L35a pseudogene 30 [Source:HGNC Symbol;Acc:HGNC:36751]
RP4-798A10.7	33.6213	2.35933	1.97057e-09
KIAA0087	23.3994	3.40024	2.06989e-09	KIAA0087 [Source:HGNC Symbol;Acc:HGNC:22191]
UPK1A-AS1	22.3339	3.21357	2.09149e-09	UPK1A antisense RNA 1 [Source:HGNC Symbol;Acc:HGNC:40603]
CTD-2325A15.3	6.34353	3.888	2.10791e-09
UBE2Q2P6	7193.62	-2.6442	2.11857e-09	ubiquitin-conjugating enzyme E2Q family member 2 pseudogene 6 [Source:HGNC Symbol;Acc:HGNC:49412]
RGPD1	72.7632	-1.76996	2.13685e-09	RANBP2-like and GRIP domain containing 1 [Source:HGNC Symbol;Acc:HGNC:32414]
FXYD3	39.745	2.68598	2.16189e-09	FXYD domain containing ion transport regulator 3 [Source:HGNC Symbol;Acc:HGNC:4027]
RPL23AP96	10.393	3.86788	2.17578e-09	ribosomal protein L23a pseudogene 96 [Source:HGNC Symbol;Acc:HGNC:51631]
SCD	28917.4	-1.51946	2.1802e-09	stearoyl-CoA desaturase (delta-9-desaturase) [Source:HGNC Symbol;Acc:HGNC:10571]
CRB2	352.486	1.02331	2.18075e-09	crumbs family member 2 [Source:HGNC Symbol;Acc:HGNC:18688]
ALDOAP2	5.76655	3.98687	2.22386e-09	aldolase A, fructose-bisphosphate pseudogene 2 [Source:HGNC Symbol;Acc:HGNC:416]
RDH10	690.631	-1.13718	2.23636e-09	retinol dehydrogenase 10 (all-trans) [Source:HGNC Symbol;Acc:HGNC:19975]
PSMA3-AS1	755.766	1.02982	2.33953e-09	PSMA3 antisense RNA 1 [Source:HGNC Symbol;Acc:HGNC:26445]
FAM13A-AS1	56.3468	2.15272	2.35142e-09	FAM13A antisense RNA 1 [Source:HGNC Symbol;Acc:HGNC:19370]
PLXNA2	642.243	1.58033	2.38373e-09	plexin A2 [Source:HGNC Symbol;Acc:HGNC:9100]
CTD-2184D3.1	10.0332	3.64109	2.41296e-09
AC008065.1	9.00127	3.75912	2.44139e-09
CENPN	1248.36	-1.0055	2.47083e-09	centromere protein N [Source:HGNC Symbol;Acc:HGNC:30873]
RP11-3D23.1	8.64686	3.63965	2.56821e-09
RPL26P37	7.21711	3.90478	2.57679e-09	ribosomal protein L26 pseudogene 37 [Source:HGNC Symbol;Acc:HGNC:36004]
HSPA8P16	5.02127	4.03365	2.59711e-09	heat shock 70kDa protein 8 pseudogene 16 [Source:HGNC Symbol;Acc:HGNC:44931]
RP11-480A16.1	152.785	1.75903	2.71101e-09
RPL21P17	7.21011	3.89112	2.75121e-09	ribosomal protein L21 pseudogene 17 [Source:HGNC Symbol;Acc:HGNC:19416]
CKMT2	401.263	1.45001	2.78112e-09	creatine kinase, mitochondrial 2 (sarcomeric) [Source:HGNC Symbol;Acc:HGNC:1996]
TMEM252	17.3822	3.10473	2.82877e-09	transmembrane protein 252 [Source:HGNC Symbol;Acc:HGNC:28537]
RP11-1193F23.1	326.593	2.06021	2.84013e-09
UBA52P6	7.06541	3.89965	2.87597e-09	ubiquitin A-52 residue ribosomal protein fusion product 1 pseudogene 6 [Source:HGNC Symbol;Acc:HGNC:36763]
RP11-484D2.2	58.0111	-3.15799	2.89453e-09
RP11-405A12.1	13.6388	3.1266	2.89453e-09
SERPING1	1180.15	1.40886	2.92283e-09	serpin peptidase inhibitor, clade G (C1 inhibitor), member 1 [Source:HGNC Symbol;Acc:HGNC:1228]
AC019097.7	19.3953	2.68639	2.96657e-09
KRT18P64	5.72141	3.90108	3.01461e-09	keratin 18 pseudogene 64 [Source:HGNC Symbol;Acc:HGNC:48891]
CCT5P2	6.66016	3.85802	3.01804e-09	chaperonin containing TCP1, subunit 5 (epsilon) pseudogene 2 [Source:HGNC Symbol;Acc:HGNC:35139]
NPM1P34	9.60221	3.74903	3.03094e-09	nucleophosmin 1 (nucleolar phosphoprotein B23, numatrin) pseudogene 34 [Source:HGNC Symbol;Acc:HGNC:45213]
RP11-849F2.10	8.1984	3.88333	3.04628e-09
ANO1	312.469	-1.3889	3.05219e-09	anoctamin 1, calcium activated chloride channel [Source:HGNC Symbol;Acc:HGNC:21625]
HSPE1P7	8.97195	3.30147	3.16425e-09	heat shock 10kDa protein 1 pseudogene 7 [Source:HGNC Symbol;Acc:HGNC:49327]
RP11-90H3.2	6.24035	3.79211	3.22066e-09
NPM1P26	9.51018	3.51402	3.26216e-09	nucleophosmin 1 (nucleolar phosphoprotein B23, numatrin) pseudogene 26 [Source:HGNC Symbol;Acc:HGNC:45205]
GABARAP	241.011	-1.35066	3.39815e-09	GABA(A) receptor-associated protein [Source:HGNC Symbol;Acc:HGNC:4067]
PPIAP23	7.41409	3.99074	3.39815e-09	peptidylprolyl isomerase A (cyclophilin A) pseudogene 23 [Source:HGNC Symbol;Acc:HGNC:39268]
RP11-165H4.2	11.8725	3.51651	3.46224e-09
RP11-107F6.4	7.13266	3.8338	3.56369e-09
ROBO4	78.6778	1.9677	3.64317e-09	roundabout guidance receptor 4 [Source:HGNC Symbol;Acc:HGNC:17985]
GAPDHP25	9.55849	3.74708	3.82996e-09	glyceraldehyde 3 phosphate dehydrogenase pseudogene 25 [Source:HGNC Symbol;Acc:HGNC:37777]
KRT8P51	10.3566	3.73196	3.98991e-09	keratin 8 pseudogene 51 [Source:HGNC Symbol;Acc:HGNC:48883]
PSMC1P9	23.5896	2.28683	4.13946e-09	proteasome (prosome, macropain) 26S subunit, ATPase, 1 pseudogene 9 [Source:HGNC Symbol;Acc:HGNC:39784]
CETN2	1404.8	-1.19704	4.22242e-09	centrin, EF-hand protein, 2 [Source:HGNC Symbol;Acc:HGNC:1867]
HOXA9	754.311	1.69596	4.24942e-09	homeobox A9 [Source:HGNC Symbol;Acc:HGNC:5109]
RPS10P2	11.4328	3.61303	4.57098e-09	ribosomal protein S10 pseudogene 2 [Source:HGNC Symbol;Acc:HGNC:16594]
GPC4	1954.11	1.18472	4.57283e-09	glypican 4 [Source:HGNC Symbol;Acc:HGNC:4452]
PPP1R26-AS1	341.359	1.23496	4.698e-09	PPP1R26 antisense RNA 1 [Source:HGNC Symbol;Acc:HGNC:48717]
MICB	162.283	-1.68002	5.04063e-09	MHC class I polypeptide-related sequence B [Source:HGNC Symbol;Acc:HGNC:7091]
LCK	66.3488	2.25664	5.19563e-09	LCK proto-oncogene, Src family tyrosine kinase [Source:HGNC Symbol;Acc:HGNC:6524]
HLA-K	8.60033	3.7532	5.25071e-09	major histocompatibility complex, class I, K (pseudogene) [Source:HGNC Symbol;Acc:HGNC:4969]
SPOCK2	195.839	1.85621	5.26663e-09	sparc/osteonectin, cwcv and kazal-like domains proteoglycan (testican) 2 [Source:HGNC Symbol;Acc:HGNC:13564]
C4B	39.6236	2.376	5.27132e-09	complement component 4B (Chido blood group) [Source:HGNC Symbol;Acc:HGNC:1324]
HNRNPA1P46	5.50066	3.93859	5.2958e-09	heterogeneous nuclear ribonucleoprotein A1 pseudogene 46 [Source:HGNC Symbol;Acc:HGNC:48776]
RPL39L	8.52832	3.83046	5.29951e-09	ribosomal protein L39-like [Source:HGNC Symbol;Acc:HGNC:17094]
WWC1	1472.21	-1.0035	5.31739e-09	WW and C2 domain containing 1 [Source:HGNC Symbol;Acc:HGNC:29435]
RP11-798G7.8	55.2791	2.31697	5.63705e-09
HNRNPCP2	196.392	-1.43498	5.68345e-09	heterogeneous nuclear ribonucleoprotein C pseudogene 2 [Source:HGNC Symbol;Acc:HGNC:48814]
AC010976.2	65.3983	-2.27213	5.69277e-09
C12orf75	485.675	-1.34931	5.80494e-09	chromosome 12 open reading frame 75 [Source:HGNC Symbol;Acc:HGNC:35164]
SDHAP1	305.713	-1.09643	6.13196e-09	succinate dehydrogenase complex, subunit A, flavoprotein pseudogene 1 [Source:HGNC Symbol;Acc:HGNC:32455]
KRT18P3	11.7978	3.70084	6.20586e-09	keratin 18 pseudogene 3 [Source:HGNC Symbol;Acc:HGNC:16540]
GAPDHP1	295.773	2.3312	6.2103e-09	glyceraldehyde-3-phosphate dehydrogenase pseudogene 1 [Source:HGNC Symbol;Acc:HGNC:4159]
CTD-2301A4.3	6.02238	3.8799	6.27461e-09
RPL21P67	10.2746	3.8003	6.67166e-09	ribosomal protein L21 pseudogene 67 [Source:HGNC Symbol;Acc:HGNC:36139]
H6PD	1301.45	1.21789	6.80889e-09	hexose-6-phosphate dehydrogenase (glucose 1-dehydrogenase) [Source:HGNC Symbol;Acc:HGNC:4795]
EEF1B2	6134.16	-1.8509	7.01401e-09	eukaryotic translation elongation factor 1 beta 2 [Source:HGNC Symbol;Acc:HGNC:3208]
EIF4A1P9	6.08064	3.90085	7.14302e-09	eukaryotic translation initiation factor 4A1 pseudogene 9 [Source:HGNC Symbol;Acc:HGNC:37928]
JDP2	226.659	-2.14047	7.34564e-09	Jun dimerization protein 2 [Source:HGNC Symbol;Acc:HGNC:17546]
SAG	9.80742	3.16356	7.4229e-09	S-antigen; retina and pineal gland (arrestin) [Source:HGNC Symbol;Acc:HGNC:10521]
AC241377.2	10.6036	-3.9761	7.62036e-09	Protein LOC100996720 [Source:UniProtKB/TrEMBL;Acc:A0A0D9SF21]
RPL12P11	6.02546	3.86008	7.6791e-09	ribosomal protein L12 pseudogene 11 [Source:HGNC Symbol;Acc:HGNC:15835]
RP11-397G5.2	7.91186	3.82862	7.7118e-09
LGI2	38.2549	-2.2026	7.7118e-09	leucine-rich repeat LGI family, member 2 [Source:HGNC Symbol;Acc:HGNC:18710]
RP11-215A21.2	14.7123	2.68116	7.94407e-09
HSPD1P6	11.2309	3.27743	8.02671e-09	heat shock 60kDa protein 1 (chaperonin) pseudogene 6 [Source:HGNC Symbol;Acc:HGNC:5267]
ZNF286A	272.439	-1.03373	8.05068e-09	zinc finger protein 286A [Source:HGNC Symbol;Acc:HGNC:13501]
STK24P1	8.47388	3.84451	8.10008e-09	serine/threonine kinase 24 pseudogene 1 [Source:HGNC Symbol;Acc:HGNC:50360]
HNRNPKP2	17.4201	2.7806	8.27051e-09	heterogeneous nuclear ribonucleoprotein K pseudogene 2 [Source:HGNC Symbol;Acc:HGNC:42375]
RP11-346C16.4	9.98214	3.86892	8.29548e-09
RP4-717I23.3	478.734	1.65439	8.36991e-09
RPL23AP48	7.93332	3.76321	8.43913e-09	ribosomal protein L23a pseudogene 48 [Source:HGNC Symbol;Acc:HGNC:36110]
RP11-79P5.3	7.08291	3.7625	8.52091e-09
AC026271.5	20.7852	-2.88754	9.15126e-09
ADD3-AS1	358.293	1.26014	9.2247e-09	ADD3 antisense RNA 1 [Source:HGNC Symbol;Acc:HGNC:48682]
GAPDHP21	6.27161	3.82217	9.24796e-09	glyceraldehyde 3 phosphate dehydrogenase pseudogene 21 [Source:HGNC Symbol;Acc:HGNC:37773]
UBBP4	41.8172	1.57768	9.28918e-09	ubiquitin B pseudogene 4 [Source:HGNC Symbol;Acc:HGNC:12467]
AC017080.1	5.96293	3.8489	9.32926e-09
NDUFA13	69.388	2.3413	9.33854e-09	NADH dehydrogenase (ubiquinone) 1 alpha subcomplex, 13 [Source:HGNC Symbol;Acc:HGNC:17194]
BICC1	320.588	2.15594	9.45379e-09	BicC family RNA binding protein 1 [Source:HGNC Symbol;Acc:HGNC:19351]
RP11-267J23.4	20.6608	2.09713	9.46223e-09
GPS2	179.963	-2.11035	9.67821e-09	G protein pathway suppressor 2 [Source:HGNC Symbol;Acc:HGNC:4550]
RPS4XP8	9.23414	3.77646	1.00339e-08	ribosomal protein S4X pseudogene 8 [Source:HGNC Symbol;Acc:HGNC:36683]
RPL9P7	64.6545	-2.74149	1.04871e-08	ribosomal protein L9 pseudogene 7 [Source:HGNC Symbol;Acc:HGNC:30335]
RPSAP14	29.3023	2.20254	1.04871e-08	ribosomal protein SA pseudogene 14 [Source:HGNC Symbol;Acc:HGNC:6506]
RP11-864G5.1	9.16843	3.68186	1.04871e-08
RP11-88I18.2	65.312	2.84186	1.04949e-08
CTIF	342.658	-1.04433	1.14097e-08	CBP80/20-dependent translation initiation factor [Source:HGNC Symbol;Acc:HGNC:23925]
RP11-405L18.4	7.7171	3.44293	1.14558e-08
KRT18P10	24.1629	3.33596	1.22577e-08	keratin 18 pseudogene 10 [Source:HGNC Symbol;Acc:HGNC:23962]
TVP23B	267.568	-1.45916	1.22758e-08	trans-golgi network vesicle protein 23 homolog B (S. cerevisiae) [Source:HGNC Symbol;Acc:HGNC:20399]
RANP2	5.65306	3.92043	1.22804e-08	RAN, member RAS oncogene family pseudogene 2 [Source:HGNC Symbol;Acc:HGNC:39857]
RBM17P4	7.55946	3.8559	1.26834e-08	RNA binding motif protein 17 pseudogene 4 [Source:HGNC Symbol;Acc:HGNC:50369]
RPS27AP3	7.84271	3.80612	1.30491e-08	ribosomal protein S27a pseudogene 3 [Source:HGNC Symbol;Acc:HGNC:16538]
RP11-291L19.1	5.26076	3.94139	1.31287e-08
CHCHD2P2	11.9442	3.6381	1.3283e-08	coiled-coil-helix-coiled-coil-helix domain containing 2 pseudogene 2 [Source:HGNC Symbol;Acc:HGNC:39586]
THOC3	413.396	-1.79071	1.34068e-08	THO complex 3 [Source:HGNC Symbol;Acc:HGNC:19072]
RPS3AP49	23.1205	2.98867	1.34537e-08	ribosomal protein S3a pseudogene 49 [Source:HGNC Symbol;Acc:HGNC:36810]
RPL7A	18155.9	-1.74515	1.34537e-08	ribosomal protein L7a [Source:HGNC Symbol;Acc:HGNC:10364]
VENTX	389.662	-1.79155	1.44803e-08	VENT homeobox [Source:HGNC Symbol;Acc:HGNC:13639]
ACOT2	162.483	-1.14229	1.45768e-08	acyl-CoA thioesterase 2 [Source:HGNC Symbol;Acc:HGNC:18431]
FAM21A	1070.85	-1.23373	1.47184e-08	family with sequence similarity 21, member A [Source:HGNC Symbol;Acc:HGNC:23416]
EIF3LP1	6.39105	3.77026	1.50049e-08	eukaryotic translation initiation factor 3, subunit L pseudogene 1 [Source:HGNC Symbol;Acc:HGNC:20010]
C1D	437.447	-1.26639	1.5025e-08	C1D nuclear receptor corepressor [Source:HGNC Symbol;Acc:HGNC:29911]
RP11-366M4.17	8.17971	3.30222	1.51264e-08
GDF7	97.7871	2.10028	1.53618e-08	growth differentiation factor 7 [Source:HGNC Symbol;Acc:HGNC:4222]
PYGM	25.1582	2.21849	1.58642e-08	phosphorylase, glycogen, muscle [Source:HGNC Symbol;Acc:HGNC:9726]
GOLGA8M	11.2859	-4.08865	1.59903e-08	golgin A8 family, member M [Source:HGNC Symbol;Acc:HGNC:44404]
RP11-112N19.2	6.97295	3.6202	1.64196e-08
RP11-345J13.1	6.87155	3.77354	1.64196e-08
ACTBP9	8.31983	3.70136	1.65413e-08	actin, beta pseudogene 9 [Source:HGNC Symbol;Acc:HGNC:142]
RPL7AP34	9.37523	3.39937	1.77946e-08	ribosomal protein L7a pseudogene 34 [Source:HGNC Symbol;Acc:HGNC:36778]
ITGB2-AS1	38.2534	2.17402	1.82543e-08	ITGB2 antisense RNA 1 [Source:HGNC Symbol;Acc:HGNC:44304]
NPM1P51	7.46347	3.72473	1.85029e-08	nucleophosmin 1 (nucleolar phosphoprotein B23, numatrin) pseudogene 51 [Source:HGNC Symbol;Acc:HGNC:45230]
XXbac-BPG32J3.19	42.4793	2.67388	1.85473e-08
VWA5A	142.006	1.13954	1.95152e-08	von Willebrand factor A domain containing 5A [Source:HGNC Symbol;Acc:HGNC:6658]
RYR1	319.015	1.15083	2.012e-08	ryanodine receptor 1 (skeletal) [Source:HGNC Symbol;Acc:HGNC:10483]
RP11-299L17.1	10.8475	3.47105	2.06508e-08
NAMPT	938.969	-1.35868	2.1243e-08	nicotinamide phosphoribosyltransferase [Source:HGNC Symbol;Acc:HGNC:30092]
RP5-961K14.1	7.68092	3.56878	2.23763e-08
RP11-844P9.2	51.8005	2.21875	2.24529e-08
STARD4	619.809	-1.77532	2.28663e-08	StAR-related lipid transfer (START) domain containing 4 [Source:HGNC Symbol;Acc:HGNC:18058]
RBBP4P5	7.21556	3.66805	2.29272e-08	retinoblastoma binding protein 4 pseudogene 5 [Source:HGNC Symbol;Acc:HGNC:42372]
TUBB1	110.102	2.85701	2.34801e-08	tubulin, beta 1 class VI [Source:HGNC Symbol;Acc:HGNC:16257]
RP11-283C24.1	11.418	2.93509	2.39257e-08
PGDP1	6.40331	3.50655	2.39257e-08	phosphogluconate dehydrogenase pseudogene 1 [Source:HGNC Symbol;Acc:HGNC:8892]
ITGB2	43.6992	2.67689	2.49834e-08	integrin, beta 2 (complement component 3 receptor 3 and 4 subunit) [Source:HGNC Symbol;Acc:HGNC:6155]
PRC1-AS1	43.6317	-2.20275	2.59221e-08	PRC1 antisense RNA 1 [Source:HGNC Symbol;Acc:HGNC:48587]
RP11-445N18.3	8.28337	3.81075	2.60783e-08
PSMC1P10	10.4109	3.15193	2.76596e-08	proteasome (prosome, macropain) 26S subunit, ATPase, 1 pseudogene 10 [Source:HGNC Symbol;Acc:HGNC:39785]
RP11-267J23.1	8.86934	3.6052	2.76751e-08
BTF3L4P2	23.7108	-2.51081	2.80434e-08	basic transcription factor 3-like 4 pseudogene 2 [Source:HGNC Symbol;Acc:HGNC:39646]
SYN3	18.0699	2.6021	2.80909e-08	synapsin III [Source:HGNC Symbol;Acc:HGNC:11496]
RP11-715I4.1	8.48969	3.59731	2.81241e-08
BHLHE41	14.8463	3.42351	2.87541e-08	basic helix-loop-helix family, member e41 [Source:HGNC Symbol;Acc:HGNC:16617]
TNS1	615.132	1.9741	2.90403e-08	tensin 1 [Source:HGNC Symbol;Acc:HGNC:11973]
SYT2	37.2125	-1.92737	2.95213e-08	synaptotagmin II [Source:HGNC Symbol;Acc:HGNC:11510]
LPAR6	135.071	2.20131	2.99095e-08	lysophosphatidic acid receptor 6 [Source:HGNC Symbol;Acc:HGNC:15520]
RPS26P35	6.30812	3.72276	3.00701e-08	ribosomal protein S26 pseudogene 35 [Source:HGNC Symbol;Acc:HGNC:36229]
XRCC6P4	6.41937	3.71848	3.02671e-08	X-ray repair complementing defective repair in Chinese hamster cells 6 pseudogene 4 [Source:HGNC Symbol;Acc:HGNC:45186]
RPS15AP12	13.1012	3.08598	3.04366e-08	ribosomal protein S15a pseudogene 12 [Source:HGNC Symbol;Acc:HGNC:36759]
EIF4A1P6	5.13478	3.85793	3.09982e-08	eukaryotic translation initiation factor 4A1 pseudogene 6 [Source:HGNC Symbol;Acc:HGNC:37925]
HOXD1	125.799	1.90745	3.13697e-08	homeobox D1 [Source:HGNC Symbol;Acc:HGNC:5132]
ANKRD20A19P	14.5514	3.52917	3.17941e-08	ankyrin repeat domain 20 family, member A19, pseudogene [Source:HGNC Symbol;Acc:HGNC:42737]
RPL23A	10053.2	-1.95437	3.22039e-08	ribosomal protein L23a [Source:HGNC Symbol;Acc:HGNC:10317]
PVR	777.646	-1.05634	3.26156e-08	poliovirus receptor [Source:HGNC Symbol;Acc:HGNC:9705]
RP11-187O7.1	18.061	2.99685	3.37226e-08
HMGN2P46	6.79758	3.48019	3.38314e-08	high mobility group nucleosomal binding domain 2 pseudogene 46 [Source:HGNC Symbol;Acc:HGNC:26817]
RP11-7F17.3	7.40135	3.62998	3.39715e-08
EMP2	4165.6	-1.2158	3.45822e-08	epithelial membrane protein 2 [Source:HGNC Symbol;Acc:HGNC:3334]
RPL10P14	5.84412	3.78051	3.51934e-08	ribosomal protein L10 pseudogene 14 [Source:HGNC Symbol;Acc:HGNC:43897]
ACSL3	2143.2	-1.15087	3.56464e-08	acyl-CoA synthetase long-chain family member 3 [Source:HGNC Symbol;Acc:HGNC:3570]
BTF3L4P3	14.3857	2.36415	3.62015e-08	basic transcription factor 3-like 4 pseudogene 3 [Source:HGNC Symbol;Acc:HGNC:39647]
RPL9P31	7.08551	3.72871	3.67092e-08	ribosomal protein L9 pseudogene 31 [Source:HGNC Symbol;Acc:HGNC:36617]
CTA-242H14.1	6.28471	3.73124	3.69196e-08
NPM1P48	6.35302	3.90223	3.73307e-08	nucleophosmin 1 (nucleolar phosphoprotein B23, numatrin) pseudogene 48 [Source:HGNC Symbol;Acc:HGNC:45227]
RP11-603J24.14	24.9266	-3.44989	3.82073e-08
ELF3	119.305	1.63289	3.88169e-08	E74-like factor 3 (ets domain transcription factor, epithelial-specific ) [Source:HGNC Symbol;Acc:HGNC:3318]
RP11-438P9.1	6.04458	3.82118	3.93611e-08
RP11-212P7.1	10.2659	3.10016	3.94868e-08
HCG11	11.703	3.4926	3.96031e-08	HLA complex group 11 (non-protein coding) [Source:HGNC Symbol;Acc:HGNC:17707]
RP11-677N16.1	11.4709	3.2318	3.98916e-08
H19	2081.11	2.19721	4.01487e-08	H19, imprinted maternally expressed transcript (non-protein coding) [Source:HGNC Symbol;Acc:HGNC:4713]
KRT8P5	5.72955	3.8541	4.04983e-08	keratin 8 pseudogene 5 [Source:HGNC Symbol;Acc:HGNC:31094]
STC1	37.3913	3.68743	4.04983e-08	stanniocalcin 1 [Source:HGNC Symbol;Acc:HGNC:11373]
SLC25A5P6	8.87197	3.79912	4.04988e-08	solute carrier family 25 (mitochondrial carrier; adenine nucleotide translocator), member 5 pseudogene 6 [Source:HGNC Symbol;Acc:HGNC:512]
SLC2A3P4	14.1789	3.20877	4.05243e-08	solute carrier family 2 (facilitated glucose transporter), member 3 pseudogene 4 [Source:HGNC Symbol;Acc:HGNC:31076]
PARP10	53.3151	2.14371	4.06217e-08	poly (ADP-ribose) polymerase family, member 10 [Source:HGNC Symbol;Acc:HGNC:25895]
CLEC2D	207.628	1.18077	4.39831e-08	C-type lectin domain family 2, member D [Source:HGNC Symbol;Acc:HGNC:14351]
NPM1P6	56.5806	1.45087	4.53161e-08	nucleophosmin 1 (nucleolar phosphoprotein B23, numatrin) pseudogene 6 [Source:HGNC Symbol;Acc:HGNC:7926]
CYB5B	4253.81	-1.40827	4.54988e-08	cytochrome b5 type B (outer mitochondrial membrane) [Source:HGNC Symbol;Acc:HGNC:24374]
RP3-486D24.1	7.81741	3.68275	4.6999e-08
RP11-109D20.2	12.1481	-3.09219	4.81659e-08
CKS1B	3313.25	-1.48575	4.84302e-08	CDC28 protein kinase regulatory subunit 1B [Source:HGNC Symbol;Acc:HGNC:19083]
DQX1	244.979	1.35496	4.84667e-08	DEAQ box RNA-dependent ATPase 1 [Source:HGNC Symbol;Acc:HGNC:20410]
RPL31P12	8.9481	3.57404	5.0625e-08	ribosomal protein L31 pseudogene 12 [Source:HGNC Symbol;Acc:HGNC:35546]
CCDC162P	94.0875	1.1631	5.18069e-08	coiled-coil domain containing 162, pseudogene [Source:HGNC Symbol;Acc:HGNC:21565]
C8orf44	91.8109	1.35495	5.3221e-08	chromosome 8 open reading frame 44 [Source:HGNC Symbol;Acc:HGNC:25646]
APOL3	19.1395	3.01497	5.63413e-08	apolipoprotein L, 3 [Source:HGNC Symbol;Acc:HGNC:14868]
HOXA2	92.1747	1.16362	5.75486e-08	homeobox A2 [Source:HGNC Symbol;Acc:HGNC:5103]
KRT18P18	9.90933	3.34991	5.90789e-08	keratin 18 pseudogene 18 [Source:HGNC Symbol;Acc:HGNC:33386]
RP11-26H16.1	10.1588	3.41557	5.95703e-08
KRT18P27	6.04948	3.77865	6.14428e-08	keratin 18 pseudogene 27 [Source:HGNC Symbol;Acc:HGNC:33396]
ATP5F1P7	4.38136	3.80116	6.14771e-08	ATP synthase, H+ transporting, mitochondrial Fo complex, subunit B1 pseudogene 7 [Source:HGNC Symbol;Acc:HGNC:39748]
NSRP1P1	8.52077	3.43663	6.16785e-08	nuclear speckle splicing regulatory protein 1 pseudogene 1 [Source:HGNC Symbol;Acc:HGNC:38087]
HNRNPA3P1	24.177	1.9144	6.20682e-08	heterogeneous nuclear ribonucleoprotein A3 pseudogene 1 [Source:HGNC Symbol;Acc:HGNC:13729]
TNFRSF21	910.451	-1.02802	6.23808e-08	tumor necrosis factor receptor superfamily, member 21 [Source:HGNC Symbol;Acc:HGNC:13469]
TCAF2	7.39377	3.63371	6.68103e-08	TRPM8 channel-associated factor 2 [Source:HGNC Symbol;Acc:HGNC:26878]
BTBD10	1014.01	-1.05855	6.71156e-08	BTB (POZ) domain containing 10 [Source:HGNC Symbol;Acc:HGNC:21445]
SUMO1P4	6.82182	3.49683	6.82877e-08	SUMO1 pseudogene 4 [Source:HGNC Symbol;Acc:HGNC:33151]
PPIAL4G	4.07532	3.83859	6.95759e-08	peptidylprolyl isomerase A (cyclophilin A)-like 4G [Source:HGNC Symbol;Acc:HGNC:33996]
CABP1	32.7843	2.67583	7.1857e-08	calcium binding protein 1 [Source:HGNC Symbol;Acc:HGNC:1384]
NPC1L1	467.429	-1.12789	7.27467e-08	NPC1-like 1 [Source:HGNC Symbol;Acc:HGNC:7898]
RPL21P2	6.34336	3.64681	7.41409e-08	ribosomal protein L21 pseudogene 2 [Source:HGNC Symbol;Acc:HGNC:16539]
RPS20P24	7.75289	3.76032	7.48307e-08	ribosomal protein S20 pseudogene 24 [Source:HGNC Symbol;Acc:HGNC:36283]
MTND6P3	6.26837	3.66576	7.72559e-08	MT-ND6 pseudogene 3 [Source:HGNC Symbol;Acc:HGNC:39466]
RP11-253E3.1	19.234	2.77142	7.80193e-08
RPL35P1	21.8952	2.80742	8.01204e-08	ribosomal protein L35 pseudogene 1 [Source:HGNC Symbol;Acc:HGNC:36695]
RP1-209B5.2	7.19724	3.69607	8.05538e-08
RP3-323B6.1	8.32909	3.6806	8.40667e-08
SETSIP	21.9385	2.39766	8.66335e-08	SET-like protein [Source:HGNC Symbol;Acc:HGNC:42937]
RP11-59N23.1	49.8468	-2.08407	8.68598e-08
SDAD1P2	8.92011	-3.18452	8.85013e-08	SDA1 domain containing 1 pseudogene 2 [Source:HGNC Symbol;Acc:HGNC:31404]
RP11-433O3.1	6.35653	3.49686	9.04874e-08
MAG	9.26427	3.51189	9.38594e-08	myelin associated glycoprotein [Source:HGNC Symbol;Acc:HGNC:6783]
RPL7P20	7.00806	3.6285	9.87382e-08	ribosomal protein L7 pseudogene 20 [Source:HGNC Symbol;Acc:HGNC:36013]
HNRNPA1P58	6.70043	3.52722	1.01816e-07	heterogeneous nuclear ribonucleoprotein A1 pseudogene 58 [Source:HGNC Symbol;Acc:HGNC:48788]
CYP4V2	53.4945	1.70127	1.01946e-07	cytochrome P450, family 4, subfamily V, polypeptide 2 [Source:HGNC Symbol;Acc:HGNC:23198]
CAP1P2	10.8681	2.77113	1.02429e-07	CAP1 pseudogene 2 [Source:HGNC Symbol;Acc:HGNC:31970]
PEX11A	213.98	1.02812	1.02994e-07	peroxisomal biogenesis factor 11 alpha [Source:HGNC Symbol;Acc:HGNC:8852]
RP11-326I11.1	4.4149	3.69535	1.03182e-07
FGFBP3	324.613	-1.61923	1.0675e-07	fibroblast growth factor binding protein 3 [Source:HGNC Symbol;Acc:HGNC:23428]
GABRA2	37.2681	3.67823	1.07739e-07	gamma-aminobutyric acid (GABA) A receptor, alpha 2 [Source:HGNC Symbol;Acc:HGNC:4076]
RPL29P30	6.71804	3.51869	1.08388e-07	ribosomal protein L29 pseudogene 30 [Source:HGNC Symbol;Acc:HGNC:36601]
RP11-162K6.1	6.38274	3.68631	1.1227e-07
PTPN7	18.3909	2.19534	1.13478e-07	protein tyrosine phosphatase, non-receptor type 7 [Source:HGNC Symbol;Acc:HGNC:9659]
DNAJA1P3	20.4433	2.73869	1.17726e-07	DnaJ (Hsp40) homolog, subfamily A, member 1 pseudogene 3 [Source:HGNC Symbol;Acc:HGNC:39339]
LOX	34.9891	2.42096	1.26516e-07	lysyl oxidase [Source:HGNC Symbol;Acc:HGNC:6664]
HSD17B7P2	159.496	-1.45811	1.30014e-07	hydroxysteroid (17-beta) dehydrogenase 7 pseudogene 2 [Source:HGNC Symbol;Acc:HGNC:28120]
RP11-305M3.2	16.4078	-2.98037	1.31729e-07
RPS4XP20	5.39307	3.62864	1.33681e-07	ribosomal protein S4X pseudogene 20 [Source:HGNC Symbol;Acc:HGNC:36437]
AC020571.3	1146.99	-1.76511	1.35837e-07
SIK1	40.2422	-1.84899	1.37052e-07	salt-inducible kinase 1 [Source:HGNC Symbol;Acc:HGNC:11142]
TAP1	12.1416	3.05477	1.37387e-07	transporter 1, ATP-binding cassette, sub-family B (MDR/TAP) [Source:HGNC Symbol;Acc:HGNC:43]
RP11-445F12.2	5.59464	3.69168	1.37815e-07
PRSS23	5220.35	-1.23164	1.39086e-07	protease, serine, 23 [Source:HGNC Symbol;Acc:HGNC:14370]
RPL7P9	279.606	-1.85292	1.44008e-07	ribosomal protein L7 pseudogene 9 [Source:HGNC Symbol;Acc:HGNC:37028]
OSTM1	265.362	-1.07752	1.50799e-07	osteopetrosis associated transmembrane protein 1 [Source:HGNC Symbol;Acc:HGNC:21652]
AC002075.4	16.3557	2.93208	1.51337e-07
RP11-563H6.1	10.413	3.41614	1.51357e-07
STAG3L2	179.14	-1.32051	1.53938e-07	stromal antigen 3-like 2 (pseudogene) [Source:HGNC Symbol;Acc:HGNC:33886]
AC007238.1	41.6667	1.48937	1.58201e-07
FP236383.3	6.99326	-3.90292	1.59644e-07
RAB29	123.008	-1.27934	1.60271e-07	RAB29, member RAS oncogene family [Source:HGNC Symbol;Acc:HGNC:9789]
TBC1D3B	37.0039	1.81819	1.62543e-07	TBC1 domain family, member 3B [Source:HGNC Symbol;Acc:HGNC:27011]
ARHGEF5	558.918	-2.04594	1.6548e-07	Rho guanine nucleotide exchange factor (GEF) 5 [Source:HGNC Symbol;Acc:HGNC:13209]
RPS3AP6	116.583	-1.96264	1.66181e-07	ribosomal protein S3A pseudogene 6 [Source:HGNC Symbol;Acc:HGNC:18630]
DAG1	4515.7	-1.18615	1.67343e-07	dystroglycan 1 (dystrophin-associated glycoprotein 1) [Source:HGNC Symbol;Acc:HGNC:2666]
RP11-809N8.5	6.24998	3.45393	1.69174e-07
BMS1P8	15.667	2.72751	1.70044e-07	BMS1 ribosome biogenesis factor pseudogene 8 [Source:HGNC Symbol;Acc:HGNC:49152]
RP11-85G20.1	6.81535	3.59055	1.76162e-07
RPL7P15	5.33703	3.56971	1.76382e-07	ribosomal protein L7 pseudogene 15 [Source:HGNC Symbol;Acc:HGNC:36740]
RP3-507I15.1	5.4517	3.60753	1.85378e-07
NACA2	11.5802	2.89216	1.85571e-07	nascent polypeptide-associated complex alpha subunit 2 [Source:HGNC Symbol;Acc:HGNC:23290]
NOMO2	1087.02	-2.11422	1.88015e-07	NODAL modulator 2 [Source:HGNC Symbol;Acc:HGNC:22652]
SNORD38A	5.31796	3.61285	1.8871e-07	small nucleolar RNA, C/D box 38A [Source:HGNC Symbol;Acc:HGNC:30355]
KRT18P23	5.41664	3.43256	1.8871e-07	keratin 18 pseudogene 23 [Source:HGNC Symbol;Acc:HGNC:33392]
ZNF836	175.871	1.05053	1.95221e-07	zinc finger protein 836 [Source:HGNC Symbol;Acc:HGNC:34333]
RP11-392P7.1	38.1184	2.16671	1.95387e-07
KRT18P60	6.4337	3.67478	1.97549e-07	keratin 18 pseudogene 60 [Source:HGNC Symbol;Acc:HGNC:48887]
RP11-486O12.2	116.706	1.38099	1.9834e-07
CTD-2186M15.1	5.46003	3.57125	1.99619e-07
RHEBP2	20.1364	-2.67904	2.0052e-07	Ras-homolog enriched in brain pseudogene 2 [Source:HGNC Symbol;Acc:HGNC:44991]
AC079776.4	5.81006	3.56332	2.02495e-07
BTF3P9	6.07521	3.6118	2.05816e-07	basic transcription factor 3 pseudogene 9 [Source:HGNC Symbol;Acc:HGNC:38573]
STS	603.534	-1.72554	2.10354e-07	steroid sulfatase (microsomal), isozyme S [Source:HGNC Symbol;Acc:HGNC:11425]
PSMC1P12	9.0173	3.19278	2.10354e-07	proteasome (prosome, macropain) 26S subunit, ATPase, 1 pseudogene 12 [Source:HGNC Symbol;Acc:HGNC:39787]
RPL21P136	5.76314	3.59249	2.10423e-07	ribosomal protein L21 pseudogene 136 [Source:HGNC Symbol;Acc:HGNC:49854]
HMGB1P37	6.05547	3.57226	2.1423e-07	high mobility group box 1 pseudogene 37 [Source:HGNC Symbol;Acc:HGNC:39184]
TMEM220	28.8905	1.84231	2.1423e-07	transmembrane protein 220 [Source:HGNC Symbol;Acc:HGNC:33757]
RP11-77O7.1	4.78342	3.60186	2.15339e-07
TNFRSF11A	125.337	1.84153	2.16668e-07	tumor necrosis factor receptor superfamily, member 11a, NFKB activator [Source:HGNC Symbol;Acc:HGNC:11908]
CTC-232H10.1	7.89883	3.69878	2.18958e-07
RP11-28P17.3	5.51661	3.60084	2.20908e-07
KRT8P47	6.38637	3.45529	2.20908e-07	keratin 8 pseudogene 47 [Source:HGNC Symbol;Acc:HGNC:44461]
KRT18P67	4.29202	3.69191	2.22706e-07	keratin 18 pseudogene 67 [Source:HGNC Symbol;Acc:HGNC:48894]
DNAJC9	815.502	-1.3027	2.27839e-07	DnaJ (Hsp40) homolog, subfamily C, member 9 [Source:HGNC Symbol;Acc:HGNC:19123]
FAM81A	127.375	-1.0685	2.29125e-07	family with sequence similarity 81, member A [Source:HGNC Symbol;Acc:HGNC:28379]
RPS15AP24	9.31551	3.03427	2.33799e-07	ribosomal protein S15a pseudogene 24 [Source:HGNC Symbol;Acc:HGNC:36174]
RPL13AP3	12.5562	3.58144	2.33881e-07	ribosomal protein L13a pseudogene 3 [Source:HGNC Symbol;Acc:HGNC:23539]
RBM8B	22.4825	-2.10361	2.34973e-07	RNA binding motif protein 8B pseudogene [Source:HGNC Symbol;Acc:HGNC:13426]
TFF3	19.8692	3.29244	2.36095e-07	trefoil factor 3 (intestinal) [Source:HGNC Symbol;Acc:HGNC:11757]
FLG-AS1	56.9857	-2.54626	2.36885e-07	FLG antisense RNA 1 [Source:HGNC Symbol;Acc:HGNC:27913]
MYL6P5	7.40141	3.71704	2.38393e-07	myosin, light chain 6 pseudogene 5 [Source:HGNC Symbol;Acc:HGNC:51646]
HMGB3P6	8.66332	3.28422	2.41239e-07	high mobility group box 3 pseudogene 6 [Source:HGNC Symbol;Acc:HGNC:39283]
RP11-278C7.1	39.2077	1.60152	2.41802e-07
SLC2A10	473.153	1.13426	2.49692e-07	solute carrier family 2 (facilitated glucose transporter), member 10 [Source:HGNC Symbol;Acc:HGNC:13444]
CDC25A	1273.53	-1.01616	2.53854e-07	cell division cycle 25A [Source:HGNC Symbol;Acc:HGNC:1725]
RPL7AP8	4.51921	3.6172	2.55191e-07	ribosomal protein L7a pseudogene 8 [Source:HGNC Symbol;Acc:HGNC:23738]
CTD-2503O16.3	11.5507	3.42816	2.55979e-07
EIF3C	477.65	-1.13513	2.56843e-07	eukaryotic translation initiation factor 3, subunit C [Source:HGNC Symbol;Acc:HGNC:3279]
PTPRH	698.576	1.09885	2.58056e-07	protein tyrosine phosphatase, receptor type, H [Source:HGNC Symbol;Acc:HGNC:9672]
AC087650.1	8.13128	3.39597	2.58997e-07
PDZK1	180.283	-1.75679	2.60842e-07	PDZ domain containing 1 [Source:HGNC Symbol;Acc:HGNC:8821]
RPL34P6	5.85922	3.51128	2.62632e-07	ribosomal protein L34 pseudogene 6 [Source:HGNC Symbol;Acc:HGNC:35810]
RPL21P33	5.98885	3.53535	2.64517e-07	ribosomal protein L21 pseudogene 33 [Source:HGNC Symbol;Acc:HGNC:36686]
PECAM1	16.8996	2.3736	2.70315e-07	platelet/endothelial cell adhesion molecule 1 [Source:HGNC Symbol;Acc:HGNC:8823]
EIF4A1P11	4.98201	3.70205	2.71743e-07	eukaryotic translation initiation factor 4A1 pseudogene 11 [Source:HGNC Symbol;Acc:HGNC:37932]
TMCC1-AS1	95.1106	1.16591	2.7205e-07	TMCC1 antisense RNA 1 (head to head) [Source:HGNC Symbol;Acc:HGNC:49060]
RP11-447H19.4	7.12141	3.5231	2.74063e-07
PMS2P3	90.92	-1.05786	2.7894e-07	PMS1 homolog 2, mismatch repair system component pseudogene 3 [Source:HGNC Symbol;Acc:HGNC:9128]
PPIAP16	4.48021	3.52458	2.82591e-07	peptidylprolyl isomerase A (cyclophilin A) pseudogene 16 [Source:HGNC Symbol;Acc:HGNC:9269]
NAP1L4P3	12.2016	2.69797	2.87032e-07	nucleosome assembly protein 1-like 4 pseudogene 3 [Source:HGNC Symbol;Acc:HGNC:39738]
RPS23P1	6.0828	3.51458	2.90525e-07	ribosomal protein S23 pseudogene 1 [Source:HGNC Symbol;Acc:HGNC:16043]
RPL9	1317.12	-1.29934	2.91024e-07	ribosomal protein L9 [Source:HGNC Symbol;Acc:HGNC:10369]
ZNF486	38.6086	3.14712	2.95211e-07	zinc finger protein 486 [Source:HGNC Symbol;Acc:HGNC:20807]
MTATP6P1	7106.33	-1.97484	2.95775e-07	mitochondrially encoded ATP synthase 6 pseudogene 1 [Source:HGNC Symbol;Acc:HGNC:44575]
RP4-545C24.1	25.1456	-1.85817	2.99809e-07
RP11-288E14.2	13.6777	2.93614	3.04811e-07
RPS14P8	7.61791	3.19433	3.13802e-07	ribosomal protein S14 pseudogene 8 [Source:HGNC Symbol;Acc:HGNC:37027]
RP11-92K2.2	59.1307	2.30815	3.28309e-07
HSPD1P5	21.3897	1.71688	3.3596e-07	heat shock 60kDa protein 1 (chaperonin) pseudogene 5 [Source:HGNC Symbol;Acc:HGNC:5266]
RAB38	29.97	2.31699	3.38541e-07	RAB38, member RAS oncogene family [Source:HGNC Symbol;Acc:HGNC:9776]
CCDC113	66.6821	1.37838	3.4088e-07	coiled-coil domain containing 113 [Source:HGNC Symbol;Acc:HGNC:25002]
RP11-319F12.2	38.6336	1.67977	3.42946e-07
AC018463.5	4.85549	3.62466	3.44718e-07
ANXA2	6329.86	-1.65902	3.44803e-07	annexin A2 [Source:HGNC Symbol;Acc:HGNC:537]
CHAC2	149.167	-1.3909	3.54324e-07	ChaC, cation transport regulator homolog 2 (E. coli) [Source:HGNC Symbol;Acc:HGNC:32363]
EVPL	268.392	2.36673	3.60884e-07	envoplakin [Source:HGNC Symbol;Acc:HGNC:3503]
RNASET2	701.647	2.33409	3.71521e-07	ribonuclease T2 [Source:HGNC Symbol;Acc:HGNC:21686]
AC140076.1	6.3179	3.48775	3.79816e-07
EIF1AXP1	20.1934	-2.55377	3.81124e-07	eukaryotic translation initiation factor 1A, X-linked pseudogene 1 [Source:HGNC Symbol;Acc:HGNC:19900]
KCNIP2	274.524	1.47027	3.81809e-07	Kv channel interacting protein 2 [Source:HGNC Symbol;Acc:HGNC:15522]
KRT18P40	6.30904	3.46408	4.00168e-07	keratin 18 pseudogene 40 [Source:HGNC Symbol;Acc:HGNC:33409]
LSM3P3	4.93577	3.5063	4.01075e-07	LSM3 homolog, U6 small nuclear RNA and mRNA degradation associated pseudogene 3 [Source:HGNC Symbol;Acc:HGNC:44348]
GPX2	2345.49	1.48777	4.11822e-07	glutathione peroxidase 2 [Source:HGNC Symbol;Acc:HGNC:4554]
NOP14-AS1	312.609	-1.18039	4.25726e-07	NOP14 antisense RNA 1 [Source:HGNC Symbol;Acc:HGNC:20205]
SDHCP2	4.87476	3.53131	4.27594e-07	succinate dehydrogenase complex, subunit C pseudogene 2 [Source:HGNC Symbol;Acc:HGNC:45177]
MRPS28	331.995	-1.13931	4.2972e-07	mitochondrial ribosomal protein S28 [Source:HGNC Symbol;Acc:HGNC:14513]
RP11-61L23.2	14.2191	3.30137	4.35988e-07
RPS4XP1	9.56277	2.7129	4.37642e-07	ribosomal protein S4X pseudogene 1 [Source:HGNC Symbol;Acc:HGNC:32444]
CTSO	17.304	2.73075	4.4105e-07	cathepsin O [Source:HGNC Symbol;Acc:HGNC:2542]
NEAT1	12687	1.704	4.43182e-07	nuclear paraspeckle assembly transcript 1 (non-protein coding) [Source:HGNC Symbol;Acc:HGNC:30815]
ACOX2	987.004	1.11946	4.44703e-07	acyl-CoA oxidase 2, branched chain [Source:HGNC Symbol;Acc:HGNC:120]
INHA	33.4136	2.98409	4.46185e-07	inhibin, alpha [Source:HGNC Symbol;Acc:HGNC:6065]
AC096664.1	4.84041	3.59346	4.49975e-07
C10orf10	120.145	2.4386	4.50344e-07	chromosome 10 open reading frame 10 [Source:HGNC Symbol;Acc:HGNC:23355]
RP11-462L8.2	5.29822	3.55582	4.53478e-07
EIF4A2P3	7.84052	3.46784	4.5982e-07	eukaryotic translation initiation factor 4A2 pseudogene 3 [Source:HGNC Symbol;Acc:HGNC:45100]
RP11-889L3.1	30.8333	2.24235	4.69955e-07
TRIM63	14.8715	-2.87113	4.72011e-07	tripartite motif containing 63, E3 ubiquitin protein ligase [Source:HGNC Symbol;Acc:HGNC:16007]
RP11-524O24.2	6.15146	3.47916	4.7236e-07
RPL21P42	6.49668	3.422	4.79121e-07	ribosomal protein L21 pseudogene 42 [Source:HGNC Symbol;Acc:HGNC:37017]
RPL7AP14	13.1492	3.03477	4.99508e-07	ribosomal protein L7a pseudogene 14 [Source:HGNC Symbol;Acc:HGNC:16590]
RPSAP53	4.57414	3.47824	5.00183e-07	ribosomal protein SA pseudogene 53 [Source:HGNC Symbol;Acc:HGNC:36641]
XXbac-BPG252P9.9	320.705	-1.73467	5.00604e-07
RP11-220D10.1	10.5646	3.40067	5.055e-07
AC097639.8	9.88193	3.04776	5.06595e-07
CDCA7L	1247.29	1.07081	5.06872e-07	cell division cycle associated 7-like [Source:HGNC Symbol;Acc:HGNC:30777]
RN7SL4P	7.74028	-3.60628	5.06929e-07	RNA, 7SL, cytoplasmic 4, pseudogene [Source:HGNC Symbol;Acc:HGNC:10039]
HSP90AB7P	6.16148	3.50668	5.08963e-07	heat shock protein 90kDa alpha (cytosolic), class B member 7, pseudogene [Source:HGNC Symbol;Acc:HGNC:44701]
RP11-425L10.1	74.7545	-2.46316	5.1211e-07
MYH7B	565.851	-1.56647	5.15551e-07	myosin, heavy chain 7B, cardiac muscle, beta [Source:HGNC Symbol;Acc:HGNC:15906]
RP11-296P7.4	6.27068	3.49601	5.1805e-07
RPL36AP45	4.44513	3.5354	5.24949e-07	ribosomal protein L36a pseudogene 45 [Source:HGNC Symbol;Acc:HGNC:36032]
ISM2	315.441	-1.58123	5.28119e-07	isthmin 2 [Source:HGNC Symbol;Acc:HGNC:23176]
FDPSP7	5.25513	3.37614	5.28119e-07	farnesyl diphosphate synthase pseudogene 7 [Source:HGNC Symbol;Acc:HGNC:33487]
NPC1	842.645	-1.08357	5.36622e-07	Niemann-Pick disease, type C1 [Source:HGNC Symbol;Acc:HGNC:7897]
RP11-829H16.2	5.23346	3.54025	5.38185e-07
RAN	19819.3	-1.05617	5.4202e-07	RAN, member RAS oncogene family [Source:HGNC Symbol;Acc:HGNC:9846]
PGK1	19311.6	1.20013	5.4202e-07	phosphoglycerate kinase 1 [Source:HGNC Symbol;Acc:HGNC:8896]
KRT16P3	31.9961	-2.59101	5.58549e-07	keratin 16 pseudogene 3 [Source:HGNC Symbol;Acc:HGNC:37808]
CDK2AP1	380.071	-1.26567	5.65344e-07	cyclin-dependent kinase 2 associated protein 1 [Source:HGNC Symbol;Acc:HGNC:14002]
PAICSP4	10.2559	2.39888	5.70065e-07	phosphoribosylaminoimidazole carboxylase, phosphoribosylaminoimidazole succinocarboxamide synthetase pseudogene 4 [Source:HGNC Symbol;Acc:HGNC:38097]
CTD-2531D15.5	32.9293	-2.31927	5.72465e-07
BCLAF1P1	8.84794	3.0845	5.8121e-07	BCL2-associated transcription factor 1 pseudogene 1 [Source:HGNC Symbol;Acc:HGNC:51329]
SPHK2	657.79	-1.0822	5.87771e-07	sphingosine kinase 2 [Source:HGNC Symbol;Acc:HGNC:18859]
KRT18P24	3.16892	3.66597	5.91142e-07	keratin 18 pseudogene 24 [Source:HGNC Symbol;Acc:HGNC:33393]
KRT18P42	4.85093	3.40181	5.91142e-07	keratin 18 pseudogene 42 [Source:HGNC Symbol;Acc:HGNC:33412]
ACTA1	7.00846	3.50435	5.99486e-07	actin, alpha 1, skeletal muscle [Source:HGNC Symbol;Acc:HGNC:129]
HOXD10	987.275	2.49258	5.99625e-07	homeobox D10 [Source:HGNC Symbol;Acc:HGNC:5133]
RP11-268J15.5	146.36	1.96397	5.99625e-07
RP5-881L22.5	116.894	1.69869	6.00171e-07
AGAP6	146.846	-1.42307	6.02536e-07	ArfGAP with GTPase domain, ankyrin repeat and PH domain 6 [Source:HGNC Symbol;Acc:HGNC:23466]
PARP9	434.612	1.10076	6.03353e-07	poly (ADP-ribose) polymerase family, member 9 [Source:HGNC Symbol;Acc:HGNC:24118]
RPS26P34	5.98747	3.56463	6.11158e-07	ribosomal protein S26 pseudogene 34 [Source:HGNC Symbol;Acc:HGNC:36894]
ZNF781	50.2644	1.95203	6.26654e-07	zinc finger protein 781 [Source:HGNC Symbol;Acc:HGNC:26745]
HSPD1P16	5.03452	3.54487	6.28012e-07	heat shock 60kDa protein 1 (chaperonin) pseudogene 16 [Source:HGNC Symbol;Acc:HGNC:35128]
KRT16P1	47.2037	-2.50032	6.32276e-07	keratin 16 pseudogene 1 [Source:HGNC Symbol;Acc:HGNC:6420]
RP1-68D18.2	17.8557	2.81843	6.33527e-07
RP11-12M9.3	15.6169	3.08804	6.35359e-07
RPL7P10	6.42525	3.34698	6.36691e-07	ribosomal protein L7 pseudogene 10 [Source:HGNC Symbol;Acc:HGNC:36599]
RP3-445O10.1	5.55337	3.47218	6.55867e-07
RP11-40H20.5	5.40294	3.45631	6.80652e-07
RPS18P13	5.98393	3.53863	6.83885e-07	ribosomal protein S18 pseudogene 13 [Source:HGNC Symbol;Acc:HGNC:36901]
PDE4C	92.3073	2.03417	6.96263e-07	phosphodiesterase 4C, cAMP-specific [Source:HGNC Symbol;Acc:HGNC:8782]
DARS-AS1	96.1822	1.2669	7.03365e-07	DARS antisense RNA 1 [Source:HGNC Symbol;Acc:HGNC:40170]
NPM1P9	23.4886	2.11775	7.05146e-07	nucleophosmin 1 (nucleolar phosphoprotein B23, numatrin) pseudogene 9 [Source:HGNC Symbol;Acc:HGNC:7929]
MAST1	14.6321	2.48836	7.10119e-07	microtubule associated serine/threonine kinase 1 [Source:HGNC Symbol;Acc:HGNC:19034]
TXNP5	6.59117	3.57931	7.30043e-07	thioredoxin pseudogene 5 [Source:HGNC Symbol;Acc:HGNC:49485]
RPL21P71	4.15022	3.51541	7.37996e-07	ribosomal protein L21 pseudogene 71 [Source:HGNC Symbol;Acc:HGNC:36049]
SLC30A8	14.2235	2.63837	7.40705e-07	solute carrier family 30 (zinc transporter), member 8 [Source:HGNC Symbol;Acc:HGNC:20303]
PLEKHA2	282.252	2.42066	7.50033e-07	pleckstrin homology domain containing, family A (phosphoinositide binding specific) member 2 [Source:HGNC Symbol;Acc:HGNC:14336]
FAM21C	937.693	-1.21344	7.58978e-07	family with sequence similarity 21, member C [Source:HGNC Symbol;Acc:HGNC:23414]
ACSM3	495.182	1.2173	7.70159e-07	acyl-CoA synthetase medium-chain family member 3 [Source:HGNC Symbol;Acc:HGNC:10522]
RP11-941H19.1	7.3291	3.39058	7.74726e-07
EIF4A1P1	4.84524	3.47954	7.77921e-07	eukaryotic translation initiation factor 4A1 pseudogene 1 [Source:HGNC Symbol;Acc:HGNC:3283]
KRT18P68	7.87308	2.8803	7.7804e-07	keratin 18 pseudogene 68 [Source:HGNC Symbol;Acc:HGNC:48895]
KRT18P51	5.34037	3.58201	8.01729e-07	keratin 18 pseudogene 51 [Source:HGNC Symbol;Acc:HGNC:33421]
RS1	35.763	-1.72363	8.2772e-07	retinoschisin 1 [Source:HGNC Symbol;Acc:HGNC:10457]
UBASH3B	217.456	-1.25662	8.28427e-07	ubiquitin associated and SH3 domain containing B [Source:HGNC Symbol;Acc:HGNC:29884]
ARHGEF40	528.393	1.0162	8.28822e-07	Rho guanine nucleotide exchange factor (GEF) 40 [Source:HGNC Symbol;Acc:HGNC:25516]
DUSP9	3205.75	1.71247	8.47981e-07	dual specificity phosphatase 9 [Source:HGNC Symbol;Acc:HGNC:3076]
RP11-745A24.2	15.0778	2.98583	8.47981e-07
RP11-10D7.5	4.03028	3.49689	8.61422e-07
RP11-14K2.1	5.88429	3.39708	8.75441e-07
RPL22P11	9.90025	3.14108	8.93222e-07	ribosomal protein L22 pseudogene 11 [Source:HGNC Symbol;Acc:HGNC:35603]
RP5-1074L1.1	46.2431	-1.73471	9.0088e-07
HSPD1P7	3.31166	3.56203	9.0194e-07	heat shock 60kDa protein 1 (chaperonin) pseudogene 7 [Source:HGNC Symbol;Acc:HGNC:5268]
SPAG4	458.79	2.62241	9.11751e-07	sperm associated antigen 4 [Source:HGNC Symbol;Acc:HGNC:11214]
RP11-67P15.1	3.90943	3.57884	9.21918e-07
MIR4435-2HG	1208.87	-1.50282	9.22808e-07	MIR4435-2 host gene [Source:HGNC Symbol;Acc:HGNC:35163]
RAB17	2393.15	-1.43699	9.22808e-07	RAB17, member RAS oncogene family [Source:HGNC Symbol;Acc:HGNC:16523]
ROR1	215.494	-1.69922	9.29154e-07	receptor tyrosine kinase-like orphan receptor 1 [Source:HGNC Symbol;Acc:HGNC:10256]
MYL12BP2	6.21858	3.35984	9.61761e-07	myosin, light chain 12B pseudogene 2 [Source:HGNC Symbol;Acc:HGNC:51650]
UBE2S	309.577	-2.4248	9.72246e-07	ubiquitin-conjugating enzyme E2S [Source:HGNC Symbol;Acc:HGNC:17895]
RPL7P33	4.42636	3.50952	9.81033e-07	ribosomal protein L7 pseudogene 33 [Source:HGNC Symbol;Acc:HGNC:35937]
FLRT3	28.7411	-2.32573	9.8239e-07	fibronectin leucine rich transmembrane protein 3 [Source:HGNC Symbol;Acc:HGNC:3762]
RP11-10L12.1	6.76856	3.15764	9.95077e-07
RP11-1143G9.5	267.287	2.3309	1.00387e-06
GSTM2P1	18.3308	2.42429	1.01218e-06	glutathione S-transferase mu 2 (muscle) pseudogene 1 [Source:HGNC Symbol;Acc:HGNC:38009]
RNF183	281.56	2.8027	1.02381e-06	ring finger protein 183 [Source:HGNC Symbol;Acc:HGNC:28721]
HSPE1P9	6.48969	3.55692	1.02602e-06	heat shock 10kDa protein 1 pseudogene 9 [Source:HGNC Symbol;Acc:HGNC:49328]
ADAMTS10	20.7456	2.76578	1.04405e-06	ADAM metallopeptidase with thrombospondin type 1 motif, 10 [Source:HGNC Symbol;Acc:HGNC:13201]
RP11-234N17.1	7.97465	3.04102	1.05545e-06
bP-21264C1.1	432.188	1.76019	1.06024e-06
RPL36AP39	7.10982	3.3173	1.07396e-06	ribosomal protein L36a pseudogene 39 [Source:HGNC Symbol;Acc:HGNC:36074]
RP11-551L14.6	5.05193	3.44907	1.09211e-06
MSNP1	12.9027	2.97849	1.09421e-06	moesin pseudogene 1 [Source:HGNC Symbol;Acc:HGNC:7374]
RP11-379B18.5	39.9408	2.17663	1.11847e-06
MAGI2-AS3	461.283	-1.45884	1.1224e-06	MAGI2 antisense RNA 3 [Source:HGNC Symbol;Acc:HGNC:40862]
SPAG17	28.2564	-1.97959	1.12483e-06	sperm associated antigen 17 [Source:HGNC Symbol;Acc:HGNC:26620]
PPIAP19	8.89943	2.6856	1.12823e-06	peptidylprolyl isomerase A (cyclophilin A) pseudogene 19 [Source:HGNC Symbol;Acc:HGNC:31663]
LINC00648	111.204	1.25001	1.13589e-06	long intergenic non-protein coding RNA 648 [Source:HGNC Symbol;Acc:HGNC:44302]
RP11-96H19.1	111.98	-1.47835	1.14111e-06
PTP4A2P1	20.2302	1.98013	1.15062e-06	protein tyrosine phosphatase type IVA, member 2 pseudogene 1 [Source:HGNC Symbol;Acc:HGNC:9637]
RP11-336N8.3	4.62348	3.49168	1.15166e-06
ID2	810.272	-1.27514	1.15166e-06	inhibitor of DNA binding 2, dominant negative helix-loop-helix protein [Source:HGNC Symbol;Acc:HGNC:5361]
FER1L4	58.4577	2.70187	1.15166e-06	fer-1-like family member 4, pseudogene (functional) [Source:HGNC Symbol;Acc:HGNC:15801]
ST13P5	24.2962	2.22391	1.16356e-06	suppression of tumorigenicity 13 (colon carcinoma) (Hsp70 interacting protein) pseudogene 5 [Source:HGNC Symbol;Acc:HGNC:18556]
TPMTP1	6.26251	3.40542	1.16413e-06	thiopurine S-methyltransferase pseudogene 1 [Source:HGNC Symbol;Acc:HGNC:17490]
RPL27AP5	5.11143	3.46704	1.1737e-06	ribosomal protein L27a pseudogene 5 [Source:HGNC Symbol;Acc:HGNC:36420]
PSMA6	407.906	-1.29958	1.22748e-06	proteasome (prosome, macropain) subunit, alpha type, 6 [Source:HGNC Symbol;Acc:HGNC:9535]
HSPA9P1	16.947	1.98326	1.22748e-06	heat shock 70kDa protein 9 pseudogene 1 [Source:HGNC Symbol;Acc:HGNC:24915]
ATP6V0E1	2181.43	-1.29034	1.22974e-06	ATPase, H+ transporting, lysosomal 9kDa, V0 subunit e1 [Source:HGNC Symbol;Acc:HGNC:863]
RP11-1348G14.1	10.2805	2.86876	1.25773e-06
PRSS35	372.075	-1.77668	1.26886e-06	protease, serine, 35 [Source:HGNC Symbol;Acc:HGNC:21387]
RP4-791M13.3	5.57828	3.37898	1.30919e-06
RPL39P6	5.69329	3.38324	1.30986e-06	ribosomal protein L39 pseudogene 6 [Source:HGNC Symbol;Acc:HGNC:35803]
RP5-859M6.1	5.17305	3.40551	1.31662e-06
HNRNPA1P30	15.7049	2.49014	1.34545e-06	heterogeneous nuclear ribonucleoprotein A1 pseudogene 30 [Source:HGNC Symbol;Acc:HGNC:39548]
FTH1P7	14.7814	2.45379	1.36457e-06	ferritin, heavy polypeptide 1 pseudogene 7 [Source:HGNC Symbol;Acc:HGNC:3994]
BCAS1	309.936	-1.44732	1.41738e-06	breast carcinoma amplified sequence 1 [Source:HGNC Symbol;Acc:HGNC:974]
AC008985.1	4.67817	3.49689	1.42418e-06
RP11-264B17.2	8.73946	2.58057	1.44278e-06
HNRNPKP1	3.76186	3.46418	1.45411e-06	heterogeneous nuclear ribonucleoprotein K pseudogene 1 [Source:HGNC Symbol;Acc:HGNC:42374]
RP11-8P13.1	6.17973	3.49687	1.47609e-06
H3F3C	11.2311	2.46819	1.47729e-06	H3 histone, family 3C [Source:HGNC Symbol;Acc:HGNC:33164]
NTAN1P2	10.0725	2.57423	1.49866e-06	N-terminal asparagine amidase pseudogene 2 [Source:HGNC Symbol;Acc:HGNC:45262]
AC091633.2	19.4912	2.40064	1.50442e-06
H3F3BP1	5.54239	3.39448	1.5146e-06	H3 histone, family 3B (H3.3B) pseudogene 1 [Source:HGNC Symbol;Acc:HGNC:42030]
NPIPA1	107.63	-1.35261	1.51905e-06	nuclear pore complex interacting protein family, member A1 [Source:HGNC Symbol;Acc:HGNC:7909]
CLMN	158.186	1.44836	1.54018e-06	calmin (calponin-like, transmembrane) [Source:HGNC Symbol;Acc:HGNC:19972]
MVD	791.736	-2.18355	1.54172e-06	mevalonate (diphospho) decarboxylase [Source:HGNC Symbol;Acc:HGNC:7529]
AC009963.5	13.5192	2.57467	1.56064e-06
RPL21P1	8.99873	2.8644	1.56137e-06	ribosomal protein L21 pseudogene 1 [Source:HGNC Symbol;Acc:HGNC:10314]
MUC13	145.924	1.46482	1.56373e-06	mucin 13, cell surface associated [Source:HGNC Symbol;Acc:HGNC:7511]
SYN2	4.71556	3.52234	1.58375e-06	synapsin II [Source:HGNC Symbol;Acc:HGNC:11495]
AGAP4	108.229	-1.56598	1.59591e-06	ArfGAP with GTPase domain, ankyrin repeat and PH domain 4 [Source:HGNC Symbol;Acc:HGNC:23459]
AC083873.4	16.7527	2.09882	1.60209e-06
CCL28	13.1281	2.94614	1.60416e-06	chemokine (C-C motif) ligand 28 [Source:HGNC Symbol;Acc:HGNC:17700]
AL589743.1	148.971	1.5807	1.61514e-06	Protein LOC101929839 [Source:UniProtKB/TrEMBL;Acc:A0A096LNI4]
METTL7A	153.24	1.5109	1.61645e-06	methyltransferase like 7A [Source:HGNC Symbol;Acc:HGNC:24550]
RP1-27K12.4	19.9409	-2.58473	1.63142e-06
RPS13P2	15.0053	2.30974	1.63142e-06	ribosomal protein S13 pseudogene 2 [Source:HGNC Symbol;Acc:HGNC:36364]
CTD-3092A11.2	65.5011	1.78214	1.63407e-06
WDR31	143.448	1.32826	1.6348e-06	WD repeat domain 31 [Source:HGNC Symbol;Acc:HGNC:21421]
RP11-350G24.2	5.8912	3.2116	1.63623e-06
CTD-2063L20.1	5.11678	3.37355	1.64356e-06
SNRPE	2539.76	-1.20139	1.6561e-06	small nuclear ribonucleoprotein polypeptide E [Source:HGNC Symbol;Acc:HGNC:11161]
TEKT4	4.89983	3.36784	1.68671e-06	tektin 4 [Source:HGNC Symbol;Acc:HGNC:31012]
BEX1	8.98603	2.69488	1.68671e-06	brain expressed, X-linked 1 [Source:HGNC Symbol;Acc:HGNC:1036]
CBX3P1	5.70706	3.32183	1.69206e-06	chromobox homolog 3 pseudogene 1 [Source:HGNC Symbol;Acc:HGNC:33950]
RP11-757O6.6	5.11174	3.22004	1.69634e-06
RPL7AP60	9.9519	3.00151	1.7343e-06	ribosomal protein L7a pseudogene 60 [Source:HGNC Symbol;Acc:HGNC:35859]
CXorf40B	472.027	-1.56107	1.77649e-06	chromosome X open reading frame 40B [Source:HGNC Symbol;Acc:HGNC:17402]
RP4-740C4.5	244.157	1.40713	1.77669e-06
BDNF	67.1998	-1.62944	1.78973e-06	brain-derived neurotrophic factor [Source:HGNC Symbol;Acc:HGNC:1033]
AC026803.1	68.5874	-2.51006	1.81815e-06
RP11-119D9.1	33.7947	2.53975	1.83223e-06
RP11-77I22.4	4.46271	3.37506	1.89202e-06
RP11-254B13.4	5.87051	3.21377	1.89202e-06
SLC1A1	534.342	-1.24848	1.96544e-06	solute carrier family 1 (neuronal/epithelial high affinity glutamate transporter, system Xag), member 1 [Source:HGNC Symbol;Acc:HGNC:10939]
HNRNPA1P63	7.20779	3.12461	1.97225e-06	heterogeneous nuclear ribonucleoprotein A1 pseudogene 63 [Source:HGNC Symbol;Acc:HGNC:48793]
RPS20P2	7.61102	3.11539	2.0315e-06	ribosomal protein S20 pseudogene 2 [Source:HGNC Symbol;Acc:HGNC:14195]
AC138969.4	40.3888	-1.75292	2.04474e-06	Protein LOC102724993 [Source:UniProtKB/TrEMBL;Acc:A0A0B4J1W7]
FAM35A	620.129	-1.16912	2.1009e-06	family with sequence similarity 35, member A [Source:HGNC Symbol;Acc:HGNC:28773]
ATP6V1E1	1634.65	-1.20535	2.1046e-06	ATPase, H+ transporting, lysosomal 31kDa, V1 subunit E1 [Source:HGNC Symbol;Acc:HGNC:857]
AC093698.1	5.71158	3.32512	2.1046e-06
PREX1	32.5695	2.21087	2.10807e-06	phosphatidylinositol-3,4,5-trisphosphate-dependent Rac exchange factor 1 [Source:HGNC Symbol;Acc:HGNC:32594]
GAPDHP69	3.98881	3.49145	2.10807e-06	glyceraldehyde 3 phosphate dehydrogenase pseudogene 69 [Source:HGNC Symbol;Acc:HGNC:4147]
RP11-69M1.4	5.04142	3.33544	2.21222e-06
RARRES2	146.04	1.93436	2.22063e-06	retinoic acid receptor responder (tazarotene induced) 2 [Source:HGNC Symbol;Acc:HGNC:9868]
CACNG4	129.805	-1.57659	2.24697e-06	calcium channel, voltage-dependent, gamma subunit 4 [Source:HGNC Symbol;Acc:HGNC:1408]
AGR2	2911.29	-1.07703	2.25894e-06	anterior gradient 2, protein disulphide isomerase family member [Source:HGNC Symbol;Acc:HGNC:328]
AC013470.6	5.73222	3.35505	2.25894e-06
RPL35AP21	3.85805	3.43003	2.26033e-06	ribosomal protein L35a pseudogene 21 [Source:HGNC Symbol;Acc:HGNC:36814]
AC016732.2	5.56615	3.19351	2.29885e-06
SLC2A3	34756.2	-1.32314	2.30221e-06	solute carrier family 2 (facilitated glucose transporter), member 3 [Source:HGNC Symbol;Acc:HGNC:11007]
C19orf33	9.76245	3.13504	2.36378e-06	chromosome 19 open reading frame 33 [Source:HGNC Symbol;Acc:HGNC:16668]
TTC34	28.7373	2.15997	2.37211e-06	tetratricopeptide repeat domain 34 [Source:HGNC Symbol;Acc:HGNC:34297]
LAMA2	12.4183	2.41556	2.37404e-06	laminin, alpha 2 [Source:HGNC Symbol;Acc:HGNC:6482]
DEPTOR	53.8095	1.76185	2.42972e-06	DEP domain containing MTOR-interacting protein [Source:HGNC Symbol;Acc:HGNC:22953]
WNT5A	462.584	1.6578	2.4746e-06	wingless-type MMTV integration site family, member 5A [Source:HGNC Symbol;Acc:HGNC:12784]
MAOA	26.8678	2.26091	2.54582e-06	monoamine oxidase A [Source:HGNC Symbol;Acc:HGNC:6833]
RP11-570G20.1	9.58286	2.78274	2.54582e-06
SEPT7P1	5.95637	3.30908	2.54677e-06	septin 7 pseudogene 1 [Source:HGNC Symbol;Acc:HGNC:19926]
NPIPA8	7.09844	-3.07085	2.56495e-06	nuclear pore complex interacting protein family, member A8 [Source:HGNC Symbol;Acc:HGNC:41983]
RP13-131K19.7	4.83913	-3.46404	2.59681e-06
ATP5L2	5.09485	3.2661	2.59873e-06	ATP synthase, H+ transporting, mitochondrial Fo complex, subunit G2 [Source:HGNC Symbol;Acc:HGNC:13213]
RP11-718B12.1	4.32217	3.34212	2.59944e-06
ERVV-2	11.1062	-2.91101	2.62655e-06	endogenous retrovirus group V, member 2 [Source:HGNC Symbol;Acc:HGNC:39051]
GAPDHP38	7.18895	2.88746	2.63387e-06	glyceraldehyde 3 phosphate dehydrogenase pseudogene 38 [Source:HGNC Symbol;Acc:HGNC:37792]
PLA2G4E	5.77943	3.06838	2.66887e-06	phospholipase A2, group IVE [Source:HGNC Symbol;Acc:HGNC:24791]
PCDHGA6	11.971	2.30569	2.67639e-06	protocadherin gamma subfamily A, 6 [Source:HGNC Symbol;Acc:HGNC:8704]
TPM1	1644.62	-1.02896	2.68496e-06	tropomyosin 1 (alpha) [Source:HGNC Symbol;Acc:HGNC:12010]
RP11-458F8.3	10.1132	3.09928	2.70626e-06
FO538757.2	46.4874	-2.03584	2.70626e-06	Protein LOC102723897 [Source:UniProtKB/TrEMBL;Acc:A0A096LP75]
HAGLR	1321.05	1.33358	2.73317e-06	HOXD antisense growth-associated long non-coding RNA [Source:HGNC Symbol;Acc:HGNC:43755]
HOXC12	270.13	2.29025	2.75641e-06	homeobox C12 [Source:HGNC Symbol;Acc:HGNC:5124]
SLC13A4	59.2725	1.71209	2.76966e-06	solute carrier family 13 (sodium/sulfate symporter), member 4 [Source:HGNC Symbol;Acc:HGNC:15827]
PA2G4P1	11.992	2.24186	2.78025e-06	proliferation-associated 2G4 pseudogene 1 [Source:HGNC Symbol;Acc:HGNC:8551]
RPL31P1	4.81174	3.33817	2.78243e-06	ribosomal protein L31 pseudogene 1 [Source:HGNC Symbol;Acc:HGNC:10335]
BX004987.4	144.423	1.78152	2.83298e-06
RP11-57C19.2	5.58699	3.27533	2.92206e-06
PLCB4	33.8007	2.55466	2.93666e-06	phospholipase C, beta 4 [Source:HGNC Symbol;Acc:HGNC:9059]
TUBBP5	81.6077	-1.77796	2.95416e-06	tubulin, beta pseudogene 5 [Source:HGNC Symbol;Acc:HGNC:23674]
RPL21P123	6.1041	3.34213	2.99484e-06	ribosomal protein L21 pseudogene 123 [Source:HGNC Symbol;Acc:HGNC:35691]
PET100	428.547	1.85644	3.02047e-06	PET100 homolog [Source:HGNC Symbol;Acc:HGNC:40038]
RBP5	1651.89	1.268	3.06919e-06	retinol binding protein 5, cellular [Source:HGNC Symbol;Acc:HGNC:15847]
AC090602.2	10.4333	2.70939	3.06979e-06
TULP2	32.7354	-1.63444	3.07189e-06	tubby like protein 2 [Source:HGNC Symbol;Acc:HGNC:12424]
RPL9P28	12.2257	2.27223	3.10069e-06	ribosomal protein L9 pseudogene 28 [Source:HGNC Symbol;Acc:HGNC:36445]
RP11-474D1.3	265.656	2.13586	3.12878e-06
KRT18P48	4.26369	3.22957	3.12878e-06	keratin 18 pseudogene 48 [Source:HGNC Symbol;Acc:HGNC:33418]
CSPG4P12	13.2798	2.36112	3.13671e-06	chondroitin sulfate proteoglycan 4 pseudogene 12 [Source:HGNC Symbol;Acc:HGNC:48362]
LDLR	1482.48	-1.49069	3.16562e-06	low density lipoprotein receptor [Source:HGNC Symbol;Acc:HGNC:6547]
TNFAIP3	1231.58	1.25781	3.17185e-06	tumor necrosis factor, alpha-induced protein 3 [Source:HGNC Symbol;Acc:HGNC:11896]
RPS4XP14	7.20358	3.09049	3.18081e-06	ribosomal protein S4X pseudogene 14 [Source:HGNC Symbol;Acc:HGNC:36737]
CTD-2547G23.4	72.5721	1.19023	3.23585e-06
RNFT1	182.81	1.07768	3.25505e-06	ring finger protein, transmembrane 1 [Source:HGNC Symbol;Acc:HGNC:30206]
RP11-114H21.2	14.5971	-2.38581	3.31766e-06
ODAM	306.603	-1.8766	3.34774e-06	odontogenic, ameloblast asssociated [Source:HGNC Symbol;Acc:HGNC:26043]
RP11-244F12.1	6.95912	3.06271	3.42608e-06
SLC35F2	2388.77	1.17157	3.42608e-06	solute carrier family 35, member F2 [Source:HGNC Symbol;Acc:HGNC:23615]
KB-1562D12.3	4.55677	3.36365	3.42608e-06
CFL2	337.141	-1.33544	3.4308e-06	cofilin 2 (muscle) [Source:HGNC Symbol;Acc:HGNC:1875]
RPS11P7	5.43416	3.31081	3.46783e-06	ribosomal protein S11 pseudogene 7 [Source:HGNC Symbol;Acc:HGNC:36724]
NOD2	418.509	1.50371	3.46783e-06	nucleotide-binding oligomerization domain containing 2 [Source:HGNC Symbol;Acc:HGNC:5331]
SUB1P3	8.01809	2.96946	3.50286e-06	SUB1 pseudogene 3 [Source:HGNC Symbol;Acc:HGNC:43993]
HLA-C	25.3246	2.56627	3.56634e-06	major histocompatibility complex, class I, C [Source:HGNC Symbol;Acc:HGNC:4933]
AC007387.2	6.30322	3.30911	3.58205e-06
TMEM183A	811.882	-1.22369	3.64093e-06	transmembrane protein 183A [Source:HGNC Symbol;Acc:HGNC:20173]
RPL5P32	5.72588	3.31449	3.76621e-06	ribosomal protein L5 pseudogene 32 [Source:HGNC Symbol;Acc:HGNC:36973]
RP11-317N8.4	5.92911	3.23972	3.85786e-06
TNFRSF9	86.5589	2.35369	3.88805e-06	tumor necrosis factor receptor superfamily, member 9 [Source:HGNC Symbol;Acc:HGNC:11924]
RP11-563J2.3	7.11589	3.00944	3.94809e-06
RP11-372E1.1	4.44668	3.33049	3.98462e-06
AF064858.8	10.277	3.1165	3.98737e-06
AKR1C1	21.6377	-2.56415	4.02437e-06	aldo-keto reductase family 1, member C1 [Source:HGNC Symbol;Acc:HGNC:384]
RP11-248E9.7	3.18482	3.43384	4.04332e-06
RPL21P135	8.11137	3.21699	4.04512e-06	ribosomal protein L21 pseudogene 135 [Source:HGNC Symbol;Acc:HGNC:44539]
CLEC4C	14.6105	3.05648	4.10383e-06	C-type lectin domain family 4, member C [Source:HGNC Symbol;Acc:HGNC:13258]
CLCN6	831.948	-1.17227	4.1668e-06	chloride channel, voltage-sensitive 6 [Source:HGNC Symbol;Acc:HGNC:2024]
N4BP2L1	116.932	1.08735	4.19143e-06	NEDD4 binding protein 2-like 1 [Source:HGNC Symbol;Acc:HGNC:25037]
SETP20	4.88316	3.21692	4.30485e-06	SET pseudogene 20 [Source:HGNC Symbol;Acc:HGNC:42939]
SLC25A5P3	4.95388	3.35739	4.3068e-06	solute carrier family 25 (mitochondrial carrier; adenine nucleotide translocator), member 5 pseudogene 3 [Source:HGNC Symbol;Acc:HGNC:507]
UBA52P3	3.06476	3.39892	4.31575e-06	ubiquitin A-52 residue ribosomal protein fusion product 1 pseudogene 3 [Source:HGNC Symbol;Acc:HGNC:20056]
RP11-24C3.2	63.2683	-2.0722	4.38969e-06
CTC-250I14.1	9.30969	2.71273	4.38969e-06
RPL5P23	90.1842	1.74832	4.42575e-06	ribosomal protein L5 pseudogene 23 [Source:HGNC Symbol;Acc:HGNC:36553]
HMGB3P24	12.2157	2.25543	4.4818e-06	high mobility group box 3 pseudogene 24 [Source:HGNC Symbol;Acc:HGNC:39316]
TMC8	23.1995	2.52148	4.52678e-06	transmembrane channel-like 8 [Source:HGNC Symbol;Acc:HGNC:20474]
RP11-380M21.2	55.548	1.52401	4.57784e-06
KIAA1407	66.2862	1.49079	4.59418e-06	KIAA1407 [Source:HGNC Symbol;Acc:HGNC:29272]
SNRPEP5	4.14285	3.33417	4.63146e-06	small nuclear ribonucleoprotein polypeptide E pseudogene 5 [Source:HGNC Symbol;Acc:HGNC:43447]
MTTP	245.895	2.28665	4.72442e-06	microsomal triglyceride transfer protein [Source:HGNC Symbol;Acc:HGNC:7467]
RP11-25I15.1	9.26866	2.95498	4.74259e-06
RP11-206L10.1	8.87252	-3.13571	4.74914e-06
RP5-882O7.4	3.35551	3.374	4.77084e-06
MED27	284.369	-1.3067	4.78629e-06	mediator complex subunit 27 [Source:HGNC Symbol;Acc:HGNC:2377]
AGFG2	334.441	-1.17492	4.82222e-06	ArfGAP with FG repeats 2 [Source:HGNC Symbol;Acc:HGNC:5177]
PTTG3P	5.29795	3.11485	4.8455e-06	pituitary tumor-transforming 3, pseudogene [Source:HGNC Symbol;Acc:HGNC:13422]
IKBKE	188.688	1.16881	4.8658e-06	inhibitor of kappa light polypeptide gene enhancer in B-cells, kinase epsilon [Source:HGNC Symbol;Acc:HGNC:14552]
HNRNPA3P7	4.88035	3.32952	4.89062e-06	heterogeneous nuclear ribonucleoprotein A3 pseudogene 7 [Source:HGNC Symbol;Acc:HGNC:48496]
CNPY2	487.479	1.4873	4.89857e-06	canopy FGF signaling regulator 2 [Source:HGNC Symbol;Acc:HGNC:13529]
FAR2P2	11.6906	2.91124	4.993e-06	fatty acyl CoA reductase 2 pseudogene 2 [Source:HGNC Symbol;Acc:HGNC:49279]
TUBBP1	114.326	1.38043	4.99514e-06	tubulin, beta pseudogene 1 [Source:HGNC Symbol;Acc:HGNC:12414]
RP11-712B9.2	56.8198	1.9169	4.99514e-06
ENPP2	9.95413	2.68171	5.03591e-06	ectonucleotide pyrophosphatase/phosphodiesterase 2 [Source:HGNC Symbol;Acc:HGNC:3357]
CTD-2301A4.1	5.29558	3.21715	5.28567e-06
FTH1	10063.1	-2.0201	5.414e-06	ferritin, heavy polypeptide 1 [Source:HGNC Symbol;Acc:HGNC:3976]
ATP1B3	1474.03	-1.31277	5.44871e-06	ATPase, Na+/K+ transporting, beta 3 polypeptide [Source:HGNC Symbol;Acc:HGNC:806]
AC023449.2	4.54055	3.27982	5.51354e-06
GOLGA8N	41.8756	1.94154	5.52232e-06	golgin A8 family, member N [Source:HGNC Symbol;Acc:HGNC:44405]
TFCP2L1	329.8	1.56852	5.52232e-06	transcription factor CP2-like 1 [Source:HGNC Symbol;Acc:HGNC:17925]
AC013717.3	6.17221	3.23394	5.54674e-06
RPL23AP6	3.68802	3.29905	5.60782e-06	ribosomal protein L23a pseudogene 6 [Source:HGNC Symbol;Acc:HGNC:16555]
CTB-151G24.2	6.30962	3.05281	5.68563e-06
MTRNR2L3	3.469	3.31044	5.69783e-06	MT-RNR2-like 3 [Source:HGNC Symbol;Acc:HGNC:37157]
EEF2KMT	426.333	-1.26841	5.7161e-06	eukaryotic elongation factor 2 lysine methyltransferase [Source:HGNC Symbol;Acc:HGNC:32221]
RP11-57G10.1	5.05999	3.30928	5.81083e-06
UBE2Q1-AS1	8.65877	-2.92761	5.82289e-06	UBE2Q1 antisense RNA 1 [Source:HGNC Symbol;Acc:HGNC:40722]
RP11-674I16.2	3.79019	3.30699	5.84978e-06
RP11-147L13.13	65.3738	1.19432	5.93542e-06
RPS27P29	16.4107	2.73584	5.9699e-06	ribosomal protein S27 pseudogene 29 [Source:HGNC Symbol;Acc:HGNC:36516]
RP11-497H16.9	7.68086	-2.89014	5.97431e-06
RP5-1174J21.1	5.37113	3.2784	5.97431e-06
FAM95C	5.68753	3.22299	5.97794e-06	family with sequence similarity 95, member C [Source:HGNC Symbol;Acc:HGNC:45272]
NPM1P38	6.64328	3.12692	5.98977e-06	nucleophosmin 1 (nucleolar phosphoprotein B23, numatrin) pseudogene 38 [Source:HGNC Symbol;Acc:HGNC:45217]
RP11-350G8.3	15.3087	2.06095	6.01587e-06
HMGB1P39	4.56703	3.3034	6.04776e-06	high mobility group box 1 pseudogene 39 [Source:HGNC Symbol;Acc:HGNC:39186]
JADE2	320.542	-1.14782	6.10107e-06	jade family PHD finger 2 [Source:HGNC Symbol;Acc:HGNC:22984]
PDE6B	22.1662	2.19528	6.10149e-06	phosphodiesterase 6B, cGMP-specific, rod, beta [Source:HGNC Symbol;Acc:HGNC:8786]
TMEM51-AS1	115.235	1.64803	6.11853e-06	TMEM51 antisense RNA 1 [Source:HGNC Symbol;Acc:HGNC:26301]
RPS26P13	6.13142	2.82936	6.11853e-06	ribosomal protein S26 pseudogene 13 [Source:HGNC Symbol;Acc:HGNC:35784]
NDUFAF2	510.561	-1.44537	6.18172e-06	NADH dehydrogenase (ubiquinone) complex I, assembly factor 2 [Source:HGNC Symbol;Acc:HGNC:28086]
RP11-631M6.2	25.1486	-1.69092	6.18908e-06
PCDHGA2	3.56088	3.27661	6.18908e-06	protocadherin gamma subfamily A, 2 [Source:HGNC Symbol;Acc:HGNC:8700]
SNRPFP1	10.5238	2.36797	6.26572e-06	small nuclear ribonucleoprotein polypeptide F pseudogene 1 [Source:HGNC Symbol;Acc:HGNC:16551]
RPL7P38	6.54643	3.20103	6.28325e-06	ribosomal protein L7 pseudogene 38 [Source:HGNC Symbol;Acc:HGNC:36731]
STK17B	346.206	-1.16152	6.3995e-06	serine/threonine kinase 17b [Source:HGNC Symbol;Acc:HGNC:11396]
CCT5P1	4.89301	3.17171	6.54254e-06	chaperonin containing TCP1, subunit 5 (epsilon) pseudogene 1 [Source:HGNC Symbol;Acc:HGNC:35135]
XRCC6P5	5.46888	3.24159	6.59653e-06	X-ray repair complementing defective repair in Chinese hamster cells 6 pseudogene 5 [Source:HGNC Symbol;Acc:HGNC:45187]
AL161668.5	113.678	1.53742	6.73365e-06
PSMC1P11	3.62665	3.30305	6.73709e-06	proteasome (prosome, macropain) 26S subunit, ATPase, 1 pseudogene 11 [Source:HGNC Symbol;Acc:HGNC:39786]
FAXDC2	989.157	1.55242	6.75478e-06	fatty acid hydroxylase domain containing 2 [Source:HGNC Symbol;Acc:HGNC:1334]
RPS27P27	3.02535	3.36508	6.75478e-06	ribosomal protein S27 pseudogene 27 [Source:HGNC Symbol;Acc:HGNC:36043]
LDHAP1	2.83551	3.35826	6.75563e-06	lactate dehydrogenase A pseudogene 1 [Source:HGNC Symbol;Acc:HGNC:6536]
RPL3P4	89.8998	-2.59404	6.7557e-06	ribosomal protein L3 pseudogene 4 [Source:HGNC Symbol;Acc:HGNC:19805]
YWHAEP5	7.65868	2.68457	6.85462e-06	tyrosine 3-monooxygenase/tryptophan 5-monooxygenase activation protein, epsilon pseudogene 5 [Source:HGNC Symbol;Acc:HGNC:49439]
CTSE	163.594	1.02527	6.87933e-06	cathepsin E [Source:HGNC Symbol;Acc:HGNC:2530]
LRP8	365.027	-2.09172	6.87933e-06	low density lipoprotein receptor-related protein 8, apolipoprotein e receptor [Source:HGNC Symbol;Acc:HGNC:6700]
DKK4	153.672	2.77773	6.9218e-06	dickkopf WNT signaling pathway inhibitor 4 [Source:HGNC Symbol;Acc:HGNC:2894]
SERPINC1	46.9047	1.74688	6.92402e-06	serpin peptidase inhibitor, clade C (antithrombin), member 1 [Source:HGNC Symbol;Acc:HGNC:775]
HNRNPA1P70	4.12693	3.31383	7.01534e-06	heterogeneous nuclear ribonucleoprotein A1 pseudogene 70 [Source:HGNC Symbol;Acc:HGNC:48800]
RPL23AP65	21.1382	2.58185	7.07267e-06	ribosomal protein L23a pseudogene 65 [Source:HGNC Symbol;Acc:HGNC:36289]
RP11-303E16.2	113.976	-1.15933	7.08149e-06
CCBE1	259.255	2.19923	7.17092e-06	collagen and calcium binding EGF domains 1 [Source:HGNC Symbol;Acc:HGNC:29426]
CH507-154B10.1	102.375	1.88252	7.32275e-06
RPL23AP64	14.4092	2.74728	7.33662e-06	ribosomal protein L23a pseudogene 64 [Source:HGNC Symbol;Acc:HGNC:36552]
LRP11	73.4448	1.37267	7.47269e-06	low density lipoprotein receptor-related protein 11 [Source:HGNC Symbol;Acc:HGNC:16936]
CTB-50L17.2	5.03772	3.28303	7.50333e-06
RPS10P16	5.49228	3.17938	7.51145e-06	ribosomal protein S10 pseudogene 16 [Source:HGNC Symbol;Acc:HGNC:36200]
HMGN2P31	3.71019	3.38155	7.5977e-06	high mobility group nucleosomal binding domain 2 pseudogene 31 [Source:HGNC Symbol;Acc:HGNC:39398]
AP3B2	12.7591	2.3336	7.67221e-06	adaptor-related protein complex 3, beta 2 subunit [Source:HGNC Symbol;Acc:HGNC:567]
FAM41C	39.262	2.4119	7.72733e-06	family with sequence similarity 41, member C [Source:HGNC Symbol;Acc:HGNC:27635]
SGMS1-AS1	101.828	1.34131	7.73079e-06	SGMS1 antisense RNA 1 [Source:HGNC Symbol;Acc:HGNC:49683]
TSSC2	15.9395	2.31969	7.73199e-06	tumor suppressing subtransferable candidate 2 pseudogene [Source:HGNC Symbol;Acc:HGNC:12384]
RP3-393E18.1	10.8737	2.86731	7.75117e-06
RP11-331H13.1	3.61893	3.25301	7.7696e-06
CTA-246H3.12	4.90274	2.97553	7.78179e-06
C19orf67	22.1856	2.27466	7.86972e-06	chromosome 19 open reading frame 67 [Source:HGNC Symbol;Acc:HGNC:34354]
RP11-14I17.1	3.41784	3.30792	7.88547e-06
RPL36AP43	10.7819	2.68408	7.95614e-06	ribosomal protein L36a pseudogene 43 [Source:HGNC Symbol;Acc:HGNC:36791]
RP11-200A13.2	3.61734	3.3321	7.95614e-06
AC008280.1	4.91807	3.20238	7.95614e-06
VTCN1	33.1681	2.48245	7.98104e-06	V-set domain containing T cell activation inhibitor 1 [Source:HGNC Symbol;Acc:HGNC:28873]
RPL23AP58	5.04032	3.33896	7.98104e-06	ribosomal protein L23a pseudogene 58 [Source:HGNC Symbol;Acc:HGNC:36138]
HMGN2P8	4.8402	3.33014	7.98344e-06	high mobility group nucleosomal binding domain 2 pseudogene 8 [Source:HGNC Symbol;Acc:HGNC:31662]
AC018738.2	56.2067	2.43143	8.02329e-06
CAB39L	235.16	-1.12266	8.03428e-06	calcium binding protein 39-like [Source:HGNC Symbol;Acc:HGNC:20290]
HNRNPCP7	5.76395	3.26396	8.03645e-06	heterogeneous nuclear ribonucleoprotein C pseudogene 7 [Source:HGNC Symbol;Acc:HGNC:48818]
EPHX4	45.3006	1.69103	8.07343e-06	epoxide hydrolase 4 [Source:HGNC Symbol;Acc:HGNC:23758]
GTF2IP1	747.459	-1.29331	8.28733e-06	general transcription factor IIi pseudogene 1 [Source:HGNC Symbol;Acc:HGNC:4660]
RP11-490K7.1	4.20497	3.26662	8.29944e-06
RPL29	7473.26	-1.72228	8.3271e-06	ribosomal protein L29 [Source:HGNC Symbol;Acc:HGNC:10331]
DOC2A	102.561	1.56107	8.36455e-06	double C2-like domains, alpha [Source:HGNC Symbol;Acc:HGNC:2985]
KRT18P41	4.43536	3.19064	8.38967e-06	keratin 18 pseudogene 41 [Source:HGNC Symbol;Acc:HGNC:33411]
BTF3P8	4.01365	3.32563	8.41765e-06	basic transcription factor 3 pseudogene 8 [Source:HGNC Symbol;Acc:HGNC:38572]
EIF2S2	6213.49	-1.2903	8.50743e-06	eukaryotic translation initiation factor 2, subunit 2 beta, 38kDa [Source:HGNC Symbol;Acc:HGNC:3266]
RPL26	5150.55	1.52727	8.62428e-06	ribosomal protein L26 [Source:HGNC Symbol;Acc:HGNC:10327]
GAPDHP2	6.73487	3.09698	8.69182e-06	glyceraldehyde-3-phosphate dehydrogenase pseudogene 2 [Source:HGNC Symbol;Acc:HGNC:16577]
PTMAP5	78.3797	1.31784	8.70483e-06	prothymosin, alpha pseudogene 5 [Source:HGNC Symbol;Acc:HGNC:9628]
ACSL1	1445.49	-1.47555	8.78704e-06	acyl-CoA synthetase long-chain family member 1 [Source:HGNC Symbol;Acc:HGNC:3569]
CSF1	380.983	-1.22145	8.80152e-06	colony stimulating factor 1 (macrophage) [Source:HGNC Symbol;Acc:HGNC:2432]
AFAP1L1	32.5906	2.49171	8.92596e-06	actin filament associated protein 1-like 1 [Source:HGNC Symbol;Acc:HGNC:26714]
WASH7P	8.41552	-3.15713	8.93222e-06	WAS protein family homolog 7 pseudogene [Source:HGNC Symbol;Acc:HGNC:38034]
PBLD	244.465	1.77394	8.97537e-06	phenazine biosynthesis-like protein domain containing [Source:HGNC Symbol;Acc:HGNC:23301]
HSPD1P2	3.99757	3.31744	9.08817e-06	heat shock 60kDa protein 1 (chaperonin) pseudogene 2 [Source:HGNC Symbol;Acc:HGNC:5263]
EEF1GP2	4.14241	3.30623	9.22901e-06	eukaryotic translation elongation factor 1 gamma pseudogene 2 [Source:HGNC Symbol;Acc:HGNC:44557]
TYW1	478.67	-1.04143	9.24102e-06	tRNA-yW synthesizing protein 1 homolog (S. cerevisiae) [Source:HGNC Symbol;Acc:HGNC:25598]
RP11-229A12.2	7.86507	3.11489	9.26975e-06
RP11-259P15.3	3.95576	3.23038	9.29405e-06
AC006126.4	24.4782	1.81979	9.33937e-06
SLAMF9	115.12	3.22536	9.4954e-06	SLAM family member 9 [Source:HGNC Symbol;Acc:HGNC:18430]
RGS4	86.5993	2.18119	9.4954e-06	regulator of G-protein signaling 4 [Source:HGNC Symbol;Acc:HGNC:10000]
WSB1	4478.7	1.48381	9.50756e-06	WD repeat and SOCS box containing 1 [Source:HGNC Symbol;Acc:HGNC:19221]
HSPE1P8	4.71336	3.27124	9.60735e-06	heat shock 10kDa protein 1 pseudogene 8 [Source:HGNC Symbol;Acc:HGNC:49326]
EPS8L3	188.07	1.22235	9.84677e-06	EPS8-like 3 [Source:HGNC Symbol;Acc:HGNC:21297]
EVX1-AS	125.047	1.95172	9.89849e-06	EVX1 antisense RNA [Source:HGNC Symbol;Acc:HGNC:40223]
AC019129.1	4.56726	3.2343	1.00013e-05
KLF7	638.301	1.24987	1.00025e-05	Kruppel-like factor 7 (ubiquitous) [Source:HGNC Symbol;Acc:HGNC:6350]
RP6-105D16.1	9.03148	2.71703	1.00471e-05
HLA-G	19.9915	1.76425	1.00471e-05	major histocompatibility complex, class I, G [Source:HGNC Symbol;Acc:HGNC:4964]
CREB3L1	129.62	-1.59177	1.03057e-05	cAMP responsive element binding protein 3-like 1 [Source:HGNC Symbol;Acc:HGNC:18856]
LIX1	47.9363	-1.67884	1.03569e-05	limb and CNS expressed 1 [Source:HGNC Symbol;Acc:HGNC:18581]
PGAM4P1	2.55637	3.38458	1.03569e-05	phosphoglycerate mutase family member 4 pseudogene 1 [Source:HGNC Symbol;Acc:HGNC:42465]
RP11-956J14.2	7.04198	2.96566	1.04387e-05
NNMT	171.236	1.66182	1.04886e-05	nicotinamide N-methyltransferase [Source:HGNC Symbol;Acc:HGNC:7861]
GAPDHP46	3.34288	3.27215	1.04886e-05	glyceraldehyde 3 phosphate dehydrogenase pseudogene 46 [Source:HGNC Symbol;Acc:HGNC:37804]
RPS4XP3	20.2107	2.59923	1.06435e-05	ribosomal protein S4X pseudogene 3 [Source:HGNC Symbol;Acc:HGNC:16251]
MT-TF	73.0365	2.4332	1.06435e-05	mitochondrially encoded tRNA phenylalanine [Source:HGNC Symbol;Acc:HGNC:7481]
CDK11A	111.804	1.02369	1.06539e-05	cyclin-dependent kinase 11A [Source:HGNC Symbol;Acc:HGNC:1730]
PSMC1P7	5.26568	3.13005	1.07776e-05	proteasome (prosome, macropain) 26S subunit, ATPase, 1 pseudogene 7 [Source:HGNC Symbol;Acc:HGNC:39782]
HEY1	17.6028	2.18839	1.09162e-05	hes-related family bHLH transcription factor with YRPW motif 1 [Source:HGNC Symbol;Acc:HGNC:4880]
RP1-179N16.6	13.7361	2.07332	1.09379e-05
IDI2-AS1	26.2096	-2.16982	1.09968e-05	IDI2 antisense RNA 1 [Source:HGNC Symbol;Acc:HGNC:30885]
RP11-817J15.3	17.8379	1.99702	1.10676e-05
RP11-440K22.1	4.03337	3.21546	1.12947e-05
SNRPN	154.742	1.51693	1.14845e-05	small nuclear ribonucleoprotein polypeptide N [Source:HGNC Symbol;Acc:HGNC:11164]
KALRN	273.447	-1.182	1.16341e-05	kalirin, RhoGEF kinase [Source:HGNC Symbol;Acc:HGNC:4814]
AC006445.7	3.91281	3.23943	1.16841e-05
HLA-DPB1	180.717	-1.89685	1.18844e-05	major histocompatibility complex, class II, DP beta 1 [Source:HGNC Symbol;Acc:HGNC:4940]
RP11-435F17.1	5.65329	2.932	1.18892e-05
HNRNPA1P3	3.5466	3.19968	1.19474e-05	heterogeneous nuclear ribonucleoprotein A1 pseudogene 3 [Source:HGNC Symbol;Acc:HGNC:16567]
SCNN1A	824.54	-1.42718	1.22121e-05	sodium channel, non voltage gated 1 alpha subunit [Source:HGNC Symbol;Acc:HGNC:10599]
PARP12	43.3811	1.87824	1.26985e-05	poly (ADP-ribose) polymerase family, member 12 [Source:HGNC Symbol;Acc:HGNC:21919]
RP1-12G14.9	17.6531	-2.35629	1.27511e-05
WNT5B	857.779	-1.34959	1.28878e-05	wingless-type MMTV integration site family, member 5B [Source:HGNC Symbol;Acc:HGNC:16265]
PKMP5	3.29902	3.20484	1.30123e-05	pyruvate kinase, muscle pseudogene 5 [Source:HGNC Symbol;Acc:HGNC:44247]
RP11-18H21.1	6.72206	2.83079	1.30314e-05
RP11-118F2.2	5.59998	3.18733	1.30596e-05
PTGDR2	19.8486	2.5768	1.31562e-05	prostaglandin D2 receptor 2 [Source:HGNC Symbol;Acc:HGNC:4502]
AC114803.3	26.1339	2.93979	1.32713e-05
CREB3L4	278.463	1.06476	1.3394e-05	cAMP responsive element binding protein 3-like 4 [Source:HGNC Symbol;Acc:HGNC:18854]
CTC-451P13.1	88.6383	2.5165	1.34574e-05
MSTO2P	50.8123	-1.43948	1.35502e-05	misato family member 2, pseudogene [Source:HGNC Symbol;Acc:HGNC:26329]
FTH1P2	49.1934	-2.20716	1.35502e-05	ferritin, heavy polypeptide 1 pseudogene 2 [Source:HGNC Symbol;Acc:HGNC:3989]
TRIM31	22.5448	2.63944	1.35502e-05	tripartite motif containing 31 [Source:HGNC Symbol;Acc:HGNC:16289]
EEF1GP3	3.07419	3.26584	1.36889e-05	eukaryotic translation elongation factor 1 gamma pseudogene 3 [Source:HGNC Symbol;Acc:HGNC:44558]
EEF1A1P26	3.33429	3.23095	1.36929e-05	eukaryotic translation elongation factor 1 alpha 1 pseudogene 26 [Source:HGNC Symbol;Acc:HGNC:37899]
TMEM173	23.424	1.74003	1.37129e-05	transmembrane protein 173 [Source:HGNC Symbol;Acc:HGNC:27962]
EIF4BP8	5.4746	3.01244	1.38038e-05	eukaryotic translation initiation factor 4B pseudogene 8 [Source:HGNC Symbol;Acc:HGNC:37941]
TMEM104	369.235	-1.19873	1.38117e-05	transmembrane protein 104 [Source:HGNC Symbol;Acc:HGNC:25984]
PRR26	137.714	1.03198	1.38946e-05	proline rich 26 [Source:HGNC Symbol;Acc:HGNC:30724]
RGS5	49.8123	1.25377	1.38946e-05	regulator of G-protein signaling 5 [Source:EntrezGene;Acc:8490]
AC111155.1	4.20544	3.16826	1.39177e-05
FHAD1	30.498	1.84687	1.39402e-05	forkhead-associated (FHA) phosphopeptide binding domain 1 [Source:HGNC Symbol;Acc:HGNC:29408]
RP11-686F15.2	4.06107	3.13956	1.40331e-05
RP11-269M20.1	3.60822	3.20573	1.42227e-05
RP11-219G17.4	20.5907	2.28656	1.42227e-05
HSD17B2	150.788	2.49671	1.4346e-05	hydroxysteroid (17-beta) dehydrogenase 2 [Source:HGNC Symbol;Acc:HGNC:5211]
SLC16A2	680.877	2.02499	1.43645e-05	solute carrier family 16, member 2 (thyroid hormone transporter) [Source:HGNC Symbol;Acc:HGNC:10923]
FBXO41	165.257	1.34947	1.43961e-05	F-box protein 41 [Source:HGNC Symbol;Acc:HGNC:29409]
RPS20P35	27.2898	2.45967	1.44171e-05	ribosomal protein S20 pseudogene 35 [Source:HGNC Symbol;Acc:HGNC:36929]
HOTTIP	74.6316	1.72826	1.45518e-05	HOXA distal transcript antisense RNA [Source:HGNC Symbol;Acc:HGNC:37461]
PPFIA4	945.782	1.83365	1.4575e-05	protein tyrosine phosphatase, receptor type, f polypeptide (PTPRF), interacting protein (liprin), alpha 4 [Source:HGNC Symbol;Acc:HGNC:9248]
WBP1	145.019	1.0529	1.46793e-05	WW domain binding protein 1 [Source:HGNC Symbol;Acc:HGNC:12737]
AK2P2	7.75312	2.55343	1.50798e-05	adenylate kinase 2 pseudogene 2 [Source:HGNC Symbol;Acc:HGNC:33542]
ACSS1	20.1207	2.90038	1.51207e-05	acyl-CoA synthetase short-chain family member 1 [Source:HGNC Symbol;Acc:HGNC:16091]
RP11-291H24.1	4.21271	3.2234	1.5156e-05
RP11-252I13.1	7.52545	3.0344	1.5369e-05
HIST1H2BK	41.1579	-1.5255	1.54904e-05	histone cluster 1, H2bk [Source:HGNC Symbol;Acc:HGNC:13954]
LINC01232	76.7886	1.01088	1.55103e-05	long intergenic non-protein coding RNA 1232 [Source:HGNC Symbol;Acc:HGNC:49755]
HP	29.3055	2.0126	1.5723e-05	haptoglobin [Source:HGNC Symbol;Acc:HGNC:5141]
RP11-407P2.1	8.08685	2.64643	1.58489e-05
PPIAP1	4.49277	3.15089	1.61336e-05	peptidylprolyl isomerase A (cyclophilin A), pseudogene 1 [Source:HGNC Symbol;Acc:HGNC:9254]
TRIM72	16.3541	2.43243	1.61505e-05	tripartite motif containing 72, E3 ubiquitin protein ligase [Source:HGNC Symbol;Acc:HGNC:32671]
CKLF	91.7163	1.98256	1.62438e-05	chemokine-like factor [Source:HGNC Symbol;Acc:HGNC:13253]
RP11-244J10.1	14.97	2.06394	1.63362e-05
RPL41P2	202.326	1.44529	1.64673e-05	ribosomal protein L41 pseudogene 2 [Source:HGNC Symbol;Acc:HGNC:10357]
OXCT2P1	4.4169	-3.07884	1.6518e-05	3-oxoacid CoA transferase 2 pseudogene 1 [Source:HGNC Symbol;Acc:HGNC:21627]
RP11-332E4.1	10.0776	3.15659	1.65325e-05
TMEM71	38.6414	1.84897	1.65377e-05	transmembrane protein 71 [Source:HGNC Symbol;Acc:HGNC:26572]
KCNC3	245.13	1.15095	1.68903e-05	potassium channel, voltage gated Shaw related subfamily C, member 3 [Source:HGNC Symbol;Acc:HGNC:6235]
ZNF334	682.312	1.16657	1.69902e-05	zinc finger protein 334 [Source:HGNC Symbol;Acc:HGNC:15806]
ERHP1	8.10815	2.49005	1.70334e-05	enhancer of rudimentary homolog (Drosophila) pseudogene 1 [Source:HGNC Symbol;Acc:HGNC:41916]
SRGAP2D	3.86615	-3.27644	1.72199e-05	SLIT-ROBO Rho GTPase activating protein 2D (pseudogene) [Source:HGNC Symbol;Acc:HGNC:43932]
CTD-2248H3.1	10.6462	2.55469	1.724e-05
PGLYRP2	79.8128	2.93083	1.74208e-05	peptidoglycan recognition protein 2 [Source:HGNC Symbol;Acc:HGNC:30013]
KRT18P63	3.56971	3.27575	1.74702e-05	keratin 18 pseudogene 63 [Source:HGNC Symbol;Acc:HGNC:48890]
SNRPA1	991.397	-1.31023	1.77575e-05	small nuclear ribonucleoprotein polypeptide A' [Source:HGNC Symbol;Acc:HGNC:11152]
KLF10	422.339	1.2327	1.77913e-05	Kruppel-like factor 10 [Source:HGNC Symbol;Acc:HGNC:11810]
RPS24P7	4.46737	3.14383	1.77915e-05	ribosomal protein S24 pseudogene 7 [Source:HGNC Symbol;Acc:HGNC:35737]
FERMT1	1685.3	1.24305	1.78213e-05	fermitin family member 1 [Source:HGNC Symbol;Acc:HGNC:15889]
VAT1	5572.39	-1.25653	1.78213e-05	vesicle amine transport 1 [Source:HGNC Symbol;Acc:HGNC:16919]
COQ10B	184.987	-1.06525	1.78829e-05	coenzyme Q10B [Source:HGNC Symbol;Acc:HGNC:25819]
RP11-42D20.1	3.87156	3.16107	1.82308e-05
NDUFV2P1	43.5081	1.50313	1.82916e-05	NADH dehydrogenase (ubiquinone) flavoprotein 2 pseudogene 1 [Source:HGNC Symbol;Acc:HGNC:7718]
LINC01001	25.4466	-2.35715	1.82916e-05	long intergenic non-protein coding RNA 1001 [Source:HGNC Symbol;Acc:HGNC:38540]
CH17-13I23.3	101.38	-1.76496	1.84481e-05
TM4SF5	94.2329	1.94893	1.86117e-05	transmembrane 4 L six family member 5 [Source:HGNC Symbol;Acc:HGNC:11857]
SLC29A2	154.432	-1.70965	1.8808e-05	solute carrier family 29 (equilibrative nucleoside transporter), member 2 [Source:HGNC Symbol;Acc:HGNC:11004]
DSTNP4	3.52141	3.22182	1.88324e-05	destrin (actin depolymerizing factor) pseudogene 4 [Source:HGNC Symbol;Acc:HGNC:44548]
KRT18P45	2.99436	3.24883	1.89362e-05	keratin 18 pseudogene 45 [Source:HGNC Symbol;Acc:HGNC:33415]
MIR210HG	172.195	1.93617	1.90027e-05	MIR210 host gene [Source:HGNC Symbol;Acc:HGNC:39524]
S100A4	1014.65	-1.93066	1.97552e-05	S100 calcium binding protein A4 [Source:HGNC Symbol;Acc:HGNC:10494]
CBX1P4	4.41162	3.20446	2.01578e-05	chromobox homolog 1 pseudogene 4 [Source:HGNC Symbol;Acc:HGNC:38658]
AC098614.1	4.1408	3.15499	2.01652e-05
RPL21P44	7.14715	2.95781	2.03228e-05	ribosomal protein L21 pseudogene 44 [Source:HGNC Symbol;Acc:HGNC:33820]
EIF4E2P2	3.73794	3.18494	2.03618e-05	eukaryotic translation initiation factor 4E family member 2 pseudogene 2 [Source:HGNC Symbol;Acc:HGNC:51464]
CD33	21.7111	2.02764	2.04065e-05	CD33 molecule [Source:HGNC Symbol;Acc:HGNC:1659]
CDH7	457.751	-1.4038	2.06043e-05	cadherin 7, type 2 [Source:HGNC Symbol;Acc:HGNC:1766]
RP11-621K7.1	3.32131	3.17609	2.10362e-05
ST6GALNAC1	25.0068	1.85627	2.122e-05	ST6 (alpha-N-acetyl-neuraminyl-2,3-beta-galactosyl-1,3)-N-acetylgalactosaminide alpha-2,6-sialyltransferase 1 [Source:HGNC Symbol;Acc:HGNC:23614]
C1orf105	35.5505	1.68234	2.12428e-05	chromosome 1 open reading frame 105 [Source:HGNC Symbol;Acc:HGNC:29591]
RP11-231C14.4	8.72029	-2.85288	2.13136e-05	Nuclear pore complex-interacting protein family member B4; Nuclear pore complex-interacting protein family member B5; Uncharacterized protein [Source:UniProtKB/TrEMBL;Acc:E5RHP9]
EPO	30.1993	2.04426	2.13853e-05	erythropoietin [Source:HGNC Symbol;Acc:HGNC:3415]
ABCA4	458.203	1.71881	2.13957e-05	ATP-binding cassette, sub-family A (ABC1), member 4 [Source:HGNC Symbol;Acc:HGNC:34]
RP11-151F5.2	12.2153	2.24211	2.15443e-05
UFD1L	1123.98	-1.08839	2.16578e-05	ubiquitin fusion degradation 1 like (yeast) [Source:HGNC Symbol;Acc:HGNC:12520]
LEFTY2	55.3685	2.2746	2.17172e-05	left-right determination factor 2 [Source:HGNC Symbol;Acc:HGNC:3122]
MORF4L1P1	63.0118	-1.17802	2.18919e-05	mortality factor 4 like 1 pseudogene 1 [Source:HGNC Symbol;Acc:HGNC:20400]
HNRNPA1P13	4.66128	3.0747	2.21793e-05	heterogeneous nuclear ribonucleoprotein A1 pseudogene 13 [Source:HGNC Symbol;Acc:HGNC:39131]
RP11-550F7.1	3.8097	3.14847	2.24182e-05
RP1-102E24.9	3.57098	3.1294	2.27293e-05
HNRNPA1P37	6.36523	2.99668	2.31206e-05	heterogeneous nuclear ribonucleoprotein A1 pseudogene 37 [Source:HGNC Symbol;Acc:HGNC:48766]
ZNF404	89.187	1.54407	2.31827e-05	zinc finger protein 404 [Source:HGNC Symbol;Acc:HGNC:19417]
KIAA0040	20.5539	2.06358	2.31827e-05	KIAA0040 [Source:HGNC Symbol;Acc:HGNC:28950]
AC093642.1	73.3757	1.69687	2.32911e-05
SF3A3P2	3.64659	3.05886	2.3375e-05	splicing factor 3a, subunit 3 pseudogene 2 [Source:HGNC Symbol;Acc:HGNC:23277]
PRR5L	144.816	1.01981	2.34495e-05	proline rich 5 like [Source:HGNC Symbol;Acc:HGNC:25878]
LDHBP2	4.62693	3.10831	2.36098e-05	lactate dehydrogenase B pseudogene 2 [Source:HGNC Symbol;Acc:HGNC:6543]
CPNE5	8.40544	2.60753	2.40141e-05	copine V [Source:HGNC Symbol;Acc:HGNC:2318]
RP11-561B11.1	3.5427	3.14891	2.40167e-05
WDR54	262.037	1.76106	2.40367e-05	WD repeat domain 54 [Source:HGNC Symbol;Acc:HGNC:25770]
DHX9P1	4.49565	3.09692	2.41209e-05	DEAH (Asp-Glu-Ala-His) box polypeptide 9 pseudogene 1 [Source:HGNC Symbol;Acc:HGNC:2751]
EPN3	25.9714	-1.75758	2.41915e-05	epsin 3 [Source:HGNC Symbol;Acc:HGNC:18235]
RP3-347M6.2	4.98695	3.04949	2.44362e-05
CBX1P1	6.81625	2.70853	2.45285e-05	chromobox homolog 1 pseudogene 1 [Source:HGNC Symbol;Acc:HGNC:38655]
WIPF3	123.944	1.21182	2.47776e-05	WAS/WASL interacting protein family, member 3 [Source:HGNC Symbol;Acc:HGNC:22004]
GPCPD1	932.924	1.1162	2.4792e-05	glycerophosphocholine phosphodiesterase 1 [Source:HGNC Symbol;Acc:HGNC:26957]
KRT18P15	7.59825	2.45397	2.49275e-05	keratin 18 pseudogene 15 [Source:HGNC Symbol;Acc:HGNC:32449]
RPS4XP7	6.8484	2.83539	2.49846e-05	ribosomal protein S4X pseudogene 7 [Source:HGNC Symbol;Acc:HGNC:36885]
RP4-738P15.6	8.00692	-3.18889	2.52528e-05
TPI1P4	3.60397	3.1144	2.53457e-05	triosephosphate isomerase 1 pseudogene 4 [Source:HGNC Symbol;Acc:HGNC:38071]
SLC6A9	48.2283	-2.19542	2.53928e-05	solute carrier family 6 (neurotransmitter transporter, glycine), member 9 [Source:HGNC Symbol;Acc:HGNC:11056]
UROC1	33.8214	2.26001	2.54051e-05	urocanate hydratase 1 [Source:HGNC Symbol;Acc:HGNC:26444]
RHBDL3	13.1116	2.67043	2.56824e-05	rhomboid, veinlet-like 3 (Drosophila) [Source:HGNC Symbol;Acc:HGNC:16502]
RP11-159H22.1	4.66289	3.1116	2.60065e-05
RP11-378A13.2	33.5942	2.9178	2.60789e-05
SLC25A5P1	4.32589	3.09243	2.63497e-05	solute carrier family 25 (mitochondrial carrier; adenine nucleotide translocator), member 5 pseudogene 1 [Source:HGNC Symbol;Acc:HGNC:19250]
AC104113.3	9.64726	-2.68056	2.69364e-05
RPS2	6669.16	-2.06615	2.74539e-05	ribosomal protein S2 [Source:HGNC Symbol;Acc:HGNC:10404]
KRT8P37	8.36046	2.48974	2.75795e-05	keratin 8 pseudogene 37 [Source:HGNC Symbol;Acc:HGNC:39871]
RPL4	34043.9	-1.0527	2.77786e-05	ribosomal protein L4 [Source:HGNC Symbol;Acc:HGNC:10353]
POLR2J	699.761	-1.45506	2.78815e-05	polymerase (RNA) II (DNA directed) polypeptide J, 13.3kDa [Source:HGNC Symbol;Acc:HGNC:9197]
RP11-214O14.1	5.00729	3.04156	2.78815e-05
MT-TG	3.90293	3.11425	2.82896e-05	mitochondrially encoded tRNA glycine [Source:HGNC Symbol;Acc:HGNC:7486]
RP11-681N23.1	5.4656	3.09731	2.85838e-05
TTC39A	461.11	-1.01764	2.89914e-05	tetratricopeptide repeat domain 39A [Source:HGNC Symbol;Acc:HGNC:18657]
MT-TS2	3.99047	3.22288	2.92547e-05	mitochondrially encoded tRNA serine 2 (AGU/C) [Source:HGNC Symbol;Acc:HGNC:7498]
PCP2	12.5735	2.19282	2.93829e-05	Purkinje cell protein 2 [Source:HGNC Symbol;Acc:HGNC:30209]
RPL5P28	5.24746	2.90532	2.93829e-05	ribosomal protein L5 pseudogene 28 [Source:HGNC Symbol;Acc:HGNC:36827]
RPL39P38	4.32383	3.0619	2.93829e-05	ribosomal protein L39 pseudogene 38 [Source:HGNC Symbol;Acc:HGNC:36935]
C6orf163	54.4308	1.2834	2.93829e-05	chromosome 6 open reading frame 163 [Source:HGNC Symbol;Acc:HGNC:21403]
RP11-181C21.4	7.88109	-2.98266	2.95565e-05
FAM35DP	8.23826	-2.4919	2.9784e-05	family with sequence similarity 35, member D, pseudogene [Source:HGNC Symbol;Acc:HGNC:34038]
RP4-682C21.2	12.2041	1.97237	3.00405e-05
MAMDC2	15.2733	-2.57234	3.03047e-05	MAM domain containing 2 [Source:HGNC Symbol;Acc:HGNC:23673]
RNF112	6.38507	2.92585	3.04498e-05	ring finger protein 112 [Source:HGNC Symbol;Acc:HGNC:12968]
RPL30P14	3.7349	3.08434	3.05992e-05	ribosomal protein L30 pseudogene 14 [Source:HGNC Symbol;Acc:HGNC:36257]
MYH11	328.889	2.06921	3.06709e-05	myosin, heavy chain 11, smooth muscle [Source:HGNC Symbol;Acc:HGNC:7569]
RPS15AP5	5.15997	2.98511	3.07099e-05	ribosomal protein S15a pseudogene 5 [Source:HGNC Symbol;Acc:HGNC:23743]
CTB-1048E9.7	3.82834	3.11758	3.0813e-05
FAR2P1	4.66716	3.02201	3.09613e-05	fatty acyl CoA reductase 2 pseudogene 1 [Source:HGNC Symbol;Acc:HGNC:49284]
RP11-1036F1.1	3.30769	3.09318	3.10705e-05
PPP1R3F	59.4267	-1.6143	3.1176e-05	protein phosphatase 1, regulatory subunit 3F [Source:HGNC Symbol;Acc:HGNC:14944]
HIST1H4J	7.62531	-2.9068	3.12342e-05	histone cluster 1, H4j [Source:HGNC Symbol;Acc:HGNC:4785]
RP11-122G18.7	5.72856	2.92395	3.17494e-05
XPNPEP2	94.0014	1.63468	3.22813e-05	X-prolyl aminopeptidase (aminopeptidase P) 2, membrane-bound [Source:HGNC Symbol;Acc:HGNC:12823]
RP11-798G7.5	7.55392	2.6012	3.23653e-05
RP13-463N16.6	5.32412	2.7379	3.27268e-05
VDAC2	1810.91	-1.31944	3.27268e-05	voltage-dependent anion channel 2 [Source:HGNC Symbol;Acc:HGNC:12672]
ELOVL1	1506.72	-1.22254	3.27802e-05	ELOVL fatty acid elongase 1 [Source:HGNC Symbol;Acc:HGNC:14418]
RP11-157F20.1	3.47249	3.07854	3.27992e-05
PDE2A	318.329	1.10548	3.28866e-05	phosphodiesterase 2A, cGMP-stimulated [Source:HGNC Symbol;Acc:HGNC:8777]
EI24P2	3.75817	3.11088	3.29626e-05	etoposide induced 2.4 pseudogene 2 [Source:HGNC Symbol;Acc:HGNC:44587]
RPL5P8	3.93197	3.09742	3.35301e-05	ribosomal protein L5 pseudogene 8 [Source:HGNC Symbol;Acc:HGNC:36290]
CA5A	11.8852	2.78191	3.41947e-05	carbonic anhydrase VA, mitochondrial [Source:HGNC Symbol;Acc:HGNC:1377]
MTND1P23	60.1311	1.25594	3.42305e-05	MT-ND1 pseudogene 23 [Source:HGNC Symbol;Acc:HGNC:42092]
CTD-3113P16.11	90.628	1.31586	3.44175e-05
PHBP8	3.87265	3.09173	3.45315e-05	prohibitin pseudogene 8 [Source:HGNC Symbol;Acc:HGNC:39287]
C10orf35	425.099	-1.26685	3.48231e-05	chromosome 10 open reading frame 35 [Source:HGNC Symbol;Acc:HGNC:23519]
ZNF614	43.9858	1.45379	3.48257e-05	zinc finger protein 614 [Source:HGNC Symbol;Acc:HGNC:24722]
PSMA2	139.385	1.36855	3.50467e-05	proteasome (prosome, macropain) subunit, alpha type, 2 [Source:HGNC Symbol;Acc:HGNC:9531]
HOXC5	25.0809	2.22616	3.50529e-05	homeobox C5 [Source:HGNC Symbol;Acc:HGNC:5127]
RP11-111H13.1	11.1664	-2.20466	3.53653e-05
LINC00176	499.619	1.39639	3.53653e-05	long intergenic non-protein coding RNA 176 [Source:HGNC Symbol;Acc:HGNC:27655]
RP11-159D12.2	929.969	1.32496	3.58871e-05
LL22NC03-N14H11.1	159.634	1.45064	3.60539e-05
HK1	806.026	1.43176	3.61659e-05	hexokinase 1 [Source:HGNC Symbol;Acc:HGNC:4922]
PALM3	100.936	-1.81688	3.62059e-05	paralemmin 3 [Source:HGNC Symbol;Acc:HGNC:33274]
RPL12P41	3.88768	3.05567	3.65915e-05	ribosomal protein L12 pseudogene 41 [Source:HGNC Symbol;Acc:HGNC:35999]
SCUBE3	71.6293	1.49915	3.7662e-05	signal peptide, CUB domain, EGF-like 3 [Source:HGNC Symbol;Acc:HGNC:13655]
VTRNA1-1	3.30987	3.05328	3.76771e-05	vault RNA 1-1 [Source:HGNC Symbol;Acc:HGNC:12654]
UCA1	127.652	-2.01738	3.77219e-05	urothelial cancer associated 1 (non-protein coding) [Source:HGNC Symbol;Acc:HGNC:37126]
CDC42P5	4.47054	2.97424	3.80621e-05	cell division cycle 42 pseudogene 5 [Source:HGNC Symbol;Acc:HGNC:44429]
AP000354.2	5.15932	3.0337	3.80896e-05
LINC00920	5.13132	2.86431	3.82187e-05	long intergenic non-protein coding RNA 920 [Source:HGNC Symbol;Acc:HGNC:48611]
SERF1A	6.77659	-2.77743	3.85165e-05	small EDRK-rich factor 1A (telomeric) [Source:HGNC Symbol;Acc:HGNC:10755]
RPL21P8	3.87166	3.06076	3.86675e-05	ribosomal protein L21 pseudogene 8 [Source:HGNC Symbol;Acc:HGNC:19779]
RP11-57C13.5	3.30633	3.09509	3.86785e-05
ARPC3P2	4.69015	3.00668	3.8834e-05	actin related protein 2/3 complex, subunit 3 pseudogene 2 [Source:HGNC Symbol;Acc:HGNC:39431]
SLC43A2	306.916	1.17959	3.89311e-05	solute carrier family 43 (amino acid system L transporter), member 2 [Source:HGNC Symbol;Acc:HGNC:23087]
AC008592.8	5.83092	2.90643	3.965e-05
RPL13AP5	149.751	-1.94285	4.04715e-05	ribosomal protein L13a pseudogene 5 [Source:HGNC Symbol;Acc:HGNC:23736]
RP11-477G18.1	3.67906	3.0439	4.05201e-05
HNRNPA1P9	4.29746	2.98388	4.057e-05	heterogeneous nuclear ribonucleoprotein A1 pseudogene 9 [Source:HGNC Symbol;Acc:HGNC:39127]
HLA-B	9.60124	2.77598	4.06132e-05	major histocompatibility complex, class I, B [Source:HGNC Symbol;Acc:HGNC:4932]
RP11-365H23.1	6.51533	2.5935	4.0713e-05
TMEM47	138.546	-1.87648	4.07938e-05	transmembrane protein 47 [Source:HGNC Symbol;Acc:HGNC:18515]
RP11-983G14.3	4.63293	2.98083	4.0921e-05
RPL31P35	3.37517	3.07798	4.15928e-05	ribosomal protein L31 pseudogene 35 [Source:HGNC Symbol;Acc:HGNC:36932]
HLA-F	10.9687	2.48895	4.23637e-05	major histocompatibility complex, class I, F [Source:HGNC Symbol;Acc:HGNC:4963]
RP4-816N1.7	49.7242	-1.6689	4.25803e-05
SETP4	3.40902	3.08852	4.27397e-05	SET pseudogene 4 [Source:HGNC Symbol;Acc:HGNC:42923]
RPS7P3	6.17877	2.73475	4.28159e-05	ribosomal protein S7 pseudogene 3 [Source:HGNC Symbol;Acc:HGNC:36518]
ASB2	21.4725	2.128	4.2974e-05	ankyrin repeat and SOCS box containing 2 [Source:HGNC Symbol;Acc:HGNC:16012]
TRIM38	83.8463	1.05494	4.30637e-05	tripartite motif containing 38 [Source:HGNC Symbol;Acc:HGNC:10059]
RPL7AP4	4.57316	3.0361	4.30649e-05	ribosomal protein L7a pseudogene 4 [Source:HGNC Symbol;Acc:HGNC:23554]
AC240274.1	302.796	-1.96152	4.35155e-05
RP11-342F17.1	4.34905	3.03653	4.37057e-05
AC004386.4	3.11725	3.05784	4.41653e-05
CTD-2287O16.1	49.6211	-2.54016	4.42973e-05
AP002381.2	3.79369	2.97869	4.50445e-05
RP11-500G22.4	7.72206	-2.96285	4.54269e-05
RPL5P35	4.53914	2.99765	4.54323e-05	ribosomal protein L5 pseudogene 35 [Source:HGNC Symbol;Acc:HGNC:36967]
RASGRP3	189.789	-1.53446	4.55028e-05	RAS guanyl releasing protein 3 (calcium and DAG-regulated) [Source:HGNC Symbol;Acc:HGNC:14545]
RPS26P15	13.838	-2.16445	4.56102e-05	ribosomal protein S26 pseudogene 15 [Source:HGNC Symbol;Acc:HGNC:35680]
C2orf54	246.503	-1.47747	4.57894e-05	chromosome 2 open reading frame 54 [Source:HGNC Symbol;Acc:HGNC:26216]
RPL21P129	5.39236	2.9378	4.59063e-05	ribosomal protein L21 pseudogene 129 [Source:HGNC Symbol;Acc:HGNC:36747]
RSL24D1P9	2.29629	3.14739	4.63418e-05	ribosomal L24 domain containing 1 pseudogene 9 [Source:HGNC Symbol;Acc:HGNC:37880]
HSPE1P6	5.92637	2.93946	4.63418e-05	heat shock 10kDa protein 1 pseudogene 6 [Source:HGNC Symbol;Acc:HGNC:49325]
RPSAP58	72.923	-1.73853	4.67718e-05	ribosomal protein SA pseudogene 58 [Source:HGNC Symbol;Acc:HGNC:36809]
HNRNPA1P76	4.51161	2.98451	4.70466e-05	heterogeneous nuclear ribonucleoprotein A1 pseudogene 76 [Source:HGNC Symbol;Acc:HGNC:48806]
FAM26E	42.5973	-1.58651	4.80521e-05	family with sequence similarity 26, member E [Source:HGNC Symbol;Acc:HGNC:21568]
EBP	3393.18	-1.40478	4.83326e-05	emopamil binding protein (sterol isomerase) [Source:HGNC Symbol;Acc:HGNC:3133]
RPL12	18255.4	-1.45913	4.83326e-05	ribosomal protein L12 [Source:HGNC Symbol;Acc:HGNC:10302]
RPL23AP83	3.67399	3.08436	4.83326e-05	ribosomal protein L23a pseudogene 83 [Source:HGNC Symbol;Acc:HGNC:35846]
RP11-330M2.4	4.50284	2.90535	4.91652e-05
NMRK2	124.628	-2.54568	4.93008e-05	nicotinamide riboside kinase 2 [Source:HGNC Symbol;Acc:HGNC:17871]
FRAT2	1843.06	-1.06424	4.94618e-05	frequently rearranged in advanced T-cell lymphomas 2 [Source:HGNC Symbol;Acc:HGNC:16048]
FAM134B	148.243	-1.23828	4.94818e-05	family with sequence similarity 134, member B [Source:HGNC Symbol;Acc:HGNC:25964]
RPL29P25	3.60238	3.07616	4.95793e-05	ribosomal protein L29 pseudogene 25 [Source:HGNC Symbol;Acc:HGNC:37039]
AKR1C4	16.7824	1.96306	5.00794e-05	aldo-keto reductase family 1, member C4 [Source:HGNC Symbol;Acc:HGNC:387]
SFXN3	767.037	1.33979	5.03751e-05	sideroflexin 3 [Source:HGNC Symbol;Acc:HGNC:16087]
FTL	29054.1	-1.1331	5.03814e-05	ferritin, light polypeptide [Source:HGNC Symbol;Acc:HGNC:3999]
PSMA6P1	10.0444	2.50876	5.13153e-05	proteasome (prosome, macropain) subunit, alpha type, 6 pseudogene 1 [Source:HGNC Symbol;Acc:HGNC:17460]
SNORD48	6.29994	2.95193	5.16803e-05	small nucleolar RNA, C/D box 48 [Source:HGNC Symbol;Acc:HGNC:10188]
MRPL23-AS1	61.6344	1.59288	5.24852e-05	MRPL23 antisense RNA 1 [Source:HGNC Symbol;Acc:HGNC:42812]
SRPX	233.031	-1.54713	5.26644e-05	sushi-repeat containing protein, X-linked [Source:HGNC Symbol;Acc:HGNC:11309]
RP11-325P15.2	11.3881	2.395	5.28955e-05
NFE2L3P1	4.27831	3.02786	5.29689e-05	nuclear factor, erythroid 2-like 3 pseudogene 1 [Source:HGNC Symbol;Acc:HGNC:22278]
LRRC2	12.1188	2.20408	5.33132e-05	leucine rich repeat containing 2 [Source:HGNC Symbol;Acc:HGNC:14676]
MYL9	907.502	-1.56912	5.34132e-05	myosin, light chain 9, regulatory [Source:HGNC Symbol;Acc:HGNC:15754]
DKK3	745.829	-1.55454	5.37796e-05	dickkopf WNT signaling pathway inhibitor 3 [Source:HGNC Symbol;Acc:HGNC:2893]
TRIM45	1269.64	1.51311	5.42357e-05	tripartite motif containing 45 [Source:HGNC Symbol;Acc:HGNC:19018]
RP11-435F13.2	5.28812	2.9702	5.42953e-05
ADAMTSL4	45.1118	1.27938	5.4563e-05	ADAMTS-like 4 [Source:HGNC Symbol;Acc:HGNC:19706]
RP11-324J13.1	3.73833	3.00899	5.54881e-05
RP4-706A16.3	139.648	-1.65211	5.55603e-05
EEF1GP1	4.95629	2.9479	5.603e-05	eukaryotic translation elongation factor 1 gamma pseudogene 1 [Source:HGNC Symbol;Acc:HGNC:44556]
SLC25A6P2	3.40979	3.08094	5.66952e-05	solute carrier family 25 (mitochondrial carrier; adenine nucleotide translocator), member 6 pseudogene 2 [Source:HGNC Symbol;Acc:HGNC:43850]
TNFRSF1B	59.3611	1.42757	5.86489e-05	tumor necrosis factor receptor superfamily, member 1B [Source:HGNC Symbol;Acc:HGNC:11917]
RPL31P11	4.9107	3.00055	5.86615e-05	ribosomal protein L31 pseudogene 11 [Source:HGNC Symbol;Acc:HGNC:35849]
TRG-AS1	50.0205	1.7175	5.8868e-05	T cell receptor gamma locus antisense RNA 1 [Source:HGNC Symbol;Acc:HGNC:48974]
TCEB1	1448.29	-1.07265	5.90474e-05	transcription elongation factor B (SIII), polypeptide 1 (15kDa, elongin C) [Source:HGNC Symbol;Acc:HGNC:11617]
ZRANB2-AS1	36.5984	-2.0472	5.94547e-05	ZRANB2 antisense RNA 1 [Source:HGNC Symbol;Acc:HGNC:43594]
RP11-760D2.7	2.80879	3.05305	5.96559e-05
RP11-397E7.1	3.2932	3.03676	5.96627e-05
AGAP5	22.7156	1.71281	6.01042e-05	ArfGAP with GTPase domain, ankyrin repeat and PH domain 5 [Source:HGNC Symbol;Acc:HGNC:23467]
KRT18P2	2.64634	3.05519	6.02844e-05	keratin 18 pseudogene 2 [Source:HGNC Symbol;Acc:HGNC:6435]
FMNL1	41.6075	1.44555	6.08172e-05	formin-like 1 [Source:HGNC Symbol;Acc:HGNC:1212]
ABI3	37.6839	1.35034	6.13217e-05	ABI family, member 3 [Source:HGNC Symbol;Acc:HGNC:29859]
EXTL3-AS1	23.3572	1.64582	6.14608e-05	EXTL3 antisense RNA 1 [Source:HGNC Symbol;Acc:HGNC:27985]
RP11-57H12.5	7.28108	2.42976	6.16794e-05
SF3A3P1	3.35288	2.98323	6.20529e-05	splicing factor 3a, subunit 3 pseudogene 1 [Source:HGNC Symbol;Acc:HGNC:16576]
ATP6V0A4	92.172	1.88086	6.21038e-05	ATPase, H+ transporting, lysosomal V0 subunit a4 [Source:HGNC Symbol;Acc:HGNC:866]
CROCCP3	115.769	1.18555	6.34863e-05	ciliary rootlet coiled-coil, rootletin pseudogene 3 [Source:HGNC Symbol;Acc:HGNC:29405]
ABC12-49244600F4.4	96.4897	1.84031	6.36435e-05
C14orf105	52.2865	1.82104	6.37246e-05	chromosome 14 open reading frame 105 [Source:HGNC Symbol;Acc:HGNC:20189]
RP11-33A14.3	4.29226	2.94263	6.46856e-05
RPL27A	15830.3	-1.35182	6.50578e-05	ribosomal protein L27a [Source:HGNC Symbol;Acc:HGNC:10329]
AC019050.1	2.90065	3.06135	6.51167e-05
RP11-462G2.1	17.9141	2.57188	6.53627e-05
NKAIN2	11.2379	2.42939	6.55676e-05	Na+/K+ transporting ATPase interacting 2 [Source:HGNC Symbol;Acc:HGNC:16443]
RP11-1281K21.8	4.61242	3.02917	6.58368e-05
PGF	512.335	-1.42451	6.73363e-05	placental growth factor [Source:HGNC Symbol;Acc:HGNC:8893]
FADS1	3756.01	-1.10421	6.83439e-05	fatty acid desaturase 1 [Source:HGNC Symbol;Acc:HGNC:3574]
DYNLL1P2	3.68312	2.97814	6.86243e-05	dynein, light chain, LC8-type 1 pseudogene 2 [Source:HGNC Symbol;Acc:HGNC:20724]
RP11-466H18.1	385.203	-1.81797	6.87299e-05
SH2D5	254.38	-1.52548	6.92559e-05	SH2 domain containing 5 [Source:HGNC Symbol;Acc:HGNC:28819]
EEF1E1P1	16.4507	1.8541	6.9282e-05	eukaryotic translation elongation factor 1 epsilon 1 pseudogene 1 [Source:HGNC Symbol;Acc:HGNC:51459]
RP11-197N18.2	5.60661	3.02225	7.11344e-05
SRGAP2C	113.192	-1.50164	7.15393e-05	SLIT-ROBO Rho GTPase activating protein 2C [Source:HGNC Symbol;Acc:HGNC:30584]
RP11-734J24.1	18.1513	2.01024	7.18612e-05
KRT8P30	2.64428	3.07962	7.21495e-05	keratin 8 pseudogene 30 [Source:HGNC Symbol;Acc:HGNC:33382]
BTF3P10	6.73002	2.53372	7.23274e-05	basic transcription factor 3 pseudogene 10 [Source:HGNC Symbol;Acc:HGNC:38570]
TNN	4.81052	2.88963	7.2457e-05	tenascin N [Source:HGNC Symbol;Acc:HGNC:22942]
NPM1P30	3.87522	2.98743	7.25837e-05	nucleophosmin 1 (nucleolar phosphoprotein B23, numatrin) pseudogene 30 [Source:HGNC Symbol;Acc:HGNC:45209]
SPSB4	20.8929	-2.13094	7.28103e-05	splA/ryanodine receptor domain and SOCS box containing 4 [Source:HGNC Symbol;Acc:HGNC:30630]
RP11-274E7.2	6.32799	2.77422	7.35318e-05
AKTIP	180.7	-1.08873	7.36237e-05	AKT interacting protein [Source:HGNC Symbol;Acc:HGNC:16710]
PDK1	1445.09	1.59517	7.38289e-05	pyruvate dehydrogenase kinase, isozyme 1 [Source:HGNC Symbol;Acc:HGNC:8809]
AB019441.29	122.621	1.98338	7.38289e-05
NPIPA5	3.86345	-2.87929	7.3942e-05	nuclear pore complex interacting protein family, member A5 [Source:HGNC Symbol;Acc:HGNC:41980]
RPL21P127	3.17817	2.98301	7.40218e-05	ribosomal protein L21 pseudogene 127 [Source:HGNC Symbol;Acc:HGNC:36099]
RP11-175P19.2	3.50984	2.87938	7.44496e-05
GAS6-AS1	301.725	-1.34199	7.53174e-05	GAS6 antisense RNA 1 [Source:HGNC Symbol;Acc:HGNC:39826]
RPS17P2	5.16747	2.91617	7.57918e-05	ribosomal protein S17 pseudogene 2 [Source:HGNC Symbol;Acc:HGNC:10398]
PCP4L1	4.27473	2.81056	7.59681e-05	Purkinje cell protein 4 like 1 [Source:HGNC Symbol;Acc:HGNC:20448]
RP11-523H20.3	38.7089	1.89369	7.59681e-05
KRT18P33	4.03073	2.84409	7.64096e-05	keratin 18 pseudogene 33 [Source:HGNC Symbol;Acc:HGNC:33402]
EIF3FP3	50.0501	-1.80053	7.64144e-05	eukaryotic translation initiation factor 3, subunit F pseudogene 3 [Source:HGNC Symbol;Acc:HGNC:37625]
TLR2	26.7227	1.61607	7.64144e-05	toll-like receptor 2 [Source:HGNC Symbol;Acc:HGNC:11848]
VILL	38.7167	1.45442	7.67522e-05	villin-like [Source:HGNC Symbol;Acc:HGNC:30906]
PHBP21	5.52302	2.70706	7.7607e-05	prohibitin pseudogene 21 [Source:HGNC Symbol;Acc:HGNC:51554]
AC000068.10	19.1673	-2.4583	7.7698e-05
MYL12B	3755.3	-1.0928	7.90366e-05	myosin, light chain 12B, regulatory [Source:HGNC Symbol;Acc:HGNC:29827]
RPS23	29123	-1.15913	8.02689e-05	ribosomal protein S23 [Source:HGNC Symbol;Acc:HGNC:10410]
EEF1A1P27	3.17034	2.99266	8.04195e-05	eukaryotic translation elongation factor 1 alpha 1 pseudogene 27 [Source:HGNC Symbol;Acc:HGNC:37900]
FTLP3	45.6425	1.7446	8.1129e-05	ferritin, light polypeptide pseudogene 3 [Source:HGNC Symbol;Acc:HGNC:4000]
RP11-483K5.2	3.17835	2.98121	8.17651e-05
AC098614.2	11.9541	2.07507	8.2002e-05
ASNA1	1504.01	-1.07327	8.43109e-05	arsA arsenite transporter, ATP-binding, homolog 1 (bacterial) [Source:HGNC Symbol;Acc:HGNC:752]
PHBP1	3.05765	2.98429	8.49466e-05	prohibitin pseudogene 1 [Source:HGNC Symbol;Acc:HGNC:8913]
ASAH2B	118.799	-1.50622	8.49596e-05	N-acylsphingosine amidohydrolase (non-lysosomal ceramidase) 2B [Source:HGNC Symbol;Acc:HGNC:23456]
CISTR	2.74855	3.07784	8.54873e-05	chondrogenesis-associated transcript [Source:HGNC Symbol;Acc:HGNC:49426]
PHC1P1	55.6172	-2.31374	8.72581e-05	polyhomeotic homolog 1 (Drosophila) pseudogene 1 [Source:HGNC Symbol;Acc:HGNC:34502]
POTEC	4.44446	2.89849	8.78131e-05	POTE ankyrin domain family, member C [Source:HGNC Symbol;Acc:HGNC:33894]
RP11-399N22.3	3.70785	2.94745	8.78722e-05
RP11-382N13.1	4.13165	2.9133	8.79196e-05
SERPIND1	206.198	1.23344	8.80469e-05	serpin peptidase inhibitor, clade D (heparin cofactor), member 1 [Source:HGNC Symbol;Acc:HGNC:4838]
SCG3	3.20645	2.97454	8.85003e-05	secretogranin III [Source:HGNC Symbol;Acc:HGNC:13707]
KRT8P36	18.8419	1.92569	8.85003e-05	keratin 8 pseudogene 36 [Source:HGNC Symbol;Acc:HGNC:39870]
AC092798.2	2.56572	3.00539	8.91419e-05
DENND6B	27.557	2.17985	8.97377e-05	DENN/MADD domain containing 6B [Source:HGNC Symbol;Acc:HGNC:32690]
BHLHE40-AS1	10.1881	2.07319	8.99154e-05	BHLHE40 antisense RNA 1 [Source:HGNC Symbol;Acc:HGNC:44471]
C14orf1	1183.89	-1.29302	9.01674e-05	chromosome 14 open reading frame 1 [Source:HGNC Symbol;Acc:HGNC:1187]
EGFL7	11.0334	2.45753	9.09995e-05	EGF-like-domain, multiple 7 [Source:HGNC Symbol;Acc:HGNC:20594]
RP11-419M24.4	4.1616	2.89303	9.14399e-05
KRT18P61	2.7039	3.0347	9.21563e-05	keratin 18 pseudogene 61 [Source:HGNC Symbol;Acc:HGNC:48888]
CTD-2311M21.3	16.832	1.66919	9.28674e-05
RP4-569M23.4	19.523	1.95925	9.31518e-05
BRD7P5	3.65369	2.91998	9.33197e-05	bromodomain containing 7 pseudogene 5 [Source:HGNC Symbol;Acc:HGNC:37631]
RP11-328C8.2	6.60828	2.29974	9.43472e-05
DLAT	2354.86	-1.15094	9.45509e-05	dihydrolipoamide S-acetyltransferase [Source:HGNC Symbol;Acc:HGNC:2896]
TMEM37	941.93	1.47516	9.63145e-05	transmembrane protein 37 [Source:HGNC Symbol;Acc:HGNC:18216]
OSTCP1	5.05268	2.68506	9.69914e-05	oligosaccharyltransferase complex subunit pseudogene 1 [Source:HGNC Symbol;Acc:HGNC:30530]
RP11-796G6.1	44.0218	1.57812	9.70293e-05
RPL19P20	3.30932	3.00309	9.70948e-05	ribosomal protein L19 pseudogene 20 [Source:HGNC Symbol;Acc:HGNC:35713]
LINC01341	39.1703	1.48285	9.8216e-05	long intergenic non-protein coding RNA 1341 [Source:HGNC Symbol;Acc:HGNC:49457]
[truncated: 2,366 more rows]

## Sheet: S_table5  T4 vs Huh6
GeneName	baseMean	log2FoldChange	padj	Description
EEF1A1P5	6176.71	-3.29044	3.25618e-257	eukaryotic translation elongation factor 1 alpha 1 pseudogene 5 [Source:HGNC Symbol;Acc:HGNC:3200]
HMGB1P5	781.888	-5.62308	9.82454e-166	high mobility group box 1 pseudogene 5 [Source:HGNC Symbol;Acc:HGNC:4997]
RPL7	26226.2	-5.91975	2.78353e-164	ribosomal protein L7 [Source:HGNC Symbol;Acc:HGNC:10363]
MTRNR2L8	5793.16	8.43572	2.40228e-155	MT-RNR2-like 8 [Source:HGNC Symbol;Acc:HGNC:37165]
EEF1A1P4	463.589	7.1036	2.66538e-135	eukaryotic translation elongation factor 1 alpha 1 pseudogene 4 [Source:HGNC Symbol;Acc:HGNC:3199]
EEF1A1	157785	-2.57361	3.49525e-112	eukaryotic translation elongation factor 1 alpha 1 [Source:HGNC Symbol;Acc:HGNC:3189]
EEF1A1P10	482.485	7.91803	3.49525e-112	eukaryotic translation elongation factor 1 alpha 1 pseudogene 10 [Source:HGNC Symbol;Acc:HGNC:3205]
NPM1	35497.3	-2.37118	6.17986e-100	nucleophosmin (nucleolar phosphoprotein B23, numatrin) [Source:HGNC Symbol;Acc:HGNC:7910]
MTRNR2L12	13925.8	6.80833	1.70659e-96	MT-RNR2-like 12 [Source:HGNC Symbol;Acc:HGNC:37169]
NACA3P	426.589	5.97083	3.14068e-91	NACA family member 3 pseudogene [Source:HGNC Symbol;Acc:HGNC:33442]
MTRNR2L10	409.967	8.19479	6.65846e-78	MT-RNR2-like 10 [Source:HGNC Symbol;Acc:HGNC:37167]
MT-TL1	381.063	8.29522	1.01012e-75	mitochondrially encoded tRNA leucine 1 (UUA/G) [Source:HGNC Symbol;Acc:HGNC:7490]
EEF1A1P8	194.941	7.50113	5.34906e-73	eukaryotic translation elongation factor 1 alpha 1 pseudogene 8 [Source:HGNC Symbol;Acc:HGNC:3203]
LDHAP3	229.815	7.34901	1.12533e-71	lactate dehydrogenase A pseudogene 3 [Source:HGNC Symbol;Acc:HGNC:6538]
EEF1A1P1	268.981	7.9094	2.91016e-71	eukaryotic translation elongation factor 1 alpha 1 pseudogene 1 [Source:HGNC Symbol;Acc:HGNC:3191]
LDHAP7	309.117	7.18479	3.28807e-70	lactate dehydrogenase A pseudogene 7 [Source:HGNC Symbol;Acc:HGNC:23144]
EEF1A1P29	194.793	7.29759	7.52405e-69	eukaryotic translation elongation factor 1 alpha 1 pseudogene 29 [Source:HGNC Symbol;Acc:HGNC:37904]
MSMO1	1874.62	-3.47969	4.79837e-68	methylsterol monooxygenase 1 [Source:HGNC Symbol;Acc:HGNC:10545]
HSP90AB2P	404.261	4.87594	3.7261e-67	heat shock protein 90kDa alpha (cytosolic), class B member 2, pseudogene [Source:HGNC Symbol;Acc:HGNC:32537]
RP11-673C5.1	211.672	-6.0649	1.84328e-65
MINOS1P3	154.948	6.43592	1.26346e-63	mitochondrial inner membrane organizing system 1 pseudogene 3 [Source:HGNC Symbol;Acc:HGNC:44093]
NAP1L1P1	124.854	4.58976	8.9343e-63	nucleosome assembly protein 1-like 1 pseudogene 1 [Source:HGNC Symbol;Acc:HGNC:38004]
RPL7P1	888.759	-3.85983	8.27969e-62	ribosomal protein L7 pseudogene 1 [Source:HGNC Symbol;Acc:HGNC:10367]
RPL5P5	133.993	6.34143	8.60175e-62	ribosomal protein L5 pseudogene 5 [Source:HGNC Symbol;Acc:HGNC:35564]
HNRNPA1	26182.9	-2.42592	2.96771e-61	heterogeneous nuclear ribonucleoprotein A1 [Source:HGNC Symbol;Acc:HGNC:5031]
TBX4	518.203	3.73978	2.42531e-59	T-box 4 [Source:HGNC Symbol;Acc:HGNC:11603]
AC016712.2	117.281	6.76331	4.04537e-58
EEF1A1P7	115.842	5.73933	1.35158e-57	eukaryotic translation elongation factor 1 alpha 1 pseudogene 7 [Source:HGNC Symbol;Acc:HGNC:3202]
HNRNPH1P3	134.677	7.25084	4.88386e-57	heterogeneous nuclear ribonucleoprotein H1 pseudogene 3 [Source:HGNC Symbol;Acc:HGNC:48811]
EEF1A1P16	133.949	4.66599	7.6545e-57	eukaryotic translation elongation factor 1 alpha 1 pseudogene 16 [Source:HGNC Symbol;Acc:HGNC:37889]
RP11-390K5.1	272.347	7.14438	3.24173e-55
EEF1A1P9	475.718	3.49945	9.42875e-54	eukaryotic translation elongation factor 1 alpha 1 pseudogene 9 [Source:HGNC Symbol;Acc:HGNC:3204]
KRT8P11	118.652	6.74174	9.62456e-54	keratin 8 pseudogene 11 [Source:HGNC Symbol;Acc:HGNC:31058]
HSP90AA6P	145.488	6.29911	2.36844e-53	heat shock protein 90kDa alpha (cytosolic), class A member 6, pseudogene [Source:HGNC Symbol;Acc:HGNC:32536]
C3	465.918	4.31518	3.0195e-53	complement component 3 [Source:HGNC Symbol;Acc:HGNC:1318]
RP11-367G18.2	152.932	6.53368	4.59608e-53
RPL12P38	456.395	5.41072	1.10511e-52	ribosomal protein L12 pseudogene 38 [Source:HGNC Symbol;Acc:HGNC:36838]
MTRNR2L1	161.262	7.22755	4.06711e-52	MT-RNR2-like 1 [Source:HGNC Symbol;Acc:HGNC:37155]
NOMO1	2197.67	-2.62164	4.15641e-52	NODAL modulator 1 [Source:HGNC Symbol;Acc:HGNC:30060]
RPL7P6	114.544	5.4325	6.74183e-52	ribosomal protein L7 pseudogene 6 [Source:HGNC Symbol;Acc:HGNC:32430]
HNRNPA1P54	138.035	4.93123	8.64319e-51	heterogeneous nuclear ribonucleoprotein A1 pseudogene 54 [Source:HGNC Symbol;Acc:HGNC:48784]
HNRNPA1P26	115.891	5.35884	6.3153e-50	heterogeneous nuclear ribonucleoprotein A1 pseudogene 26 [Source:HGNC Symbol;Acc:HGNC:39544]
RP11-64K7.1	95.7274	4.37566	7.15977e-50
FREM1	581.672	5.40219	1.81662e-48	FRAS1 related extracellular matrix 1 [Source:HGNC Symbol;Acc:HGNC:23399]
PPIAP22	267.067	-3.92554	2.65601e-48	peptidylprolyl isomerase A (cyclophilin A) pseudogene 22 [Source:HGNC Symbol;Acc:HGNC:17236]
EEF1A1P25	89.3551	5.67597	3.09693e-48	eukaryotic translation elongation factor 1 alpha 1 pseudogene 25 [Source:HGNC Symbol;Acc:HGNC:37898]
EEF1A1P24	81.4924	6.43856	3.75447e-48	eukaryotic translation elongation factor 1 alpha 1 pseudogene 24 [Source:HGNC Symbol;Acc:HGNC:37897]
RP11-159J3.1	126.873	6.97769	9.25969e-48
GOLGA6L7P	96.1958	5.63454	5.06097e-47	golgin A6 family-like 7, pseudogene [Source:HGNC Symbol;Acc:HGNC:37442]
RP11-10G12.1	121.371	6.33227	5.61451e-47
RP11-36C20.1	91.737	3.62763	1.49588e-46
Metazoa_SRP	248.754	-8.45074	2.89517e-46	Metazoan signal recognition particle RNA [Source:RFAM;Acc:RF00017]
RP11-138C9.1	271.957	-3.34284	4.54646e-46
RPL4P3	66.3033	5.44454	6.53219e-46	ribosomal protein L4 pseudogene 3 [Source:HGNC Symbol;Acc:HGNC:35773]
HMGN2P17	100.014	6.22106	1.69787e-45	high mobility group nucleosomal binding domain 2 pseudogene 17 [Source:HGNC Symbol;Acc:HGNC:39381]
RPS3P6	74.2667	5.23097	7.8689e-45	ribosomal protein S3 pseudogene 6 [Source:HGNC Symbol;Acc:HGNC:36061]
AC005251.3	79.7669	4.26488	9.64626e-45
RP11-69M1.6	150.306	5.2257	1.80664e-44
AC012005.3	97.7309	6.521	4.47219e-44	Uncharacterized protein [Source:UniProtKB/TrEMBL;Acc:A0A096LNI8]
HSPD1	30084.6	-1.40453	4.98434e-44	heat shock 60kDa protein 1 (chaperonin) [Source:HGNC Symbol;Acc:HGNC:5261]
EEF1A1P22	80.143	5.99186	9.79795e-44	eukaryotic translation elongation factor 1 alpha 1 pseudogene 22 [Source:HGNC Symbol;Acc:HGNC:37895]
LHX1	189.828	4.06023	3.56763e-43	LIM homeobox 1 [Source:HGNC Symbol;Acc:HGNC:6593]
RPL5P9	81.2425	6.59221	4.33458e-43	ribosomal protein L5 pseudogene 9 [Source:HGNC Symbol;Acc:HGNC:36557]
GAPDHP63	85.2817	5.26712	6.34481e-43	glyceraldehyde 3 phosphate dehydrogenase pseudogene 63 [Source:HGNC Symbol;Acc:HGNC:4157]
RP11-692N5.2	73.0452	6.6203	1.64153e-42
RPL37AP8	90.3754	6.65256	3.40579e-42	ribosomal protein L37a pseudogene 8 [Source:HGNC Symbol;Acc:HGNC:35645]
RP11-169K16.8	126.868	5.59618	3.49726e-42
SQLE	1726.31	-2.89635	2.48985e-41	squalene epoxidase [Source:HGNC Symbol;Acc:HGNC:11279]
RP1-102E24.1	70.3299	5.76523	8.7365e-41
HNRNPA3	17525.4	-1.63532	8.57285e-40	heterogeneous nuclear ribonucleoprotein A3 [Source:HGNC Symbol;Acc:HGNC:24941]
HNRNPA1P52	125.171	3.55515	1.66828e-39	heterogeneous nuclear ribonucleoprotein A1 pseudogene 52 [Source:HGNC Symbol;Acc:HGNC:48782]
HMGB1	7767.39	-1.61424	1.79604e-39	high mobility group box 1 [Source:HGNC Symbol;Acc:HGNC:4983]
RPL5P18	58.144	4.97644	5.73339e-39	ribosomal protein L5 pseudogene 18 [Source:HGNC Symbol;Acc:HGNC:36640]
RPL5P24	68.3584	6.29286	8.21187e-39	ribosomal protein L5 pseudogene 24 [Source:HGNC Symbol;Acc:HGNC:35828]
RPL6	19371.3	-2.98138	9.4857e-39	ribosomal protein L6 [Source:HGNC Symbol;Acc:HGNC:10362]
EEF1A1P38	68.4488	6.24265	1.12294e-38	eukaryotic translation elongation factor 1 alpha 1 pseudogene 38 [Source:HGNC Symbol;Acc:HGNC:37916]
GPS2P1	57.6793	5.50174	1.29335e-38	G protein pathway suppressor 2 pseudogene 1 [Source:HGNC Symbol;Acc:HGNC:49622]
RPS3A	15895.5	-4.08176	2.19531e-38	ribosomal protein S3A [Source:HGNC Symbol;Acc:HGNC:10421]
AC021224.1	70.6556	-4.58298	5.76387e-38
MT-TC	108.019	6.22419	7.90065e-38	mitochondrially encoded tRNA cysteine [Source:HGNC Symbol;Acc:HGNC:7477]
KRT18P28	80.7901	5.82533	1.52519e-37	keratin 18 pseudogene 28 [Source:HGNC Symbol;Acc:HGNC:33397]
INSIG1	894.832	-3.73944	1.91042e-37	insulin induced gene 1 [Source:HGNC Symbol;Acc:HGNC:6083]
MEG3	107.118	4.09872	2.87178e-37	maternally expressed 3 (non-protein coding) [Source:HGNC Symbol;Acc:HGNC:14575]
RPL7P44	67.902	6.23744	2.87178e-37	ribosomal protein L7 pseudogene 44 [Source:HGNC Symbol;Acc:HGNC:36143]
ST13	5162.55	-1.42777	3.14639e-37	suppression of tumorigenicity 13 (colon carcinoma) (Hsp70 interacting protein) [Source:HGNC Symbol;Acc:HGNC:11343]
TLL2	100.712	5.595	8.8672e-37	tolloid-like 2 [Source:HGNC Symbol;Acc:HGNC:11844]
HOXC12	270.13	5.53373	1.13275e-36	homeobox C12 [Source:HGNC Symbol;Acc:HGNC:5124]
NPM1P46	66.8946	3.82396	1.47193e-36	nucleophosmin 1 (nucleolar phosphoprotein B23, numatrin) pseudogene 46 [Source:HGNC Symbol;Acc:HGNC:45225]
EEF1A1P14	54.2192	5.96094	2.08615e-36	eukaryotic translation elongation factor 1 alpha 1 pseudogene 14 [Source:HGNC Symbol;Acc:HGNC:3197]
RP11-467L13.5	150.826	5.314	9.18717e-36
TUBA1B	18820.1	-1.68372	1.21304e-35	tubulin, alpha 1b [Source:HGNC Symbol;Acc:HGNC:18809]
HSP90AB3P	212.299	2.93067	1.48645e-35	heat shock protein 90kDa alpha (cytosolic), class B member 3, pseudogene [Source:HGNC Symbol;Acc:HGNC:5259]
UBBP1	70.1183	4.83799	1.67727e-35	ubiquitin B pseudogene 1 [Source:HGNC Symbol;Acc:HGNC:12464]
AC004057.1	235.261	-5.82868	1.89223e-35
RP11-378I6.1	70.4746	4.6005	2.84567e-35
RPL37AP1	83.5151	3.66982	2.92977e-35	ribosomal protein L37a pseudogene 1 [Source:HGNC Symbol;Acc:HGNC:16548]
HNRNPA1P10	589.27	-2.57819	3.4713e-35	heterogeneous nuclear ribonucleoprotein A1 pseudogene 10 [Source:HGNC Symbol;Acc:HGNC:39128]
EEF1A1P12	280.629	3.52251	3.51916e-35	eukaryotic translation elongation factor 1 alpha 1 pseudogene 12 [Source:HGNC Symbol;Acc:HGNC:3195]
RN7SL1	147.25	-7.22852	4.89179e-35	RNA, 7SL, cytoplasmic 1 [Source:HGNC Symbol;Acc:HGNC:10038]
ACSS2	1435.55	-3.15558	3.3507e-34	acyl-CoA synthetase short-chain family member 2 [Source:HGNC Symbol;Acc:HGNC:15814]
RP11-553P9.1	53.3736	5.87678	5.74515e-34
EEF1A1P19	301.664	2.73216	1.01258e-33	eukaryotic translation elongation factor 1 alpha 1 pseudogene 19 [Source:HGNC Symbol;Acc:HGNC:37892]
HNRNPA1P12	78.395	3.50401	2.02322e-33	heterogeneous nuclear ribonucleoprotein A1 pseudogene 12 [Source:HGNC Symbol;Acc:HGNC:39130]
RP11-266K22.2	91.3855	-3.52063	3.55278e-33
EEF1A1P17	50.0889	6.04888	3.79366e-33	eukaryotic translation elongation factor 1 alpha 1 pseudogene 17 [Source:HGNC Symbol;Acc:HGNC:37890]
SERBP1	9490.04	-1.1896	4.92611e-33	SERPINE1 mRNA binding protein 1 [Source:HGNC Symbol;Acc:HGNC:17860]
RP11-251G23.2	50.9518	6.04222	5.91823e-33
RPL37P6	47.8938	5.35615	9.72266e-33	ribosomal protein L37 pseudogene 6 [Source:HGNC Symbol;Acc:HGNC:31080]
CTC-512J14.1	56.1266	5.97211	1.34991e-32
YBX1	15918.5	-2.28945	1.40717e-32	Y box binding protein 1 [Source:HGNC Symbol;Acc:HGNC:8014]
RPL5P29	42.9415	5.97115	1.751e-32	ribosomal protein L5 pseudogene 29 [Source:HGNC Symbol;Acc:HGNC:36335]
PPIAP9	75.3105	5.66656	1.8798e-32	peptidylprolyl isomerase A (cyclophilin A) pseudogene 9 [Source:HGNC Symbol;Acc:HGNC:9272]
RP11-345K20.2	59.2619	4.99773	2.02615e-32
ITGAX	163.393	3.60328	2.02615e-32	integrin, alpha X (complement component 3 receptor 4 subunit) [Source:HGNC Symbol;Acc:HGNC:6152]
CTB-43P18.1	126.845	-2.81484	2.44082e-32
RPL15P20	42.1199	5.9462	3.80679e-32	ribosomal protein L15 pseudogene 20 [Source:HGNC Symbol;Acc:HGNC:36130]
TRAF1	155.024	3.55433	6.06732e-32	TNF receptor-associated factor 1 [Source:HGNC Symbol;Acc:HGNC:12031]
RPS27P23	48.1201	6.00491	1.07567e-31	ribosomal protein S27 pseudogene 23 [Source:HGNC Symbol;Acc:HGNC:35716]
HNRNPA1P34	49.0857	5.85699	1.32356e-31	heterogeneous nuclear ribonucleoprotein A1 pseudogene 34 [Source:HGNC Symbol;Acc:HGNC:48763]
CTSE	163.594	2.32394	1.57497e-31	cathepsin E [Source:HGNC Symbol;Acc:HGNC:2530]
RPS6P22	42.7851	5.9074	1.77222e-31	ribosomal protein S6 pseudogene 22 [Source:HGNC Symbol;Acc:HGNC:35655]
KRT18P39	72.6658	5.55798	2.5741e-31	keratin 18 pseudogene 39 [Source:HGNC Symbol;Acc:HGNC:33408]
NPM1P21	74.9685	3.80435	3.41629e-31	nucleophosmin 1 (nucleolar phosphoprotein B23, numatrin) pseudogene 21 [Source:HGNC Symbol;Acc:HGNC:13855]
RP11-1029M24.1	45.1132	5.80817	3.64942e-31
RPS17P5	43.2853	5.83744	3.92447e-31	ribosomal protein S17 pseudogene 5 [Source:HGNC Symbol;Acc:HGNC:21352]
RPL21P75	202.593	-4.25402	4.46874e-31	ribosomal protein L21 pseudogene 75 [Source:HGNC Symbol;Acc:HGNC:36460]
HNRNPA1P59	55.5675	5.80345	4.47937e-31	heterogeneous nuclear ribonucleoprotein A1 pseudogene 59 [Source:HGNC Symbol;Acc:HGNC:48789]
HNRNPA1P55	42.3003	5.82678	6.51671e-31	heterogeneous nuclear ribonucleoprotein A1 pseudogene 55 [Source:HGNC Symbol;Acc:HGNC:48785]
CTD-3035D6.1	57.418	5.73194	6.64382e-31
ITIH3	147.22	4.02538	7.47317e-31	inter-alpha-trypsin inhibitor heavy chain 3 [Source:HGNC Symbol;Acc:HGNC:6168]
NSDHL	1332.16	-2.43887	1.16756e-30	NAD(P) dependent steroid dehydrogenase-like [Source:HGNC Symbol;Acc:HGNC:13398]
RPL7P16	44.4182	5.34536	1.22492e-30	ribosomal protein L7 pseudogene 16 [Source:HGNC Symbol;Acc:HGNC:36591]
KPNA2	5084.23	-1.80711	1.50324e-30	karyopherin alpha 2 (RAG cohort 1, importin alpha 1) [Source:HGNC Symbol;Acc:HGNC:6395]
RP11-475J5.6	57.8824	5.72931	1.72949e-30
RPL7P11	47.6824	5.80926	1.93838e-30	ribosomal protein L7 pseudogene 11 [Source:HGNC Symbol;Acc:HGNC:35667]
RPL31P2	38.4635	5.83421	1.95708e-30	ribosomal protein L31 pseudogene 2 [Source:HGNC Symbol;Acc:HGNC:16575]
RPL41	283.27	-3.92755	2.43101e-30	Ribosomal protein L41, isoform CRA_a [Source:UniProtKB/TrEMBL;Acc:A0A024RB15]
RPS7	9133.32	-3.06817	7.03349e-30	ribosomal protein S7 [Source:HGNC Symbol;Acc:HGNC:10440]
HMGB1P8	48.4225	5.56234	8.21931e-30	high mobility group box 1 pseudogene 8 [Source:HGNC Symbol;Acc:HGNC:13319]
IGF2	85.681	3.98428	9.79575e-30	insulin-like growth factor 2 [Source:HGNC Symbol;Acc:HGNC:5466]
AL162151.3	61.7532	-3.50291	1.18262e-29
H2AFZ	12262.6	-1.36407	1.83735e-29	H2A histone family, member Z [Source:HGNC Symbol;Acc:HGNC:4741]
PCSK9	409.485	-4.83238	2.30262e-29	proprotein convertase subtilisin/kexin type 9 [Source:HGNC Symbol;Acc:HGNC:20001]
IDI1	1866.62	-3.09472	4.57534e-29	isopentenyl-diphosphate delta isomerase 1 [Source:HGNC Symbol;Acc:HGNC:5387]
PPIA	21510.4	-2.69664	4.70575e-29	peptidylprolyl isomerase A (cyclophilin A) [Source:HGNC Symbol;Acc:HGNC:9253]
HSD17B7	481.971	-2.65224	5.36016e-29	hydroxysteroid (17-beta) dehydrogenase 7 [Source:HGNC Symbol;Acc:HGNC:5215]
MT-TN	50.3272	5.54002	6.23287e-29	mitochondrially encoded tRNA asparagine [Source:HGNC Symbol;Acc:HGNC:7493]
HNRNPA1P14	44.0101	5.46407	8.14777e-29	heterogeneous nuclear ribonucleoprotein A1 pseudogene 14 [Source:HGNC Symbol;Acc:HGNC:39132]
SPCS2	1762.57	-1.63038	8.58759e-29	signal peptidase complex subunit 2 [Source:HGNC Symbol;Acc:HGNC:28962]
RPL12P33	35.9977	5.41095	9.20763e-29	ribosomal protein L12 pseudogene 33 [Source:HGNC Symbol;Acc:HGNC:35696]
EEF1A1P28	41.3305	5.71392	9.44225e-29	eukaryotic translation elongation factor 1 alpha 1 pseudogene 28 [Source:HGNC Symbol;Acc:HGNC:37902]
RP3-423B22.5	65.0525	3.44028	1.05619e-28
PRR15L	94.7745	3.43314	1.16224e-28	proline rich 15-like [Source:HGNC Symbol;Acc:HGNC:28149]
RPL41P1	51.9129	-6.71436	1.43468e-28	ribosomal protein L41 pseudogene 1 [Source:HGNC Symbol;Acc:HGNC:10356]
RPL36A	666.61	2.82436	1.47297e-28	ribosomal protein L36a [Source:HGNC Symbol;Acc:HGNC:10359]
RPL6P27	187.15	-3.20611	2.96073e-28	ribosomal protein L6 pseudogene 27 [Source:HGNC Symbol;Acc:HGNC:36133]
HNRNPA3P11	48.1213	5.29979	5.49633e-28	heterogeneous nuclear ribonucleoprotein A3 pseudogene 11 [Source:HGNC Symbol;Acc:HGNC:48757]
MT-TV	42.2	5.67744	5.49633e-28	mitochondrially encoded tRNA valine [Source:HGNC Symbol;Acc:HGNC:7500]
MORF4L1	7431.19	-1.62597	7.38847e-28	mortality factor 4 like 1 [Source:HGNC Symbol;Acc:HGNC:16989]
RPL5P22	51.3057	5.73578	7.94183e-28	ribosomal protein L5 pseudogene 22 [Source:HGNC Symbol;Acc:HGNC:35695]
CDHR5	54.6297	5.43416	1.61596e-27	cadherin-related family member 5 [Source:HGNC Symbol;Acc:HGNC:7521]
SETD8	916.051	-1.39575	2.31863e-27	SET domain containing (lysine methyltransferase) 8 [Source:HGNC Symbol;Acc:HGNC:29489]
SMN1	118.211	-3.38107	2.53513e-27	survival of motor neuron 1, telomeric [Source:HGNC Symbol;Acc:HGNC:11117]
HNRNPA1P36	37.5698	5.36955	3.54579e-27	heterogeneous nuclear ribonucleoprotein A1 pseudogene 36 [Source:HGNC Symbol;Acc:HGNC:48765]
NDRG1	4101.03	3.13131	4.00896e-27	N-myc downstream regulated 1 [Source:HGNC Symbol;Acc:HGNC:7679]
TXNIP	1040.58	5.20333	5.57985e-27	thioredoxin interacting protein [Source:HGNC Symbol;Acc:HGNC:16952]
DHCR7	2998.08	-1.94084	5.90904e-27	7-dehydrocholesterol reductase [Source:HGNC Symbol;Acc:HGNC:2860]
FDFT1	3025.74	-3.34584	6.04236e-27	farnesyl-diphosphate farnesyltransferase 1 [Source:HGNC Symbol;Acc:HGNC:3629]
RP11-114H7.1	34.3063	5.3087	6.07276e-27
APOL6	243.649	3.93036	7.34054e-27	apolipoprotein L, 6 [Source:HGNC Symbol;Acc:HGNC:14870]
ACSL5	223.689	2.36754	1.2098e-26	acyl-CoA synthetase long-chain family member 5 [Source:HGNC Symbol;Acc:HGNC:16526]
PMEL	367.383	-3.56688	1.81969e-26	premelanosome protein [Source:HGNC Symbol;Acc:HGNC:10880]
RP11-507E23.1	50.6571	3.98242	1.83082e-26
RP11-401L13.4	57.7642	4.87637	2.14223e-26
RP11-522B15.1	31.7209	5.52747	2.33055e-26
CTB-36O1.7	38.2268	5.20857	2.60583e-26
EEF1A1P13	575.268	1.95305	2.72496e-26	eukaryotic translation elongation factor 1 alpha 1 pseudogene 13 [Source:HGNC Symbol;Acc:HGNC:3196]
CH507-42P11.8	381.69	-2.30785	3.05182e-26	Protein LOC102724428; SNF1-like kinase, isoform CRA_a [Source:UniProtKB/TrEMBL;Acc:A0A0B4J2F2]
RANP6	36.5775	5.11733	3.13877e-26	RAN, member RAS oncogene family pseudogene 6 [Source:HGNC Symbol;Acc:HGNC:39861]
RP11-832N8.1	38.9463	5.44935	3.81494e-26
GOLGA8R	29.5362	5.26122	5.09801e-26	golgin A8 family, member R [Source:HGNC Symbol;Acc:HGNC:44407]
RP11-805J14.5	96.0205	-3.10914	5.19249e-26
RPL7AP6	428.263	-2.61487	5.7887e-26	ribosomal protein L7a pseudogene 6 [Source:HGNC Symbol;Acc:HGNC:19785]
PLA2G2A	490.771	2.76828	7.708e-26	phospholipase A2, group IIA (platelets, synovial fluid) [Source:HGNC Symbol;Acc:HGNC:9031]
EEF1A2	109.37	3.80135	9.13247e-26	eukaryotic translation elongation factor 1 alpha 2 [Source:HGNC Symbol;Acc:HGNC:3192]
PTMA	17798.2	-1.97429	1.03445e-25	prothymosin, alpha [Source:HGNC Symbol;Acc:HGNC:9623]
ABCG2	5288.36	-1.83154	1.04161e-25	ATP-binding cassette, sub-family G (WHITE), member 2 (Junior blood group) [Source:HGNC Symbol;Acc:HGNC:74]
IGFBP1	286.849	3.5826	1.09408e-25	insulin-like growth factor binding protein 1 [Source:HGNC Symbol;Acc:HGNC:5469]
EIF4A1P10	171.674	-2.27188	1.34328e-25	eukaryotic translation initiation factor 4A1 pseudogene 10 [Source:HGNC Symbol;Acc:HGNC:37930]
RPL14P3	68.7771	3.3923	1.45255e-25	ribosomal protein L14 pseudogene 3 [Source:HGNC Symbol;Acc:HGNC:36638]
RP11-480N24.4	29.0247	5.36026	2.84708e-25
RP11-104D3.2	32.3661	5.42871	3.09199e-25
RPL34P27	28.0396	5.44651	3.09896e-25	ribosomal protein L34 pseudogene 27 [Source:HGNC Symbol;Acc:HGNC:36369]
SYT13	433.098	-2.08256	3.15055e-25	synaptotagmin XIII [Source:HGNC Symbol;Acc:HGNC:14962]
KRT8P43	32.4258	5.3185	3.18062e-25	keratin 8 pseudogene 43 [Source:HGNC Symbol;Acc:HGNC:39877]
RPL5P3	35.1599	5.19864	3.33916e-25	ribosomal protein L5 pseudogene 3 [Source:HGNC Symbol;Acc:HGNC:31034]
RP4-641G12.4	33.2821	5.43766	3.56783e-25
HNRNPC	18902	-1.22507	5.98837e-25	heterogeneous nuclear ribonucleoprotein C (C1/C2) [Source:HGNC Symbol;Acc:HGNC:5035]
MTATP8P2	41.2393	4.63488	6.23167e-25	mitochondrially encoded ATP synthase 8 pseudogene 2 [Source:HGNC Symbol;Acc:HGNC:44572]
AC022182.2	70.2788	2.8266	7.60013e-25
RPL23AP63	29.4763	4.92316	7.82895e-25	ribosomal protein L23a pseudogene 63 [Source:HGNC Symbol;Acc:HGNC:35502]
RPL7P58	27.2467	5.4887	8.09009e-25	ribosomal protein L7 pseudogene 58 [Source:HGNC Symbol;Acc:HGNC:49214]
HNRNPA1P62	27.4649	5.42523	1.05191e-24	heterogeneous nuclear ribonucleoprotein A1 pseudogene 62 [Source:HGNC Symbol;Acc:HGNC:48792]
CLIC6	52.6974	5.47825	1.20296e-24	chloride intracellular channel 6 [Source:HGNC Symbol;Acc:HGNC:2065]
RP11-159H3.1	42.0351	4.33849	1.28429e-24
SNX18P26	50.0465	4.68236	1.35393e-24	sorting nexin 18 pseudogene 26 [Source:HGNC Symbol;Acc:HGNC:39634]
HNRNPA1P43	37.9066	4.89468	1.37947e-24	heterogeneous nuclear ribonucleoprotein A1 pseudogene 43 [Source:HGNC Symbol;Acc:HGNC:48772]
RPL37P23	37.8799	4.83642	1.58421e-24	ribosomal protein L37 pseudogene 23 [Source:HGNC Symbol;Acc:HGNC:37003]
AC005480.1	26.7246	5.37319	1.58951e-24	Uncharacterized protein [Source:UniProtKB/TrEMBL;Acc:A0A096LNY1]
EIF4A1P4	42.3705	4.3982	1.8836e-24	eukaryotic translation initiation factor 4A1 pseudogene 4 [Source:HGNC Symbol;Acc:HGNC:37923]
ACAT2	3461.81	-3.05282	2.25609e-24	acetyl-CoA acetyltransferase 2 [Source:HGNC Symbol;Acc:HGNC:94]
AC008155.1	41.5754	5.23165	2.40928e-24
EEF1A1P3	41.6073	4.76687	2.70526e-24	eukaryotic translation elongation factor 1 alpha 1 pseudogene 3 [Source:HGNC Symbol;Acc:HGNC:3194]
ANK1	558.659	-1.95994	4.5564e-24	ankyrin 1, erythrocytic [Source:HGNC Symbol;Acc:HGNC:492]
AC107081.5	283.776	-4.02813	4.698e-24
AC091654.7	35.8086	5.30651	5.45213e-24
RP11-229E13.4	34.5392	-4.38844	8.61464e-24
RPSA	16427.5	-2.60406	1.144e-23	ribosomal protein SA [Source:HGNC Symbol;Acc:HGNC:6502]
KRT8P32	37.7323	5.00302	1.18916e-23	keratin 8 pseudogene 32 [Source:HGNC Symbol;Acc:HGNC:39866]
CA9	115.536	5.53645	1.26986e-23	carbonic anhydrase IX [Source:HGNC Symbol;Acc:HGNC:1383]
SLC6A8	422.219	3.125	1.33427e-23	solute carrier family 6 (neurotransmitter transporter), member 8 [Source:HGNC Symbol;Acc:HGNC:11055]
RPS15AP40	27.9331	5.33983	1.70945e-23	ribosomal protein S15a pseudogene 40 [Source:HGNC Symbol;Acc:HGNC:36041]
RPS15AP1	46.9517	3.49145	1.81705e-23	ribosomal protein S15a pseudogene 1 [Source:HGNC Symbol;Acc:HGNC:16598]
HNRNPA1P60	27.8585	5.23486	2.04419e-23	heterogeneous nuclear ribonucleoprotein A1 pseudogene 60 [Source:HGNC Symbol;Acc:HGNC:48790]
SYT7	221.837	1.86203	2.23948e-23	synaptotagmin VII [Source:HGNC Symbol;Acc:HGNC:11514]
SUCLA2P1	25.3647	5.14371	2.27483e-23	succinate-CoA ligase, ADP-forming, beta subunit pseudogene 1 [Source:HGNC Symbol;Acc:HGNC:21632]
SERPINA11	32.1374	4.61972	2.74196e-23	serpin peptidase inhibitor, clade A (alpha-1 antiproteinase, antitrypsin), member 11 [Source:HGNC Symbol;Acc:HGNC:19193]
PAIP1	664.88	-1.34718	3.16321e-23	poly(A) binding protein interacting protein 1 [Source:HGNC Symbol;Acc:HGNC:16945]
HOXA9	754.311	2.74391	3.30842e-23	homeobox A9 [Source:HGNC Symbol;Acc:HGNC:5109]
KLF7	638.301	2.58945	3.48697e-23	Kruppel-like factor 7 (ubiquitous) [Source:HGNC Symbol;Acc:HGNC:6350]
AC004069.2	462.381	2.88147	3.64534e-23
NACAP1	39.0483	4.34368	3.80676e-23	nascent-polypeptide-associated complex alpha polypeptide pseudogene 1 [Source:HGNC Symbol;Acc:HGNC:24688]
HMGB1P20	37.8356	5.27475	3.92679e-23	high mobility group box 1 pseudogene 20 [Source:HGNC Symbol;Acc:HGNC:39103]
LDHAP4	240.382	2.0845	4.52762e-23	lactate dehydrogenase A pseudogene 4 [Source:HGNC Symbol;Acc:HGNC:6539]
RP11-235D19.2	34.8433	4.81886	5.84465e-23
HOXA3	584.164	2.12108	6.3231e-23	homeobox A3 [Source:HGNC Symbol;Acc:HGNC:5104]
ZMIZ1-AS1	130.484	2.66334	6.58516e-23	ZMIZ1 antisense RNA 1 [Source:HGNC Symbol;Acc:HGNC:27433]
AC000089.3	39.2285	4.31238	6.88763e-23
ATG10	697.654	-2.90194	7.03527e-23	autophagy related 10 [Source:HGNC Symbol;Acc:HGNC:20315]
RPL23AP3	29.356	5.01552	8.29731e-23	ribosomal protein L23a pseudogene 3 [Source:HGNC Symbol;Acc:HGNC:10320]
RPSAP15	85.0529	-3.77999	1.07146e-22	ribosomal protein SA pseudogene 15 [Source:HGNC Symbol;Acc:HGNC:31464]
GAPDHP40	31.3844	4.89757	1.14601e-22	glyceraldehyde 3 phosphate dehydrogenase pseudogene 40 [Source:HGNC Symbol;Acc:HGNC:37797]
MIXL1	120.817	4.16544	1.21091e-22	Mix paired-like homeobox [Source:HGNC Symbol;Acc:HGNC:13363]
KCNIP2	274.524	2.63612	1.28026e-22	Kv channel interacting protein 2 [Source:HGNC Symbol;Acc:HGNC:15522]
RP11-355O1.7	25.1269	5.30188	1.69809e-22
CCL15	40.1218	4.22681	1.70889e-22	chemokine (C-C motif) ligand 15 [Source:HGNC Symbol;Acc:HGNC:10613]
NPM1P5	26.6761	5.02284	1.7801e-22	nucleophosmin 1 (nucleolar phosphoprotein B23, numatrin) pseudogene 5 [Source:HGNC Symbol;Acc:HGNC:7925]
RP11-30K9.1	52.992	4.36857	2.06477e-22
RPL7P47	40.7258	3.32592	2.2512e-22	ribosomal protein L7 pseudogene 47 [Source:HGNC Symbol;Acc:HGNC:35913]
HSP90AA4P	38.1926	4.2482	2.5022e-22	heat shock protein 90kDa alpha (cytosolic), class A member 4, pseudogene [Source:HGNC Symbol;Acc:HGNC:5255]
RPL5P12	24.0585	5.32847	2.74119e-22	ribosomal protein L5 pseudogene 12 [Source:HGNC Symbol;Acc:HGNC:36221]
SNX18P3	31.9661	4.95093	3.16327e-22	sorting nexin 18 pseudogene 3 [Source:HGNC Symbol;Acc:HGNC:39611]
SUMO1	4043.66	-1.46227	3.21572e-22	small ubiquitin-like modifier 1 [Source:HGNC Symbol;Acc:HGNC:12502]
RP11-1094M14.1	30.7012	4.12941	3.40957e-22
DNAJC8	4670.55	-1.5711	3.47583e-22	DnaJ (Hsp40) homolog, subfamily C, member 8 [Source:HGNC Symbol;Acc:HGNC:15470]
NEDD9	415.967	1.76706	3.88797e-22	neural precursor cell expressed, developmentally down-regulated 9 [Source:HGNC Symbol;Acc:HGNC:7733]
FTLP17	28.5444	5.14141	4.41048e-22	ferritin, light polypeptide pseudogene 17 [Source:HGNC Symbol;Acc:HGNC:37967]
HNRNPA1P48	349.011	-1.90116	4.45843e-22	heterogeneous nuclear ribonucleoprotein A1 pseudogene 48 [Source:HGNC Symbol;Acc:HGNC:48778]
AC074183.3	31.715	5.31372	5.07774e-22
CBWD5	279.639	-1.79353	5.13911e-22	COBW domain containing 5 [Source:HGNC Symbol;Acc:HGNC:24584]
RP11-459A10.1	27.0787	5.11724	5.24335e-22
TPT1P4	27.054	4.86492	5.48935e-22	tumor protein, translationally-controlled 1 pseudogene 4 [Source:HGNC Symbol;Acc:HGNC:49298]
ADCY5	42.5581	4.72796	6.01497e-22	adenylate cyclase 5 [Source:HGNC Symbol;Acc:HGNC:236]
RP11-572P18.1	652.708	-3.18295	6.10191e-22
RPS28P7	911.945	-5.55346	6.57614e-22	ribosomal protein S28 pseudogene 7 [Source:HGNC Symbol;Acc:HGNC:35787]
PSMC1P1	57.0528	-3.14809	7.01054e-22	proteasome (prosome, macropain) 26S subunit, ATPase, 1 pseudogene 1 [Source:HGNC Symbol;Acc:HGNC:30147]
ACLY	5822.5	-1.49272	8.75346e-22	ATP citrate lyase [Source:HGNC Symbol;Acc:HGNC:115]
TPT1P5	23.7282	5.23846	1.04953e-21	tumor protein, translationally-controlled 1 pseudogene 5 [Source:HGNC Symbol;Acc:HGNC:49296]
RP11-73B8.1	23.3046	5.28142	1.38072e-21
RPL19P21	25.2951	5.20522	1.62596e-21	ribosomal protein L19 pseudogene 21 [Source:HGNC Symbol;Acc:HGNC:35868]
SLCO2A1	60.4624	5.01547	1.79687e-21	solute carrier organic anion transporter family, member 2A1 [Source:HGNC Symbol;Acc:HGNC:10955]
RPL21	2298.99	-2.23376	1.91132e-21	ribosomal protein L21 [Source:HGNC Symbol;Acc:HGNC:10313]
KRT8P13	33.9163	4.71386	1.91132e-21	keratin 8 pseudogene 13 [Source:HGNC Symbol;Acc:HGNC:33365]
RPL21P116	31.5422	4.68559	1.91605e-21	ribosomal protein L21 pseudogene 116 [Source:HGNC Symbol;Acc:HGNC:36101]
GDF7	97.7871	3.27356	1.9862e-21	growth differentiation factor 7 [Source:HGNC Symbol;Acc:HGNC:4222]
CTPS1	3540.89	-1.09355	2.29194e-21	CTP synthase 1 [Source:HGNC Symbol;Acc:HGNC:2519]
CTD-2090I13.1	31.4246	5.57215	2.32123e-21
RP11-360D2.2	25.7464	4.92769	2.46852e-21
HSPA8P8	39.8372	3.77821	2.55264e-21	heat shock 70kDa protein 8 pseudogene 8 [Source:HGNC Symbol;Acc:HGNC:44923]
ELOVL5	1441.94	-1.69944	2.92157e-21	ELOVL fatty acid elongase 5 [Source:HGNC Symbol;Acc:HGNC:21308]
RP3-399J4.2	27.0327	5.28115	3.07494e-21
GAPDHP60	27.9174	4.77329	3.38468e-21	glyceraldehyde-3-phosphate dehydrogenase pseudogene 60 [Source:HGNC Symbol;Acc:HGNC:4153]
DUS2	468.124	-1.28321	3.4347e-21	dihydrouridine synthase 2 [Source:HGNC Symbol;Acc:HGNC:26014]
RPL10AP2	38.3618	4.38708	3.67931e-21	ribosomal protein L10a pseudogene 2 [Source:HGNC Symbol;Acc:HGNC:31081]
RP11-90D4.3	29.6142	4.07805	4.05056e-21
RPL4P5	53.8369	2.9222	4.11462e-21	ribosomal protein L4 pseudogene 5 [Source:HGNC Symbol;Acc:HGNC:35699]
NPM1P35	23.8707	5.12811	4.22318e-21	nucleophosmin 1 (nucleolar phosphoprotein B23, numatrin) pseudogene 35 [Source:HGNC Symbol;Acc:HGNC:45214]
RP11-106M3.1	30.699	5.01075	4.4145e-21
RP11-7D5.2	23.3681	5.10764	4.90435e-21
RPL7AP11	32.1607	3.642	5.11211e-21	ribosomal protein L7a pseudogene 11 [Source:HGNC Symbol;Acc:HGNC:35242]
AC092610.12	26.6416	4.90469	5.55864e-21
MICB	162.283	-2.70591	5.73605e-21	MHC class I polypeptide-related sequence B [Source:HGNC Symbol;Acc:HGNC:7091]
STIP1	7939.75	-1.09568	5.96188e-21	stress-induced phosphoprotein 1 [Source:HGNC Symbol;Acc:HGNC:11387]
RPL9P2	19.9839	5.13117	6.30201e-21	ribosomal protein L9 pseudogene 2 [Source:HGNC Symbol;Acc:HGNC:17049]
PLA2G3	79.0054	-4.90694	6.3643e-21	phospholipase A2, group III [Source:HGNC Symbol;Acc:HGNC:17934]
RP1-292B18.1	31.718	4.01626	6.52662e-21
HNRNPA1P57	29.1634	4.95352	6.59877e-21	heterogeneous nuclear ribonucleoprotein A1 pseudogene 57 [Source:HGNC Symbol;Acc:HGNC:48787]
GAPDHP72	32.6652	5.27937	8.60853e-21	glyceraldehyde-3-phosphate dehydrogenase pseudogene 72 [Source:HGNC Symbol;Acc:HGNC:22955]
LSS	2421.82	-2.64103	1.09959e-20	lanosterol synthase (2,3-oxidosqualene-lanosterol cyclase) [Source:HGNC Symbol;Acc:HGNC:6708]
RPL18AP16	29.4315	5.24819	1.11197e-20	ribosomal protein L18a pseudogene 16 [Source:HGNC Symbol;Acc:HGNC:36288]
EDAR	205.037	2.99432	1.21021e-20	ectodysplasin A receptor [Source:HGNC Symbol;Acc:HGNC:2895]
RPF2	1617.44	-1.04601	1.26008e-20	ribosome production factor 2 homolog [Source:HGNC Symbol;Acc:HGNC:20870]
TUBA1C	14130.7	-1.81466	1.45451e-20	tubulin, alpha 1c [Source:HGNC Symbol;Acc:HGNC:20768]
CTD-3080P12.3	63.7426	2.62215	1.48039e-20	uncharacterized LOC101928857 [Source:EntrezGene;Acc:101928857]
KRT18P1	45.0596	4.94208	1.84661e-20	keratin 18 pseudogene 1 [Source:HGNC Symbol;Acc:HGNC:6434]
RP11-564A8.4	26.6948	4.83722	1.99786e-20
RPL7P52	20.1242	5.12511	2.01301e-20	ribosomal protein L7 pseudogene 52 [Source:HGNC Symbol;Acc:HGNC:35676]
RP11-439L8.2	20.8938	5.12276	2.03902e-20
NAP1L1P3	33.5602	4.28	2.31651e-20	nucleosome assembly protein 1-like 1 pseudogene 3 [Source:HGNC Symbol;Acc:HGNC:38007]
CCT7	13201.7	-1.1207	2.34055e-20	chaperonin containing TCP1, subunit 7 (eta) [Source:HGNC Symbol;Acc:HGNC:1622]
RP11-266I3.1	27.5088	4.9151	2.62511e-20
XRCC6	11602.6	-1.08773	2.67091e-20	X-ray repair complementing defective repair in Chinese hamster cells 6 [Source:HGNC Symbol;Acc:HGNC:4055]
DNAH5	60.1587	3.65022	2.67091e-20	dynein, axonemal, heavy chain 5 [Source:HGNC Symbol;Acc:HGNC:2950]
MT-TL2	78.6173	5.48786	3.31232e-20	mitochondrially encoded tRNA leucine 2 (CUN) [Source:HGNC Symbol;Acc:HGNC:7491]
PGLYRP2	79.8128	5.70769	3.84327e-20	peptidoglycan recognition protein 2 [Source:HGNC Symbol;Acc:HGNC:30013]
MTTP	245.895	4.24509	4.64081e-20	microsomal triglyceride transfer protein [Source:HGNC Symbol;Acc:HGNC:7467]
SNX18P12	573.235	3.08216	4.80864e-20	sorting nexin 18 pseudogene 12 [Source:HGNC Symbol;Acc:HGNC:39620]
RP1-273G13.1	19.5601	5.08131	5.27639e-20
CTA-215D11.4	26.5172	4.45076	5.59629e-20
ZNF486	38.6086	5.04219	5.68483e-20	zinc finger protein 486 [Source:HGNC Symbol;Acc:HGNC:20807]
SEPHS1	1949.76	-1.22312	6.01153e-20	selenophosphate synthetase 1 [Source:HGNC Symbol;Acc:HGNC:19685]
RP11-778D9.4	112.275	3.93017	6.01153e-20
ADGRD1	341.9	3.58329	6.01153e-20	adhesion G protein-coupled receptor D1 [Source:HGNC Symbol;Acc:HGNC:19893]
RPL7P37	24.5433	5.00595	6.31555e-20	ribosomal protein L7 pseudogene 37 [Source:HGNC Symbol;Acc:HGNC:36656]
RP11-219G10.1	19.8735	5.03538	6.42046e-20
TMEM97	3490.32	-1.5292	6.96273e-20	transmembrane protein 97 [Source:HGNC Symbol;Acc:HGNC:28106]
RDH11	2219.6	-2.00512	7.37161e-20	retinol dehydrogenase 11 (all-trans/9-cis/11-cis) [Source:HGNC Symbol;Acc:HGNC:17964]
HNRNPA1P28	30.7055	4.18573	7.56559e-20	heterogeneous nuclear ribonucleoprotein A1 pseudogene 28 [Source:HGNC Symbol;Acc:HGNC:39546]
GPR160	282.057	2.51754	7.68864e-20	G protein-coupled receptor 160 [Source:HGNC Symbol;Acc:HGNC:23693]
SDC4	881.081	2.43341	8.1438e-20	syndecan 4 [Source:HGNC Symbol;Acc:HGNC:10661]
H19	2081.11	3.49575	8.57024e-20	H19, imprinted maternally expressed transcript (non-protein coding) [Source:HGNC Symbol;Acc:HGNC:4713]
RPS4XP13	25.496	4.71308	9.51632e-20	ribosomal protein S4X pseudogene 13 [Source:HGNC Symbol;Acc:HGNC:36522]
RAB38	29.97	3.67053	1.00847e-19	RAB38, member RAS oncogene family [Source:HGNC Symbol;Acc:HGNC:9776]
RP11-112J1.1	41.5842	3.25868	1.22184e-19
EEF1A1P11	508.334	2.43415	1.33392e-19	eukaryotic translation elongation factor 1 alpha 1 pseudogene 11 [Source:HGNC Symbol;Acc:HGNC:3206]
RPL10P3	48.0244	4.16222	1.3966e-19	ribosomal protein L10 pseudogene 3 [Source:HGNC Symbol;Acc:HGNC:23300]
SCNN1A	824.54	-2.78493	1.52577e-19	sodium channel, non voltage gated 1 alpha subunit [Source:HGNC Symbol;Acc:HGNC:10599]
PSMC6	2276.95	-1.3824	1.56171e-19	proteasome (prosome, macropain) 26S subunit, ATPase, 6 [Source:HGNC Symbol;Acc:HGNC:9553]
HNRNPA1P71	26.6217	4.82201	1.56514e-19	heterogeneous nuclear ribonucleoprotein A1 pseudogene 71 [Source:HGNC Symbol;Acc:HGNC:48801]
RP3-522P13.2	21.3117	4.98662	1.83784e-19
MT-TH	33.3082	5.1767	1.88074e-19	mitochondrially encoded tRNA histidine [Source:HGNC Symbol;Acc:HGNC:7487]
RP11-344P13.3	21.9635	4.96428	1.89818e-19
AC006539.2	20.8135	4.97156	1.94674e-19
MRPL49	1180.6	-1.17963	1.9677e-19	mitochondrial ribosomal protein L49 [Source:HGNC Symbol;Acc:HGNC:1176]
KRT8P42	22.894	5.04518	2.0304e-19	keratin 8 pseudogene 42 [Source:HGNC Symbol;Acc:HGNC:39876]
RP11-162A23.5	26.5716	4.4085	2.28146e-19
RP11-501C14.9	28.6611	3.81047	2.43464e-19
CTD-2031P19.4	37.0735	-5.14616	2.45631e-19
RP11-887P2.3	77.6052	-2.34298	2.56662e-19
RPS15AP17	25.5581	4.50306	2.65595e-19	ribosomal protein S15a pseudogene 17 [Source:HGNC Symbol;Acc:HGNC:36888]
RPL4P2	22.2571	4.34211	2.65861e-19	ribosomal protein L4 pseudogene 2 [Source:HGNC Symbol;Acc:HGNC:36836]
RPL5P30	36.3306	3.72141	3.15684e-19	ribosomal protein L5 pseudogene 30 [Source:HGNC Symbol;Acc:HGNC:35837]
HNRNPA1P44	22.0804	4.91783	3.50973e-19	heterogeneous nuclear ribonucleoprotein A1 pseudogene 44 [Source:HGNC Symbol;Acc:HGNC:48774]
RP11-379B18.5	39.9408	3.59384	3.56334e-19
RPL22	19230.5	-1.82688	3.58766e-19	ribosomal protein L22 [Source:HGNC Symbol;Acc:HGNC:10315]
RPS7P4	24.4966	4.20433	3.6223e-19	ribosomal protein S7 pseudogene 4 [Source:HGNC Symbol;Acc:HGNC:36000]
CCT5	9897.81	-1.15575	3.85745e-19	chaperonin containing TCP1, subunit 5 (epsilon) [Source:HGNC Symbol;Acc:HGNC:1618]
SFXN3	767.037	2.71683	4.11832e-19	sideroflexin 3 [Source:HGNC Symbol;Acc:HGNC:16087]
ME1	902.74	-1.67185	4.31554e-19	malic enzyme 1, NADP(+)-dependent, cytosolic [Source:HGNC Symbol;Acc:HGNC:6983]
BTF3P5	23.6657	4.5114	4.31554e-19	basic transcription factor 3 pseudogene 5 [Source:HGNC Symbol;Acc:HGNC:38565]
RPL31P28	21.2458	5.04614	4.52057e-19	ribosomal protein L31 pseudogene 28 [Source:HGNC Symbol;Acc:HGNC:36253]
ZMAT1	23.6951	4.87331	4.60747e-19	zinc finger, matrin-type 1 [Source:HGNC Symbol;Acc:HGNC:29377]
RPS3AP26	587.946	-2.57439	4.76783e-19	ribosomal protein S3a pseudogene 26 [Source:HGNC Symbol;Acc:HGNC:36513]
U2AF1L5	39.9829	-4.0119	5.25813e-19	U2 small nuclear RNA auxiliary factor 1-like 5 [Source:HGNC Symbol;Acc:HGNC:51830]
BRD7	2121.51	-1.3885	5.75169e-19	bromodomain containing 7 [Source:HGNC Symbol;Acc:HGNC:14310]
APELA	1258.83	-2.22509	6.32017e-19	apelin receptor early endogenous ligand [Source:HGNC Symbol;Acc:HGNC:48925]
AC114776.1	22.7504	4.46082	6.34057e-19
CTD-2636A23.2	113.06	-2.27495	6.39481e-19
RP11-587P21.2	36.6591	3.53575	6.44877e-19
HMGCR	3970.53	-2.21339	6.791e-19	3-hydroxy-3-methylglutaryl-CoA reductase [Source:HGNC Symbol;Acc:HGNC:5006]
TMSB10P1	25.7659	5.1911	7.24336e-19	thymosin beta 10 pseudogene 1 [Source:HGNC Symbol;Acc:HGNC:41949]
RP4-765C7.2	26.0127	4.84027	7.56976e-19
RPS18P6	21.1042	5.01002	7.87984e-19	ribosomal protein S18 pseudogene 6 [Source:HGNC Symbol;Acc:HGNC:36028]
S100A4	1014.65	-3.76248	8.71301e-19	S100 calcium binding protein A4 [Source:HGNC Symbol;Acc:HGNC:10494]
LIN28A	23783.4	-1.85846	9.03608e-19	lin-28 homolog A (C. elegans) [Source:HGNC Symbol;Acc:HGNC:15986]
MTND4P12	1104.11	3.22293	9.39592e-19	MT-ND4 pseudogene 12 [Source:HGNC Symbol;Acc:HGNC:42199]
PDZD2	30.4065	3.50917	1.04848e-18	PDZ domain containing 2 [Source:HGNC Symbol;Acc:HGNC:18486]
RPL7P32	163.457	3.26652	1.05058e-18	ribosomal protein L7 pseudogene 32 [Source:HGNC Symbol;Acc:HGNC:35692]
H3F3AP4	19.244	-5.36184	1.12508e-18	H3 histone, family 3A, pseudogene 4 [Source:HGNC Symbol;Acc:HGNC:42980]
SLC16A4	134.084	2.51433	1.19515e-18	solute carrier family 16, member 4 [Source:HGNC Symbol;Acc:HGNC:10925]
APOBR	169.536	2.09253	1.33455e-18	apolipoprotein B receptor [Source:HGNC Symbol;Acc:HGNC:24087]
RPL35AP35	20.0447	4.93336	1.35419e-18	ribosomal protein L35a pseudogene 35 [Source:HGNC Symbol;Acc:HGNC:36677]
PABPC3	180.412	1.73098	1.38653e-18	poly(A) binding protein, cytoplasmic 3 [Source:HGNC Symbol;Acc:HGNC:8556]
RPL7P48	22.0687	4.43155	1.43211e-18	ribosomal protein L7 pseudogene 48 [Source:HGNC Symbol;Acc:HGNC:35540]
HOTAIRM1	26.1754	3.67132	1.47466e-18	HOXA transcript antisense RNA, myeloid-specific 1 [Source:HGNC Symbol;Acc:HGNC:37117]
RPS19P3	39.7402	4.30892	1.61223e-18	ribosomal protein S19 pseudogene 3 [Source:HGNC Symbol;Acc:HGNC:23560]
PLCB4	33.8007	4.33439	1.64397e-18	phospholipase C, beta 4 [Source:HGNC Symbol;Acc:HGNC:9059]
PHBP3	26.452	4.11462	1.70932e-18	prohibitin pseudogene 3 [Source:HGNC Symbol;Acc:HGNC:8915]
CBWD2	486.903	-1.66291	1.75669e-18	COBW domain containing 2 [Source:HGNC Symbol;Acc:HGNC:17907]
KRT8P8	20.4742	4.69846	1.95885e-18	keratin 8 pseudogene 8 [Source:HGNC Symbol;Acc:HGNC:33362]
RPL35AP31	20.043	4.88617	1.99681e-18	ribosomal protein L35a pseudogene 31 [Source:HGNC Symbol;Acc:HGNC:36284]
ARSEP1	22.9897	4.30966	2.28938e-18	arylsulfatase E pseudogene 1 [Source:HGNC Symbol;Acc:HGNC:720]
SMN2	105.642	-3.06483	2.45817e-18	survival of motor neuron 2, centromeric [Source:HGNC Symbol;Acc:HGNC:11118]
NOL3	485.213	1.43178	2.54234e-18	nucleolar protein 3 (apoptosis repressor with CARD domain) [Source:HGNC Symbol;Acc:HGNC:7869]
TUBAL3	21.9199	4.82348	2.57776e-18	tubulin, alpha-like 3 [Source:HGNC Symbol;Acc:HGNC:23534]
RP5-1057J7.1	21.0591	4.86	2.5822e-18
MYH11	328.889	3.99424	2.64142e-18	myosin, heavy chain 11, smooth muscle [Source:HGNC Symbol;Acc:HGNC:7569]
FAM45A	403.218	-1.39178	2.65369e-18	family with sequence similarity 45, member A [Source:HGNC Symbol;Acc:HGNC:31793]
RPL31P63	20.8265	4.46022	2.87508e-18	ribosomal protein L31 pseudogene 63 [Source:HGNC Symbol;Acc:HGNC:35666]
RP11-941H19.2	20.6306	4.91653	2.88643e-18
NPM1P22	24.0787	4.83892	2.94884e-18	nucleophosmin 1 (nucleolar phosphoprotein B23, numatrin) pseudogene 22 [Source:HGNC Symbol;Acc:HGNC:39679]
RP11-543P15.1	438.472	-3.16531	3.3101e-18
PTMAP4	112.358	1.96291	3.64962e-18	prothymosin, alpha pseudogene 4 [Source:HGNC Symbol;Acc:HGNC:9627]
TMEM45A	247.594	2.98047	3.711e-18	transmembrane protein 45A [Source:HGNC Symbol;Acc:HGNC:25480]
RPS4XP6	43.0278	3.37818	3.7945e-18	ribosomal protein S4X pseudogene 6 [Source:HGNC Symbol;Acc:HGNC:36057]
RP11-781P6.1	25.9594	-3.62464	4.45973e-18
LYZ	136.334	3.1291	4.48113e-18	lysozyme [Source:HGNC Symbol;Acc:HGNC:6740]
RPL23AP43	21.361	4.57081	4.95112e-18	ribosomal protein L23a pseudogene 43 [Source:HGNC Symbol;Acc:HGNC:35751]
KIAA0101	920.77	-1.1604	5.35298e-18	KIAA0101 [Source:HGNC Symbol;Acc:HGNC:28961]
HSPA8P1	25.2961	3.76264	6.01724e-18	heat shock 70kDa protein 8 pseudogene 1 [Source:HGNC Symbol;Acc:HGNC:5245]
RP11-798M19.6	61.1507	3.03503	6.04709e-18
HMGN1P36	31.9316	-4.67535	6.7252e-18	high mobility group nucleosome binding domain 1 pseudogene 36 [Source:HGNC Symbol;Acc:HGNC:39380]
AC010240.2	24.8483	4.68571	6.83035e-18
SCD	28917.4	-2.12387	7.54274e-18	stearoyl-CoA desaturase (delta-9-desaturase) [Source:HGNC Symbol;Acc:HGNC:10571]
TNFSF10	20.0009	4.2493	8.00124e-18	tumor necrosis factor (ligand) superfamily, member 10 [Source:HGNC Symbol;Acc:HGNC:11925]
RPL7P7	17.8055	4.67096	8.01775e-18	ribosomal protein L7 pseudogene 7 [Source:HGNC Symbol;Acc:HGNC:36895]
AC009961.2	20.2967	4.55345	8.17728e-18
MCOLN3	1077.72	2.84834	1.09262e-17	mucolipin 3 [Source:HGNC Symbol;Acc:HGNC:13358]
FXYD3	39.745	3.63089	1.136e-17	FXYD domain containing ion transport regulator 3 [Source:HGNC Symbol;Acc:HGNC:4027]
CBX3	7826.09	-1.04722	1.16111e-17	chromobox homolog 3 [Source:HGNC Symbol;Acc:HGNC:1553]
RPS10P3	104.028	-3.42454	1.43488e-17	ribosomal protein S10 pseudogene 3 [Source:HGNC Symbol;Acc:HGNC:23684]
CDC25A	1273.53	-1.61434	1.58046e-17	cell division cycle 25A [Source:HGNC Symbol;Acc:HGNC:1725]
GCGR	42.2556	3.66505	1.73745e-17	glucagon receptor [Source:HGNC Symbol;Acc:HGNC:4192]
PLA2G4D	29.5126	4.33068	1.79964e-17	phospholipase A2, group IVD (cytosolic) [Source:HGNC Symbol;Acc:HGNC:30038]
AURKA	5010.06	-1.1772	1.84513e-17	aurora kinase A [Source:HGNC Symbol;Acc:HGNC:11393]
RPL3P6	19.4763	4.83027	1.90603e-17	ribosomal protein L3 pseudogene 6 [Source:HGNC Symbol;Acc:HGNC:36395]
HSPA9	10726.6	-1.10314	1.92155e-17	heat shock 70kDa protein 9 (mortalin) [Source:HGNC Symbol;Acc:HGNC:5244]
MORF4	41.2685	2.66097	2.14271e-17	mortality factor 4 (pseudogene) [Source:HGNC Symbol;Acc:HGNC:15773]
DUSP9	3205.75	2.80333	2.3468e-17	dual specificity phosphatase 9 [Source:HGNC Symbol;Acc:HGNC:3076]
RPL31P49	23.1492	4.29099	2.41775e-17	ribosomal protein L31 pseudogene 49 [Source:HGNC Symbol;Acc:HGNC:35909]
MT-TK	35.9594	4.95562	2.45229e-17	mitochondrially encoded tRNA lysine [Source:HGNC Symbol;Acc:HGNC:7489]
RP5-881L22.5	116.894	2.68344	2.47277e-17
RP11-146N23.1	44.4107	3.24221	2.54798e-17
RPL26L1	452.36	-2.34783	2.68656e-17	ribosomal protein L26-like 1 [Source:HGNC Symbol;Acc:HGNC:17050]
C1orf116	501.32	1.82127	2.92142e-17	chromosome 1 open reading frame 116 [Source:HGNC Symbol;Acc:HGNC:28667]
ZNF114	37.9536	-2.81681	3.23942e-17	zinc finger protein 114 [Source:HGNC Symbol;Acc:HGNC:12894]
EEF1A1P30	23.8241	4.17728	3.24609e-17	eukaryotic translation elongation factor 1 alpha 1 pseudogene 30 [Source:HGNC Symbol;Acc:HGNC:37906]
RPS7P14	20.1874	4.75359	3.27482e-17	ribosomal protein S7 pseudogene 14 [Source:HGNC Symbol;Acc:HGNC:36602]
RPL23AP31	24.9042	4.84091	3.33485e-17	ribosomal protein L23a pseudogene 31 [Source:HGNC Symbol;Acc:HGNC:35777]
MAGEA3	799.346	-1.81332	3.3737e-17	melanoma antigen family A3 [Source:HGNC Symbol;Acc:HGNC:6801]
RPL31P61	16.0663	4.5718	3.47285e-17	ribosomal protein L31 pseudogene 61 [Source:HGNC Symbol;Acc:HGNC:35635]
RPL3P7	19.7169	4.15059	3.69181e-17	ribosomal protein L3 pseudogene 7 [Source:HGNC Symbol;Acc:HGNC:36797]
AC006386.1	16.889	4.7058	3.83656e-17	Uncharacterized protein [Source:UniProtKB/TrEMBL;Acc:A0A096LNI8]
C6orf222	175.886	2.64477	4.39039e-17	chromosome 6 open reading frame 222 [Source:HGNC Symbol;Acc:HGNC:33769]
CHI3L1	10194.1	-1.57739	4.67628e-17	chitinase 3-like 1 (cartilage glycoprotein-39) [Source:HGNC Symbol;Acc:HGNC:1932]
GPR89A	216.73	-2.34943	4.77452e-17	G protein-coupled receptor 89A [Source:HGNC Symbol;Acc:HGNC:31984]
RP11-430L17.1	27.0941	4.22036	4.96868e-17
RPL23AP74	58.0155	2.71514	5.36891e-17	ribosomal protein L23a pseudogene 74 [Source:HGNC Symbol;Acc:HGNC:36148]
STRA6	151.793	2.52658	5.57527e-17	stimulated by retinoic acid 6 [Source:HGNC Symbol;Acc:HGNC:30650]
CH507-145C22.1	40.3745	-3.29636	5.86202e-17
UBC	13636.1	-1.09865	5.89819e-17	ubiquitin C [Source:HGNC Symbol;Acc:HGNC:12468]
NPM1P29	25.2287	4.42141	5.95836e-17	nucleophosmin 1 (nucleolar phosphoprotein B23, numatrin) pseudogene 29 [Source:HGNC Symbol;Acc:HGNC:45208]
HOXD10	987.275	3.97768	6.17785e-17	homeobox D10 [Source:HGNC Symbol;Acc:HGNC:5133]
CKS1B	3313.25	-2.19557	6.64316e-17	CDC28 protein kinase regulatory subunit 1B [Source:HGNC Symbol;Acc:HGNC:19083]
SPECC1	1465.05	-1.07785	8.41823e-17	sperm antigen with calponin homology and coiled-coil domains 1 [Source:HGNC Symbol;Acc:HGNC:30615]
RPL9P18	22.7848	4.06338	8.61494e-17	ribosomal protein L9 pseudogene 18 [Source:HGNC Symbol;Acc:HGNC:36954]
FER1L4	58.4577	4.32702	9.76516e-17	fer-1-like family member 4, pseudogene (functional) [Source:HGNC Symbol;Acc:HGNC:15801]
RPL5P17	19.4046	4.48824	9.95642e-17	ribosomal protein L5 pseudogene 17 [Source:HGNC Symbol;Acc:HGNC:36605]
LDHAP5	43.6367	3.48362	9.97906e-17	lactate dehydrogenase A pseudogene 5 [Source:HGNC Symbol;Acc:HGNC:6540]
ANXA6	5871.41	-1.42736	1.01589e-16	annexin A6 [Source:HGNC Symbol;Acc:HGNC:544]
THOC3	413.396	-2.55655	1.09759e-16	THO complex 3 [Source:HGNC Symbol;Acc:HGNC:19072]
RPLP0P2	61.1863	2.41877	1.13142e-16	ribosomal protein, large, P0 pseudogene 2 [Source:HGNC Symbol;Acc:HGNC:17960]
C4orf47	35.602	4.36416	1.13244e-16	chromosome 4 open reading frame 47 [Source:HGNC Symbol;Acc:HGNC:34346]
SUMO2	3172.91	-1.05901	1.15879e-16	small ubiquitin-like modifier 2 [Source:HGNC Symbol;Acc:HGNC:11125]
CTAGE4	15.7235	-5.14046	1.21614e-16	CTAGE family, member 4 [Source:HGNC Symbol;Acc:HGNC:24772]
SLC25A33	346.148	-2.5184	1.21795e-16	solute carrier family 25 (pyrimidine nucleotide carrier), member 33 [Source:HGNC Symbol;Acc:HGNC:29681]
RP11-475J5.4	26.9839	4.68677	1.28389e-16
HIST1H3PS1	19.761	4.7829	1.31095e-16	histone cluster 1, H3, pseudogene 1 [Source:HGNC Symbol;Acc:HGNC:18982]
BTF3P4	19.0088	4.72485	1.35612e-16	basic transcription factor 3 pseudogene 4 [Source:HGNC Symbol;Acc:HGNC:38566]
RPL23P2	35.8707	3.08164	1.66427e-16	ribosomal protein L23 pseudogene 2 [Source:HGNC Symbol;Acc:HGNC:10324]
KRT18P55	49.3744	4.49605	1.80778e-16	keratin 18 pseudogene 55 [Source:HGNC Symbol;Acc:HGNC:26874]
NLRP2	1021.74	-1.10883	1.87638e-16	NLR family, pyrin domain containing 2 [Source:HGNC Symbol;Acc:HGNC:22948]
HNRNPCP2	196.392	-2.00577	1.87638e-16	heterogeneous nuclear ribonucleoprotein C pseudogene 2 [Source:HGNC Symbol;Acc:HGNC:48814]
KRT18P19	19.7236	4.75825	1.87638e-16	keratin 18 pseudogene 19 [Source:HGNC Symbol;Acc:HGNC:33387]
LPAR6	135.071	3.11309	1.96485e-16	lysophosphatidic acid receptor 6 [Source:HGNC Symbol;Acc:HGNC:15520]
ETS2	375.343	1.59487	2.00529e-16	v-ets avian erythroblastosis virus E26 oncogene homolog 2 [Source:HGNC Symbol;Acc:HGNC:3489]
RPL13AP2	24.4141	4.81504	2.15461e-16	ribosomal protein L13a pseudogene 2 [Source:HGNC Symbol;Acc:HGNC:19675]
TNS1	615.132	2.81683	2.20759e-16	tensin 1 [Source:HGNC Symbol;Acc:HGNC:11973]
FDPS	4931.96	-2.2607	2.38426e-16	farnesyl diphosphate synthase [Source:HGNC Symbol;Acc:HGNC:3631]
SNRPGP10	27.0478	-4.3007	2.44618e-16	small nuclear ribonucleoprotein polypeptide G pseudogene 10 [Source:HGNC Symbol;Acc:HGNC:39329]
ANKRD20A19P	14.5514	4.85915	2.57207e-16	ankyrin repeat domain 20 family, member A19, pseudogene [Source:HGNC Symbol;Acc:HGNC:42737]
PNPLA3	165.832	-2.64511	2.66226e-16	patatin-like phospholipase domain containing 3 [Source:HGNC Symbol;Acc:HGNC:18590]
GAPDHP70	17.0112	4.70423	3.02047e-16	glyceraldehyde 3 phosphate dehydrogenase pseudogene 70 [Source:HGNC Symbol;Acc:HGNC:4148]
HSD17B2	150.788	4.34361	3.24698e-16	hydroxysteroid (17-beta) dehydrogenase 2 [Source:HGNC Symbol;Acc:HGNC:5211]
TMEM252	17.3822	3.99091	3.57425e-16	transmembrane protein 252 [Source:HGNC Symbol;Acc:HGNC:28537]
RPL34P1	14.7287	4.67487	3.60515e-16	ribosomal protein L34 pseudogene 1 [Source:HGNC Symbol;Acc:HGNC:10341]
SLC18A1	250.959	3.22871	4.09713e-16	solute carrier family 18 (vesicular monoamine transporter), member 1 [Source:HGNC Symbol;Acc:HGNC:10934]
RP4-800G7.1	21.1703	4.09039	4.44768e-16
RPLP0P6	780.636	-2.15557	4.75417e-16	ribosomal protein, large, P0 pseudogene 6 [Source:HGNC Symbol;Acc:HGNC:36404]
PDK4	259.586	3.95323	6.33329e-16	pyruvate dehydrogenase kinase, isozyme 4 [Source:HGNC Symbol;Acc:HGNC:8812]
HSP90B2P	23.2536	3.38243	6.45198e-16	heat shock protein 90kDa beta (Grp94), member 2, pseudogene [Source:HGNC Symbol;Acc:HGNC:12099]
HNRNPA1P21	17.7739	4.06199	6.70248e-16	heterogeneous nuclear ribonucleoprotein A1 pseudogene 21 [Source:HGNC Symbol;Acc:HGNC:39539]
RNF212	34.2561	3.77768	6.82369e-16	ring finger protein 212 [Source:HGNC Symbol;Acc:HGNC:27729]
KRT8P22	24.4109	4.42371	7.21496e-16	keratin 8 pseudogene 22 [Source:HGNC Symbol;Acc:HGNC:33374]
PGD	6955.01	-1.22407	7.34837e-16	phosphogluconate dehydrogenase [Source:HGNC Symbol;Acc:HGNC:8891]
NRN1	124.688	3.32158	7.60461e-16	neuritin 1 [Source:HGNC Symbol;Acc:HGNC:17972]
RPL10P1	18.0001	4.66539	7.68047e-16	ribosomal protein L10 pseudogene 1 [Source:HGNC Symbol;Acc:HGNC:10300]
SREBF2	1906.23	-1.76529	7.83982e-16	sterol regulatory element binding transcription factor 2 [Source:HGNC Symbol;Acc:HGNC:11290]
RP11-129B9.1	19.0191	4.35448	8.46646e-16
FMOD	1695.67	1.34357	8.548e-16	fibromodulin [Source:HGNC Symbol;Acc:HGNC:3774]
KRT18P20	14.8809	4.40439	9.26651e-16	keratin 18 pseudogene 20 [Source:HGNC Symbol;Acc:HGNC:33388]
TRIM31	22.5448	4.26999	9.28039e-16	tripartite motif containing 31 [Source:HGNC Symbol;Acc:HGNC:16289]
TCP1	10988.3	-1.20795	9.8872e-16	t-complex 1 [Source:HGNC Symbol;Acc:HGNC:11655]
TGFBI	803.955	2.80324	1.01052e-15	transforming growth factor, beta-induced, 68kDa [Source:HGNC Symbol;Acc:HGNC:11771]
ATP1B3	1474.03	-2.19677	1.10609e-15	ATPase, Na+/K+ transporting, beta 3 polypeptide [Source:HGNC Symbol;Acc:HGNC:806]
HMGCS2	2292.04	4.41373	1.14695e-15	3-hydroxy-3-methylglutaryl-CoA synthase 2 (mitochondrial) [Source:HGNC Symbol;Acc:HGNC:5008]
FAM13A-AS1	56.3468	2.7578	1.32511e-15	FAM13A antisense RNA 1 [Source:HGNC Symbol;Acc:HGNC:19370]
SLC2A10	473.153	1.67353	1.33249e-15	solute carrier family 2 (facilitated glucose transporter), member 10 [Source:HGNC Symbol;Acc:HGNC:13444]
RPL23AP82	475.161	-1.84503	1.33664e-15	ribosomal protein L23a pseudogene 82 [Source:HGNC Symbol;Acc:HGNC:33730]
RPS27AP2	16.8761	4.65319	1.35674e-15	ribosomal protein S27a pseudogene 2 [Source:HGNC Symbol;Acc:HGNC:16572]
HNRNPA1P61	19.9176	4.46739	1.36861e-15	heterogeneous nuclear ribonucleoprotein A1 pseudogene 61 [Source:HGNC Symbol;Acc:HGNC:48791]
RP11-20O24.4	108.797	-2.92344	1.37906e-15
SLC2A9	22.4169	3.99742	1.38138e-15	solute carrier family 2 (facilitated glucose transporter), member 9 [Source:HGNC Symbol;Acc:HGNC:13446]
MTND4P24	19.7076	4.58789	1.4243e-15	MT-ND4 pseudogene 24 [Source:HGNC Symbol;Acc:HGNC:42220]
AC144530.1	37.1488	3.27862	1.4271e-15
ANKRD1	3189.2	-2.39189	1.4271e-15	ankyrin repeat domain 1 (cardiac muscle) [Source:HGNC Symbol;Acc:HGNC:15819]
RP11-74C1.2	19.9576	4.12245	1.47552e-15
KRT8P49	20.6782	4.36614	1.5401e-15	keratin 8 pseudogene 49 [Source:HGNC Symbol;Acc:HGNC:48345]
RP4-595K12.1	16.595	4.75434	1.63338e-15
CLPB	459.313	-1.2202	1.71585e-15	ClpB homolog, mitochondrial AAA ATPase chaperonin [Source:HGNC Symbol;Acc:HGNC:30664]
NEK2P4	17.2655	4.71261	1.88461e-15	NEK2 pseudogene 4 [Source:HGNC Symbol;Acc:HGNC:37818]
RP11-415K20.1	21.2917	4.55691	1.90155e-15
SSB	9483.66	-1.06998	2.13e-15	Sjogren syndrome antigen B (autoantigen La) [Source:HGNC Symbol;Acc:HGNC:11316]
RP11-90P5.2	24.413	-4.10631	2.15726e-15
RP11-277P12.20	81.0435	3.09681	2.16664e-15
ATP6V0A4	92.172	3.36892	2.23684e-15	ATPase, H+ transporting, lysosomal V0 subunit a4 [Source:HGNC Symbol;Acc:HGNC:866]
RP11-307O1.1	13.9491	4.45224	2.25768e-15
NF2	754.636	-1.14694	2.30551e-15	neurofibromin 2 (merlin) [Source:HGNC Symbol;Acc:HGNC:7773]
HOXA10	1469.5	1.62578	2.40317e-15	homeobox A10 [Source:HGNC Symbol;Acc:HGNC:5100]
TPI1P3	28.0532	4.22367	2.7095e-15	triosephosphate isomerase 1 pseudogene 3 [Source:HGNC Symbol;Acc:HGNC:38070]
RPL7P12	15.8199	4.56793	2.73884e-15	ribosomal protein L7 pseudogene 12 [Source:HGNC Symbol;Acc:HGNC:36611]
TNFRSF11A	125.337	2.64558	2.92383e-15	tumor necrosis factor receptor superfamily, member 11a, NFKB activator [Source:HGNC Symbol;Acc:HGNC:11908]
HMGA1P1	16.0597	4.49158	3.08394e-15	high mobility group AT-hook 1 pseudogene 1 [Source:HGNC Symbol;Acc:HGNC:13321]
COLCA1	31.4775	2.93359	3.1477e-15	colorectal cancer associated 1 [Source:HGNC Symbol;Acc:HGNC:33789]
KB-1208A12.3	526.162	-3.84278	3.19838e-15
MT-CO2	57908.6	-1.5074	3.36604e-15	mitochondrially encoded cytochrome c oxidase II [Source:HGNC Symbol;Acc:HGNC:7421]
RPL39P3	32.3592	-4.45575	3.3749e-15	ribosomal protein L39 pseudogene 3 [Source:HGNC Symbol;Acc:HGNC:21383]
CYP1A1	87.4939	-3.19742	3.42089e-15	cytochrome P450, family 1, subfamily A, polypeptide 1 [Source:HGNC Symbol;Acc:HGNC:2595]
RPS18P9	114.832	1.92191	3.42496e-15	ribosomal protein S18 pseudogene 9 [Source:HGNC Symbol;Acc:HGNC:36483]
RPS27A	34790.4	-2.39529	3.43954e-15	ribosomal protein S27a [Source:HGNC Symbol;Acc:HGNC:10417]
MT-TD	580.906	2.82727	3.52685e-15	mitochondrially encoded tRNA aspartic acid [Source:HGNC Symbol;Acc:HGNC:7478]
PABPC1P1	13.5306	4.57746	3.5297e-15	poly(A) binding protein, cytoplasmic 1 pseudogene 1 [Source:HGNC Symbol;Acc:HGNC:8558]
PPIAP33	19.8472	4.28088	3.56349e-15	peptidylprolyl isomerase A (cyclophilin A) pseudogene 33 [Source:HGNC Symbol;Acc:HGNC:49752]
INHA	33.4136	4.37293	3.68787e-15	inhibin, alpha [Source:HGNC Symbol;Acc:HGNC:6065]
PSMC1	1225.33	-2.41185	3.79077e-15	proteasome (prosome, macropain) 26S subunit, ATPase, 1 [Source:HGNC Symbol;Acc:HGNC:9547]
GOT1	1619.87	-1.32608	3.86033e-15	glutamic-oxaloacetic transaminase 1, soluble [Source:HGNC Symbol;Acc:HGNC:4432]
ARG2	2806.31	-1.40994	3.94844e-15	arginase 2 [Source:HGNC Symbol;Acc:HGNC:664]
HMGN2P3	19.1499	-4.32283	3.99662e-15	high mobility group nucleosomal binding domain 2 pseudogene 3 [Source:HGNC Symbol;Acc:HGNC:33566]
RPL23AP7	240.801	-1.57021	4.08816e-15	ribosomal protein L23a pseudogene 7 [Source:HGNC Symbol;Acc:HGNC:17336]
AC010677.5	18.1815	4.61008	4.23803e-15
BRIX1	994.412	-1.00742	4.28875e-15	BRX1, biogenesis of ribosomes [Source:HGNC Symbol;Acc:HGNC:24170]
AL132988.1	32.8973	3.33804	4.57827e-15
RP11-555K12.1	13.5033	4.64341	4.57884e-15
KRT39	10.8843	4.56331	4.80042e-15	keratin 39, type I [Source:HGNC Symbol;Acc:HGNC:32971]
RPL36AP26	16.1221	4.37812	4.88204e-15	ribosomal protein L36a pseudogene 26 [Source:HGNC Symbol;Acc:HGNC:36758]
BMS1P4	49.6916	3.11092	4.90415e-15	BMS1 ribosome biogenesis factor pseudogene 4 [Source:EntrezGene;Acc:729096]
RPS12P26	20.975	4.21899	4.92122e-15	ribosomal protein S12 pseudogene 26 [Source:HGNC Symbol;Acc:HGNC:36320]
AK4P1	21.104	-4.65966	4.9917e-15	adenylate kinase 4 pseudogene 1 [Source:HGNC Symbol;Acc:HGNC:364]
GTF2IP4	299.38	-2.41183	5.31797e-15	general transcription factor IIi, pseudogene 4 [Source:HGNC Symbol;Acc:HGNC:51716]
TMEM51-AS1	115.235	2.6302	5.80961e-15	TMEM51 antisense RNA 1 [Source:HGNC Symbol;Acc:HGNC:26301]
ACTG1P23	22.7251	4.64814	6.03635e-15	actin gamma 1 pseudogene 23 [Source:HGNC Symbol;Acc:HGNC:51503]
TFB1M	1474.9	-1.06651	6.05673e-15	transcription factor B1, mitochondrial [Source:HGNC Symbol;Acc:HGNC:17037]
RP4-604A21.1	30.163	3.76962	6.25645e-15
RP11-9D8.1	17.0262	4.26623	6.29055e-15
RPL23AP69	15.6348	4.48075	6.32437e-15	ribosomal protein L23a pseudogene 69 [Source:HGNC Symbol;Acc:HGNC:36625]
ARRDC3	372.078	2.92703	6.93125e-15	arrestin domain containing 3 [Source:HGNC Symbol;Acc:HGNC:29263]
GABRA2	37.2681	5.16693	6.93125e-15	gamma-aminobutyric acid (GABA) A receptor, alpha 2 [Source:HGNC Symbol;Acc:HGNC:4076]
COX6B1P4	18.3112	4.55278	7.49172e-15	cytochrome c oxidase subunit VIb polypeptide 1 (ubiquitous) pseudogene 4 [Source:HGNC Symbol;Acc:HGNC:2284]
HSPA8	49305.4	-1.33141	7.76134e-15	heat shock 70kDa protein 8 [Source:HGNC Symbol;Acc:HGNC:5241]
EIF4A2P4	15.7719	4.24567	7.85856e-15	eukaryotic translation initiation factor 4A2 pseudogene 4 [Source:HGNC Symbol;Acc:HGNC:45101]
RP11-280O24.3	14.1085	4.58892	7.93789e-15
RP11-134K1.2	21.1261	4.34248	8.93012e-15
RPL3P3	14.0164	4.49907	9.77454e-15	ribosomal protein L3 pseudogene 3 [Source:HGNC Symbol;Acc:HGNC:23550]
MVK	404.001	-2.86544	9.77467e-15	mevalonate kinase [Source:HGNC Symbol;Acc:HGNC:7530]
NSA2	2791.37	-1.14994	9.9701e-15	NSA2 ribosome biogenesis homolog [Source:HGNC Symbol;Acc:HGNC:30728]
KRT18P13	21.0211	4.63072	1.04476e-14	keratin 18 pseudogene 13 [Source:HGNC Symbol;Acc:HGNC:6432]
TFR2	102.692	3.17345	1.08055e-14	transferrin receptor 2 [Source:HGNC Symbol;Acc:HGNC:11762]
TNFSF15	15.9598	4.74465	1.08055e-14	tumor necrosis factor (ligand) superfamily, member 15 [Source:HGNC Symbol;Acc:HGNC:11931]
PRKRIR	672.09	-1.33734	1.11109e-14	protein-kinase, interferon-inducible double stranded RNA dependent inhibitor, repressor of (P58 repressor) [Source:HGNC Symbol;Acc:HGNC:9440]
PTPRH	698.576	1.57614	1.13961e-14	protein tyrosine phosphatase, receptor type, H [Source:HGNC Symbol;Acc:HGNC:9672]
ALDH1B1	2344.29	-1.47833	1.1859e-14	aldehyde dehydrogenase 1 family, member B1 [Source:HGNC Symbol;Acc:HGNC:407]
HNRNPA3P14	20.9169	4.44367	1.19685e-14	heterogeneous nuclear ribonucleoprotein A3 pseudogene 14 [Source:HGNC Symbol;Acc:HGNC:48760]
NPC1L1	467.429	-1.57447	1.1996e-14	NPC1-like 1 [Source:HGNC Symbol;Acc:HGNC:7898]
CYP26A1	28.737	3.56739	1.24379e-14	cytochrome P450, family 26, subfamily A, polypeptide 1 [Source:HGNC Symbol;Acc:HGNC:2603]
PMS2P1	209.546	-2.05384	1.26928e-14	PMS1 homolog 2, mismatch repair system component pseudogene 1 [Source:HGNC Symbol;Acc:HGNC:9123]
TUBG1	1223.68	-1.33345	1.27199e-14	tubulin, gamma 1 [Source:HGNC Symbol;Acc:HGNC:12417]
COL2A1	30366	-1.75563	1.27503e-14	collagen, type II, alpha 1 [Source:HGNC Symbol;Acc:HGNC:2200]
TUBBP6	13.3406	4.42729	1.31246e-14	tubulin, beta class I pseudogene 6 [Source:HGNC Symbol;Acc:HGNC:42175]
ACKR3	64.0832	3.17877	1.39556e-14	atypical chemokine receptor 3 [Source:HGNC Symbol;Acc:HGNC:23692]
RP11-791G16.2	14.6765	4.24289	1.44985e-14
RP11-713C19.2	17.0393	4.40965	1.55292e-14
RPL7P4	20.093	4.477	1.57176e-14	ribosomal protein L7 pseudogene 4 [Source:HGNC Symbol;Acc:HGNC:21634]
ZNF662	200.349	1.49324	1.61569e-14	zinc finger protein 662 [Source:HGNC Symbol;Acc:HGNC:31930]
YPEL1	266.772	2.08441	1.6271e-14	yippee-like 1 [Source:HGNC Symbol;Acc:HGNC:12845]
VTCN1	33.1681	3.89743	1.66891e-14	V-set domain containing T cell activation inhibitor 1 [Source:HGNC Symbol;Acc:HGNC:28873]
PPIAP21	19.4681	4.40033	1.74695e-14	peptidylprolyl isomerase A (cyclophilin A) pseudogene 21 [Source:HGNC Symbol;Acc:HGNC:16246]
FGFBP3	324.613	-2.27815	1.77226e-14	fibroblast growth factor binding protein 3 [Source:HGNC Symbol;Acc:HGNC:23428]
RP11-571F15.3	22.6292	4.30119	1.79354e-14
AC005019.2	14.3857	4.44423	1.8111e-14
HOXA11-AS	155.037	2.01333	1.84922e-14	HOXA11 antisense RNA [Source:HGNC Symbol;Acc:HGNC:24957]
FAM3C2	44.2048	-3.02673	1.97802e-14	family with sequence similarity 3, member C2 (pseudogene) [Source:HGNC Symbol;Acc:HGNC:34501]
FAM41C	39.262	3.7822	1.98458e-14	family with sequence similarity 41, member C [Source:HGNC Symbol;Acc:HGNC:27635]
HNRNPA1P15	14.442	4.29632	2.04713e-14	heterogeneous nuclear ribonucleoprotein A1 pseudogene 15 [Source:HGNC Symbol;Acc:HGNC:39133]
KCNJ8	1623.93	-2.08215	2.07619e-14	potassium channel, inwardly rectifying subfamily J, member 8 [Source:HGNC Symbol;Acc:HGNC:6269]
AGR2	2911.29	-1.66186	2.13823e-14	anterior gradient 2, protein disulphide isomerase family member [Source:HGNC Symbol;Acc:HGNC:328]
LGMNP1	19.4792	4.23824	2.20644e-14	legumain pseudogene 1 [Source:HGNC Symbol;Acc:HGNC:23079]
BICC1	320.588	2.78575	2.20697e-14	BicC family RNA binding protein 1 [Source:HGNC Symbol;Acc:HGNC:19351]
RP11-889L3.4	17.5053	4.15531	2.21982e-14
GAPDHP65	82.7885	3.2059	2.62064e-14	glyceraldehyde 3 phosphate dehydrogenase pseudogene 65 [Source:HGNC Symbol;Acc:HGNC:4143]
RP5-1056L3.3	67.3192	2.29564	2.63491e-14
HSP90AB4P	21.5659	3.91959	2.64817e-14	heat shock protein 90kDa alpha (cytosolic), class B member 4, pseudogene [Source:HGNC Symbol;Acc:HGNC:32538]
RP11-302I18.1	20.9995	4.47235	2.75602e-14
KRT18P16	44.5828	3.99953	2.81816e-14	keratin 18 pseudogene 16 [Source:HGNC Symbol;Acc:HGNC:33384]
ACSS1	20.1207	4.52012	2.88716e-14	acyl-CoA synthetase short-chain family member 1 [Source:HGNC Symbol;Acc:HGNC:16091]
RPL7AP58	12.5071	4.49233	3.02228e-14	ribosomal protein L7a pseudogene 58 [Source:HGNC Symbol;Acc:HGNC:36586]
RPS15AP38	16.0146	3.9585	3.09929e-14	ribosomal protein S15a pseudogene 38 [Source:HGNC Symbol;Acc:HGNC:36523]
RPS19P1	18.6195	4.51196	3.31071e-14	ribosomal protein S19 pseudogene 1 [Source:HGNC Symbol;Acc:HGNC:16534]
MT-TA	630.244	2.67073	3.4718e-14	mitochondrially encoded tRNA alanine [Source:HGNC Symbol;Acc:HGNC:7475]
RP11-214N15.5	17.8007	4.15968	3.50134e-14
RP11-771F20.1	16.7893	4.20707	3.56491e-14
CD300A	28.1949	4.73148	3.62235e-14	CD300a molecule [Source:HGNC Symbol;Acc:HGNC:19319]
RAB42	107.934	2.62923	4.05708e-14	RAB42, member RAS oncogene family [Source:HGNC Symbol;Acc:HGNC:28702]
ZEB2	19.6027	4.74251	4.22195e-14	zinc finger E-box binding homeobox 2 [Source:HGNC Symbol;Acc:HGNC:14881]
FTH1P15	17.9268	4.33697	4.33034e-14	ferritin, heavy polypeptide 1 pseudogene 15 [Source:HGNC Symbol;Acc:HGNC:3985]
MGST1	1369.97	-1.54469	4.42262e-14	microsomal glutathione S-transferase 1 [Source:HGNC Symbol;Acc:HGNC:7061]
AC068137.13	12.0216	4.59471	4.6526e-14
RP11-64K12.1	18.0697	3.9727	5.11892e-14
CTD-2218G20.1	15.6753	4.51538	5.18084e-14
UBE2L3	2597.48	-1.45225	5.18496e-14	ubiquitin-conjugating enzyme E2L 3 [Source:HGNC Symbol;Acc:HGNC:12488]
LDHAP2	14.5212	4.4557	5.34117e-14	lactate dehydrogenase A pseudogene 2 [Source:HGNC Symbol;Acc:HGNC:6537]
GOLGA8N	41.8756	2.93585	5.3682e-14	golgin A8 family, member N [Source:HGNC Symbol;Acc:HGNC:44405]
TTC34	28.7373	3.10891	5.39774e-14	tetratricopeptide repeat domain 34 [Source:HGNC Symbol;Acc:HGNC:34297]
PCCB	1053.41	-1.09289	5.4028e-14	propionyl CoA carboxylase, beta polypeptide [Source:HGNC Symbol;Acc:HGNC:8654]
RPL7P36	15.5318	4.52117	5.43362e-14	ribosomal protein L7 pseudogene 36 [Source:HGNC Symbol;Acc:HGNC:37045]
GTF2H2C	194.025	-2.41653	5.68216e-14	GTF2H2 family member C [Source:HGNC Symbol;Acc:HGNC:31394]
BNIP3P1	74.7659	2.64634	5.72579e-14	BCL2/adenovirus E1B 19kDa interacting protein 3 pseudogene 1 [Source:HGNC Symbol;Acc:HGNC:19922]
AC079834.1	13.3029	4.40733	5.9379e-14
AC109333.10	47.0641	-2.7097	6.1645e-14
RPS15AP11	13.513	4.17968	6.21225e-14	ribosomal protein S15a pseudogene 11 [Source:HGNC Symbol;Acc:HGNC:36707]
KIAA0087	23.3994	4.11386	6.24538e-14	KIAA0087 [Source:HGNC Symbol;Acc:HGNC:22191]
H2AFZP3	12.0296	4.49871	6.32658e-14	H2A histone family, member Z pseudogene 3 [Source:HGNC Symbol;Acc:HGNC:38013]
FOSL2	1141.94	1.87923	6.45873e-14	FOS-like antigen 2 [Source:HGNC Symbol;Acc:HGNC:3798]
GPS2	179.963	-2.72166	6.87717e-14	G protein pathway suppressor 2 [Source:HGNC Symbol;Acc:HGNC:4550]
NPM1P12	18.7939	3.79516	7.19102e-14	nucleophosmin 1 (nucleolar phosphoprotein B23, numatrin) pseudogene 12 [Source:HGNC Symbol;Acc:HGNC:7914]
RP11-63E16.1	13.4523	4.0922	7.33575e-14
SLC13A4	59.2725	2.52296	8.20921e-14	solute carrier family 13 (sodium/sulfate symporter), member 4 [Source:HGNC Symbol;Acc:HGNC:15827]
PHB	11360.5	-1.4136	8.29986e-14	prohibitin [Source:HGNC Symbol;Acc:HGNC:8912]
RP1-68D18.2	17.8557	3.91025	9.84405e-14
CBWD1	1898.54	-1.14987	9.91584e-14	COBW domain containing 1 [Source:HGNC Symbol;Acc:HGNC:17134]
KRT18P34	17.673	4.15455	9.94856e-14	keratin 18 pseudogene 34 [Source:HGNC Symbol;Acc:HGNC:33403]
RP11-750B16.1	33.8521	2.96505	1.0044e-13
RP11-24C3.2	63.2683	-3.37308	1.02659e-13
RPL17P26	12.608	4.42976	1.02667e-13	ribosomal protein L17 pseudogene 26 [Source:HGNC Symbol;Acc:HGNC:35597]
RPL23AP18	20.1137	4.12386	1.06821e-13	ribosomal protein L23a pseudogene 18 [Source:HGNC Symbol;Acc:HGNC:36726]
NPM1P14	13.6023	4.42659	1.07557e-13	nucleophosmin 1 (nucleolar phosphoprotein B23, numatrin) pseudogene 14 [Source:HGNC Symbol;Acc:HGNC:7916]
HNRNPA1P53	15.5044	4.25337	1.07557e-13	heterogeneous nuclear ribonucleoprotein A1 pseudogene 53 [Source:HGNC Symbol;Acc:HGNC:48783]
CAPN2	2896.74	-1.36417	1.11863e-13	calpain 2, (m/II) large subunit [Source:HGNC Symbol;Acc:HGNC:1479]
TIGAR	640.048	-1.48116	1.137e-13	TP53 induced glycolysis regulatory phosphatase [Source:HGNC Symbol;Acc:HGNC:1185]
MSTO1	352.051	-1.46718	1.18e-13	misato 1, mitochondrial distribution and morphology regulator [Source:HGNC Symbol;Acc:HGNC:29678]
RPS27	15276.1	-2.25642	1.20574e-13	ribosomal protein S27 [Source:HGNC Symbol;Acc:HGNC:10416]
TNFAIP3	1231.58	1.904	1.21174e-13	tumor necrosis factor, alpha-induced protein 3 [Source:HGNC Symbol;Acc:HGNC:11896]
RP4-778K6.1	27.6611	4.69776	1.27526e-13
CCZ1B	202.001	-1.73738	1.27526e-13	CCZ1 homolog B, vacuolar protein trafficking and biogenesis associated [Source:HGNC Symbol;Acc:HGNC:21717]
CENPN	1248.36	-1.22587	1.29081e-13	centromere protein N [Source:HGNC Symbol;Acc:HGNC:30873]
RP11-168L7.1	92.3371	3.63957	1.30589e-13
RAP1GDS1	330.443	-1.08591	1.43068e-13	RAP1, GTP-GDP dissociation stimulator 1 [Source:HGNC Symbol;Acc:HGNC:9859]
EML6	88.1604	2.15893	1.63708e-13	echinoderm microtubule associated protein like 6 [Source:HGNC Symbol;Acc:HGNC:35412]
RPS21P4	10.6492	4.4726	1.79922e-13	ribosomal protein S21 pseudogene 4 [Source:HGNC Symbol;Acc:HGNC:35922]
RPL3P9	16.2805	4.19615	1.80691e-13	ribosomal protein L3 pseudogene 9 [Source:HGNC Symbol;Acc:HGNC:36839]
H6PD	1301.45	1.50892	1.88216e-13	hexose-6-phosphate dehydrogenase (glucose 1-dehydrogenase) [Source:HGNC Symbol;Acc:HGNC:4795]
HNRNPA1P50	20.4688	3.26531	1.99048e-13	heterogeneous nuclear ribonucleoprotein A1 pseudogene 50 [Source:HGNC Symbol;Acc:HGNC:48780]
RP5-1074L1.1	46.2431	-2.65952	2.01152e-13
MCF2L2	67.2174	3.06378	2.0279e-13	MCF.2 cell line derived transforming sequence-like 2 [Source:HGNC Symbol;Acc:HGNC:30319]
UPF3A	1311.87	-1.33587	2.02944e-13	UPF3 regulator of nonsense transcripts homolog A (yeast) [Source:HGNC Symbol;Acc:HGNC:20332]
IP6K3	53.1669	-2.03148	2.02944e-13	inositol hexakisphosphate kinase 3 [Source:HGNC Symbol;Acc:HGNC:17269]
NEIL1	39.4175	2.38048	2.07282e-13	nei-like DNA glycosylase 1 [Source:HGNC Symbol;Acc:HGNC:18448]
CTSO	17.304	3.6566	2.0983e-13	cathepsin O [Source:HGNC Symbol;Acc:HGNC:2542]
KRT8P14	19.2401	4.37409	2.15726e-13	keratin 8 pseudogene 14 [Source:HGNC Symbol;Acc:HGNC:33366]
ST13P6	55.1778	-2.57708	2.1746e-13	suppression of tumorigenicity 13 (colon carcinoma) (Hsp70 interacting protein) pseudogene 6 [Source:HGNC Symbol;Acc:HGNC:18557]
AC009413.2	13.9173	4.23686	2.24673e-13
HOXC-AS1	84.1754	1.73625	2.34589e-13	HOXC cluster antisense RNA 1 [Source:HGNC Symbol;Acc:HGNC:43749]
RPS4XP16	22.8232	3.23916	2.42438e-13	ribosomal protein S4X pseudogene 16 [Source:HGNC Symbol;Acc:HGNC:36365]
HSP90B3P	18.5058	4.27044	2.5002e-13	heat shock protein 90kDa beta (Grp94), member 3, pseudogene [Source:HGNC Symbol;Acc:HGNC:12100]
CCT8	6296.46	-1.07851	2.52162e-13	chaperonin containing TCP1, subunit 8 (theta) [Source:HGNC Symbol;Acc:HGNC:1623]
ARHGEF40	528.393	1.43704	2.59154e-13	Rho guanine nucleotide exchange factor (GEF) 40 [Source:HGNC Symbol;Acc:HGNC:25516]
RPL18A	5496.87	-3.42912	2.59617e-13	ribosomal protein L18a [Source:HGNC Symbol;Acc:HGNC:10311]
RP11-462G2.1	17.9141	4.1797	2.63241e-13
AC021016.7	12.0529	4.21206	2.92541e-13
PSMC2	4058.31	-1.05354	2.95429e-13	proteasome (prosome, macropain) 26S subunit, ATPase, 2 [Source:HGNC Symbol;Acc:HGNC:9548]
HNRNPA1P38	13.2252	4.36356	3.30882e-13	heterogeneous nuclear ribonucleoprotein A1pseudogene 38 [Source:HGNC Symbol;Acc:HGNC:48767]
BTF3P7	17.375	4.29438	3.3917e-13	basic transcription factor 3 pseudogene 7 [Source:HGNC Symbol;Acc:HGNC:38569]
CTD-2270N23.1	61.2315	3.2297	3.66206e-13
TIMM17A	1882.35	-1.10228	3.66446e-13	translocase of inner mitochondrial membrane 17 homolog A (yeast) [Source:HGNC Symbol;Acc:HGNC:17315]
RP11-624L12.1	22.5009	3.11728	3.81075e-13
RPL13AP23	14.2634	4.33295	3.81075e-13	ribosomal protein L13a pseudogene 23 [Source:HGNC Symbol;Acc:HGNC:36498]
RP3-486I3.4	29.5896	2.93068	4.02897e-13
CH507-9B2.5	135.493	-1.88227	4.1568e-13	Uncharacterized protein [Source:UniProtKB/TrEMBL;Acc:A0A0B4J2E5]
CTC-448F2.3	17.6681	4.3368	4.4399e-13
STC1	37.3913	4.7088	4.54346e-13	stanniocalcin 1 [Source:HGNC Symbol;Acc:HGNC:11373]
PPP1R1B	40.9502	3.9819	4.8349e-13	protein phosphatase 1, regulatory (inhibitor) subunit 1B [Source:HGNC Symbol;Acc:HGNC:9287]
EIF4BP5	20.004	3.58288	5.06444e-13	eukaryotic translation initiation factor 4B pseudogene 5 [Source:HGNC Symbol;Acc:HGNC:37938]
RP11-113C12.2	24.6162	3.98257	5.11144e-13
HNRNPA1P20	12.4196	4.20232	5.63323e-13	heterogeneous nuclear ribonucleoprotein A1 pseudogene 20 [Source:HGNC Symbol;Acc:HGNC:39538]
LZTS1	186.856	1.48391	5.84568e-13	leucine zipper, putative tumor suppressor 1 [Source:HGNC Symbol;Acc:HGNC:13861]
HNRNPA1P39	83.0213	1.73813	5.94213e-13	heterogeneous nuclear ribonucleoprotein A1 pseudogene 39 [Source:HGNC Symbol;Acc:HGNC:48768]
RP11-627K11.1	84.8941	2.96042	5.9948e-13
RP11-436H11.1	17.0597	4.52736	6.20322e-13
PPIAP3	22.6168	3.52948	6.3238e-13	peptidylprolyl isomerase A (cyclophilin A) pseudogene 3 [Source:HGNC Symbol;Acc:HGNC:16545]
KRT8P24	16.2585	4.17616	6.77367e-13	keratin 8 pseudogene 24 [Source:HGNC Symbol;Acc:HGNC:33376]
NAT8	64.818	3.74668	7.12183e-13	N-acetyltransferase 8 (GCN5-related, putative) [Source:HGNC Symbol;Acc:HGNC:18069]
CYCS	5910.99	-1.34111	7.14847e-13	cytochrome c, somatic [Source:HGNC Symbol;Acc:HGNC:19986]
HNRNPA1P2	20.4378	3.47555	7.22227e-13	heterogeneous nuclear ribonucleoprotein A1 pseudogene 2 [Source:HGNC Symbol;Acc:HGNC:13958]
FRMD1	36.4148	3.5638	7.48264e-13	FERM domain containing 1 [Source:HGNC Symbol;Acc:HGNC:21240]
RP11-100N21.1	25.3071	3.16104	7.97521e-13
PA2G4P2	16.9363	3.6869	8.12693e-13	proliferation-associated 2G4 pseudogene 2 [Source:HGNC Symbol;Acc:HGNC:16531]
LOX	34.9891	3.11556	8.58754e-13	lysyl oxidase [Source:HGNC Symbol;Acc:HGNC:6664]
MTMR11	151.911	2.38365	8.64847e-13	myotubularin related protein 11 [Source:HGNC Symbol;Acc:HGNC:24307]
RP4-814D15.2	22.9594	3.39448	8.69832e-13
RPS4XP11	20.833	3.18181	8.7279e-13	ribosomal protein S4X pseudogene 11 [Source:HGNC Symbol;Acc:HGNC:37013]
RP11-632C17__A.1	736.068	-2.87631	8.7279e-13
NOP14-AS1	312.609	-1.62428	8.76782e-13	NOP14 antisense RNA 1 [Source:HGNC Symbol;Acc:HGNC:20205]
CHAC2	149.167	-1.91446	9.50449e-13	ChaC, cation transport regulator homolog 2 (E. coli) [Source:HGNC Symbol;Acc:HGNC:32363]
SORD	619.098	-1.42528	9.52328e-13	sorbitol dehydrogenase [Source:HGNC Symbol;Acc:HGNC:11184]
RPL34P31	15.9246	4.37826	9.83251e-13	ribosomal protein L34 pseudogene 31 [Source:HGNC Symbol;Acc:HGNC:36899]
BHLHE41	14.8463	4.22426	1.01244e-12	basic helix-loop-helix family, member e41 [Source:HGNC Symbol;Acc:HGNC:16617]
PREX1	32.5695	3.09815	1.03087e-12	phosphatidylinositol-3,4,5-trisphosphate-dependent Rac exchange factor 1 [Source:HGNC Symbol;Acc:HGNC:32594]
STX3	7363.46	-1.26874	1.07782e-12	syntaxin 3 [Source:HGNC Symbol;Acc:HGNC:11438]
TP53INP2	489.062	-1.64181	1.0949e-12	tumor protein p53 inducible nuclear protein 2 [Source:HGNC Symbol;Acc:HGNC:16104]
EIF4BP9	13.8832	4.22024	1.10292e-12	eukaryotic translation initiation factor 4B pseudogene 9 [Source:HGNC Symbol;Acc:HGNC:37942]
COQ3	349.035	-1.43549	1.14288e-12	coenzyme Q3 methyltransferase [Source:HGNC Symbol;Acc:HGNC:18175]
TPTEP1	17.408	4.03551	1.14483e-12	transmembrane phosphatase with tensin homology pseudogene 1 [Source:HGNC Symbol;Acc:HGNC:43648]
RP11-613F7.1	15.3566	3.94377	1.18774e-12
RP11-254G11.1	15.0129	3.96878	1.23248e-12
KRT18P59	24.116	3.93504	1.29859e-12	keratin 18 pseudogene 59 [Source:HGNC Symbol;Acc:HGNC:48886]
FAM65B	1541.2	-2.24707	1.30276e-12	family with sequence similarity 65, member B [Source:HGNC Symbol;Acc:HGNC:13872]
CYP4F3	192.653	4.12311	1.38142e-12	cytochrome P450, family 4, subfamily F, polypeptide 3 [Source:HGNC Symbol;Acc:HGNC:2646]
RPL21P4	16.3817	3.83716	1.4264e-12	ribosomal protein L21 pseudogene 4 [Source:HGNC Symbol;Acc:HGNC:17959]
ABCA5	44.2602	3.64179	1.45975e-12	ATP-binding cassette, sub-family A (ABC1), member 5 [Source:HGNC Symbol;Acc:HGNC:35]
RP11-111F16.2	27.8398	-3.44432	1.45975e-12
RP11-630I5.1	15.3905	3.76653	1.488e-12
RP11-844P9.2	51.8005	2.69227	1.51655e-12
RP1-65P5.3	159.088	-1.77766	1.59707e-12
RPS20P10	24.393	4.19814	1.60928e-12	ribosomal protein S20 pseudogene 10 [Source:HGNC Symbol;Acc:HGNC:36800]
ACOT1	48.6886	-2.51939	1.65369e-12	acyl-CoA thioesterase 1 [Source:HGNC Symbol;Acc:HGNC:33128]
RP11-10B2.1	16.0474	4.14251	1.65594e-12
HCG11	11.703	4.27019	1.65629e-12	HLA complex group 11 (non-protein coding) [Source:HGNC Symbol;Acc:HGNC:17707]
RP11-864G5.1	9.16843	4.34236	1.66914e-12
RPS3AP44	15.3782	3.71421	1.70285e-12	ribosomal protein S3a pseudogene 44 [Source:HGNC Symbol;Acc:HGNC:36761]
AC073072.7	16.7157	3.83886	1.75541e-12
RP11-350G13.1	15.1377	3.9842	1.85792e-12
CTNNAL1	1389.51	-1.00235	1.8639e-12	catenin (cadherin-associated protein), alpha-like 1 [Source:HGNC Symbol;Acc:HGNC:2512]
NPM1P33	14.6042	4.07566	1.92027e-12	nucleophosmin 1 (nucleolar phosphoprotein B23, numatrin) pseudogene 33 [Source:HGNC Symbol;Acc:HGNC:45212]
PNPLA1	229.731	2.85263	1.97101e-12	patatin-like phospholipase domain containing 1 [Source:HGNC Symbol;Acc:HGNC:21246]
SLC22A7	12.7908	4.12541	2.04857e-12	solute carrier family 22 (organic anion transporter), member 7 [Source:HGNC Symbol;Acc:HGNC:10971]
AC159540.1	64.0528	2.84382	2.05726e-12
RP1-170O19.17	72.7542	2.61445	2.10147e-12
RPL21P112	11.8817	4.38873	2.14118e-12	ribosomal protein L21 pseudogene 112 [Source:HGNC Symbol;Acc:HGNC:36526]
CBS	185.131	-1.87488	2.18343e-12	cystathionine-beta-synthase [Source:HGNC Symbol;Acc:HGNC:1550]
CLEC2D	207.628	1.45907	2.25683e-12	C-type lectin domain family 2, member D [Source:HGNC Symbol;Acc:HGNC:14351]
AC005682.7	11.7982	4.06809	2.46483e-12
RP13-585F24.1	22.8529	3.02239	2.58882e-12
AFG3L2	2185.65	-1.07248	2.75154e-12	AFG3-like AAA ATPase 2 [Source:HGNC Symbol;Acc:HGNC:315]
SERPINC1	46.9047	2.49361	2.80259e-12	serpin peptidase inhibitor, clade C (antithrombin), member 1 [Source:HGNC Symbol;Acc:HGNC:775]
CTD-2061E19.1	10.7243	4.30273	2.80259e-12
JADE2	320.542	-1.70952	2.80872e-12	jade family PHD finger 2 [Source:HGNC Symbol;Acc:HGNC:22984]
EIF4BP2	12.5523	4.0053	2.80872e-12	eukaryotic translation initiation factor 4B pseudogene 2 [Source:HGNC Symbol;Acc:HGNC:37935]
IL23A	346.282	2.1439	2.84534e-12	interleukin 23, alpha subunit p19 [Source:HGNC Symbol;Acc:HGNC:15488]
RPL5P6	13.0329	4.21703	3.15866e-12	ribosomal protein L5 pseudogene 6 [Source:HGNC Symbol;Acc:HGNC:35890]
GATA6-AS1	140.746	2.15684	3.1615e-12	GATA6 antisense RNA 1 (head to head) [Source:HGNC Symbol;Acc:HGNC:48840]
MRPS18C	971.432	-1.27925	3.25014e-12	mitochondrial ribosomal protein S18C [Source:HGNC Symbol;Acc:HGNC:16633]
RP11-150O12.3	1501.06	1.55003	3.35171e-12
LIPC	289.47	2.82806	3.39288e-12	lipase, hepatic [Source:HGNC Symbol;Acc:HGNC:6619]
GABARAPL3	11.364	4.3083	3.62889e-12	GABA(A) receptors associated protein like 3, pseudogene [Source:HGNC Symbol;Acc:HGNC:4069]
AC125232.1	35.1382	-2.37234	3.71891e-12
CTD-2503O16.3	11.5507	4.35834	3.83648e-12
HNRNPA1P4	90.5398	2.06299	3.84373e-12	heterogeneous nuclear ribonucleoprotein A1 pseudogene 4 [Source:HGNC Symbol;Acc:HGNC:32234]
EIF2S2P4	107.152	-2.29587	3.88072e-12	eukaryotic translation initiation factor 2, subunit 2 beta pseudogene 4 [Source:HGNC Symbol;Acc:HGNC:37626]
KRT8P41	13.0188	4.26328	4.08373e-12	keratin 8 pseudogene 41 [Source:HGNC Symbol;Acc:HGNC:39875]
RP11-69M1.3	17.9503	3.86196	4.12183e-12
CYB5B	4253.81	-1.74244	4.3638e-12	cytochrome b5 type B (outer mitochondrial membrane) [Source:HGNC Symbol;Acc:HGNC:24374]
MRPL35	808.355	-1.05758	4.65846e-12	mitochondrial ribosomal protein L35 [Source:HGNC Symbol;Acc:HGNC:14489]
CETN2	1404.8	-1.38728	4.68018e-12	centrin, EF-hand protein, 2 [Source:HGNC Symbol;Acc:HGNC:1867]
ELF3	119.305	1.9849	4.68207e-12	E74-like factor 3 (ets domain transcription factor, epithelial-specific ) [Source:HGNC Symbol;Acc:HGNC:3318]
ACTR3B	463.592	-1.04924	4.77446e-12	ARP3 actin-related protein 3 homolog B (yeast) [Source:HGNC Symbol;Acc:HGNC:17256]
AKR1C2	310.892	-2.30405	4.81877e-12	aldo-keto reductase family 1, member C2 [Source:HGNC Symbol;Acc:HGNC:385]
GCKR	87.4211	2.19791	4.94878e-12	glucokinase (hexokinase 4) regulator [Source:HGNC Symbol;Acc:HGNC:4196]
CTD-2290C23.1	15.9145	3.9667	4.94948e-12
RPL15P18	22.4186	2.77436	4.97676e-12	ribosomal protein L15 pseudogene 18 [Source:HGNC Symbol;Acc:HGNC:36515]
SH3BP5	519.337	1.26988	4.98021e-12	SH3-domain binding protein 5 (BTK-associated) [Source:HGNC Symbol;Acc:HGNC:10827]
RPL36AP13	12.1197	4.25743	5.17298e-12	ribosomal protein L36a pseudogene 13 [Source:HGNC Symbol;Acc:HGNC:35877]
KRT8P33	71.8565	1.79695	5.18008e-12	keratin 8 pseudogene 33 [Source:HGNC Symbol;Acc:HGNC:39867]
TFCP2L1	329.8	2.26333	5.18008e-12	transcription factor CP2-like 1 [Source:HGNC Symbol;Acc:HGNC:17925]
RP11-480A16.1	152.785	1.99743	5.24207e-12
KIAA1407	66.2862	2.08048	5.25815e-12	KIAA1407 [Source:HGNC Symbol;Acc:HGNC:29272]
RP11-1193F23.1	326.593	2.34986	5.30561e-12
NMRK2	124.628	-4.15654	5.33963e-12	nicotinamide riboside kinase 2 [Source:HGNC Symbol;Acc:HGNC:17871]
FAM20A	121.471	3.14264	5.40894e-12	family with sequence similarity 20, member A [Source:HGNC Symbol;Acc:HGNC:23015]
AC073465.3	14.0494	4.13006	5.51386e-12
RP1-228H13.1	18.1342	3.39729	5.62817e-12
RP11-93B14.10	115.624	1.9219	5.69955e-12
CSAG3	113.521	-2.65602	6.31429e-12	CSAG family, member 3 [Source:HGNC Symbol;Acc:HGNC:26237]
NUP88	1202.85	-1.03898	6.33456e-12	nucleoporin 88kDa [Source:HGNC Symbol;Acc:HGNC:8067]
CUBN	1284.97	3.66476	6.38355e-12	cubilin (intrinsic factor-cobalamin receptor) [Source:HGNC Symbol;Acc:HGNC:2548]
PSMA3-AS1	755.766	1.16367	6.5116e-12	PSMA3 antisense RNA 1 [Source:HGNC Symbol;Acc:HGNC:26445]
CPT1A	143.407	3.43633	6.71555e-12	carnitine palmitoyltransferase 1A (liver) [Source:HGNC Symbol;Acc:HGNC:2328]
AC009362.2	13.5017	4.25473	6.97953e-12
AC005534.6	11.1411	4.1862	7.03731e-12
TRIM45	1269.64	2.41229	7.56973e-12	tripartite motif containing 45 [Source:HGNC Symbol;Acc:HGNC:19018]
SLC5A9	529.844	1.49238	7.64172e-12	solute carrier family 5 (sodium/sugar cotransporter), member 9 [Source:HGNC Symbol;Acc:HGNC:22146]
ADAMTS10	20.7456	3.64348	7.85871e-12	ADAM metallopeptidase with thrombospondin type 1 motif, 10 [Source:HGNC Symbol;Acc:HGNC:13201]
AC093616.4	58.9552	-1.90923	8.42965e-12
BTF3P13	9.80012	4.24823	8.9437e-12	basic transcription factor 3 pseudogene 13 [Source:HGNC Symbol;Acc:HGNC:1128]
CCL16	9.26938	4.35846	9.05026e-12	chemokine (C-C motif) ligand 16 [Source:HGNC Symbol;Acc:HGNC:10614]
RP11-777J24.1	11.1312	4.07856	9.09956e-12
RPL9P3	36.6595	3.31215	9.20819e-12	ribosomal protein L9 pseudogene 3 [Source:HGNC Symbol;Acc:HGNC:23555]
TUBG1P	9.79217	4.1699	9.32699e-12	tubulin, gamma 1 pseudogene [Source:HGNC Symbol;Acc:HGNC:12418]
PLK1	1826.94	-1.00043	9.36075e-12	polo-like kinase 1 [Source:HGNC Symbol;Acc:HGNC:9077]
KRT8P35	16.1148	4.04926	9.54064e-12	keratin 8 pseudogene 35 [Source:HGNC Symbol;Acc:HGNC:39869]
TOMM40L	650.197	-1.56987	1.05224e-11	translocase of outer mitochondrial membrane 40 homolog (yeast)-like [Source:HGNC Symbol;Acc:HGNC:25756]
MRPS28	331.995	-1.49215	1.09332e-11	mitochondrial ribosomal protein S28 [Source:HGNC Symbol;Acc:HGNC:14513]
HNRNPCP3	16.7074	3.58647	1.13121e-11	heterogeneous nuclear ribonucleoprotein C pseudogene 3 [Source:HGNC Symbol;Acc:HGNC:48815]
CDC45	458.054	-1.27336	1.19163e-11	cell division cycle 45 [Source:HGNC Symbol;Acc:HGNC:1739]
HSP90AB1	72770.5	-1.09982	1.19163e-11	heat shock protein 90kDa alpha (cytosolic), class B member 1 [Source:HGNC Symbol;Acc:HGNC:5258]
WIF1	35.0047	2.42199	1.19864e-11	WNT inhibitory factor 1 [Source:HGNC Symbol;Acc:HGNC:18081]
KRT18P7	9.1206	4.2156	1.22209e-11	keratin 18 pseudogene 7 [Source:HGNC Symbol;Acc:HGNC:20283]
RP11-685B14.1	12.6422	4.2023	1.2595e-11
RPL7AP26	9.94507	4.21505	1.32519e-11	ribosomal protein L7a pseudogene 26 [Source:HGNC Symbol;Acc:HGNC:36815]
COL13A1	8.72431	4.65641	1.35104e-11	collagen, type XIII, alpha 1 [Source:HGNC Symbol;Acc:HGNC:2190]
HNRNPA1P8	44.8506	2.04007	1.42064e-11	heterogeneous nuclear ribonucleoprotein A1 pseudogene 8 [Source:HGNC Symbol;Acc:HGNC:39126]
AQP8	16.977	3.97504	1.42064e-11	aquaporin 8 [Source:HGNC Symbol;Acc:HGNC:642]
MEP1A	328.227	2.99424	1.51684e-11	meprin A, alpha (PABA peptide hydrolase) [Source:HGNC Symbol;Acc:HGNC:7015]
RPS3AP25	47.0071	2.56802	1.54936e-11	ribosomal protein S3a pseudogene 25 [Source:HGNC Symbol;Acc:HGNC:36801]
RPL10	19557.6	-1.81545	1.5696e-11	ribosomal protein L10 [Source:HGNC Symbol;Acc:HGNC:10298]
RP11-219I21.1	15.5475	4.14312	1.58047e-11
MT-CO3	79095.2	-1.63368	1.58616e-11	mitochondrially encoded cytochrome c oxidase III [Source:HGNC Symbol;Acc:HGNC:7422]
ACSL3	2143.2	-1.37757	1.67369e-11	acyl-CoA synthetase long-chain family member 3 [Source:HGNC Symbol;Acc:HGNC:3570]
RP11-523H20.3	38.7089	2.91777	1.68642e-11
SH3BP5-AS1	311.758	1.43035	1.68642e-11	SH3BP5 antisense RNA 1 [Source:HGNC Symbol;Acc:HGNC:44501]
RPL23AP96	10.393	4.24276	1.68826e-11	ribosomal protein L23a pseudogene 96 [Source:HGNC Symbol;Acc:HGNC:51631]
SDAD1P2	8.92011	-4.21783	1.69076e-11	SDA1 domain containing 1 pseudogene 2 [Source:HGNC Symbol;Acc:HGNC:31404]
FAM81A	127.375	-1.36248	1.76674e-11	family with sequence similarity 81, member A [Source:HGNC Symbol;Acc:HGNC:28379]
PRR26	137.714	1.48192	1.8677e-11	proline rich 26 [Source:HGNC Symbol;Acc:HGNC:30724]
GAPDHP71	9.8227	4.13617	1.95998e-11	glyceraldehyde-3-phosphate dehydrogenase pseudogene 71 [Source:HGNC Symbol;Acc:HGNC:4149]
RAN	19819.3	-1.36973	2.02003e-11	RAN, member RAS oncogene family [Source:HGNC Symbol;Acc:HGNC:9846]
UBE2S	309.577	-3.22753	2.03211e-11	ubiquitin-conjugating enzyme E2S [Source:HGNC Symbol;Acc:HGNC:17895]
HSP90AA1	61553.8	-1.42116	2.03211e-11	heat shock protein 90kDa alpha (cytosolic), class A member 1 [Source:HGNC Symbol;Acc:HGNC:5253]
ZNF614	43.9858	2.13378	2.03368e-11	zinc finger protein 614 [Source:HGNC Symbol;Acc:HGNC:24722]
PEA15	2050.41	-1.21363	2.03475e-11	phosphoprotein enriched in astrocytes 15 [Source:HGNC Symbol;Acc:HGNC:8822]
CALM2P3	10.8809	3.88255	2.08098e-11	calmodulin 2 pseudogene 3 [Source:HGNC Symbol;Acc:HGNC:1448]
VDAC1	3549.22	-1.3921	2.11231e-11	voltage-dependent anion channel 1 [Source:HGNC Symbol;Acc:HGNC:12669]
RP4-701O16.5	10.9248	4.11251	2.17581e-11
WNT5B	857.779	-1.97793	2.29936e-11	wingless-type MMTV integration site family, member 5B [Source:HGNC Symbol;Acc:HGNC:16265]
RPL17P33	12.0459	3.9706	2.36941e-11	ribosomal protein L17 pseudogene 33 [Source:HGNC Symbol;Acc:HGNC:36654]
RP11-294J22.6	37.6862	-1.95075	2.43937e-11
TMEM220	28.8905	2.22605	2.49484e-11	transmembrane protein 220 [Source:HGNC Symbol;Acc:HGNC:33757]
HMGCS1	2933.48	-1.7133	2.49484e-11	3-hydroxy-3-methylglutaryl-CoA synthase 1 (soluble) [Source:HGNC Symbol;Acc:HGNC:5007]
RPS3AP6	116.583	-2.46628	2.54766e-11	ribosomal protein S3A pseudogene 6 [Source:HGNC Symbol;Acc:HGNC:18630]
STRAP	4799.98	-1.05688	2.57683e-11	serine/threonine kinase receptor associated protein [Source:HGNC Symbol;Acc:HGNC:30796]
AC026271.5	20.7852	-3.39581	2.64282e-11
MEIS2	12.3503	4.20154	2.69573e-11	Meis homeobox 2 [Source:HGNC Symbol;Acc:HGNC:7001]
RP4-612B15.2	14.9395	3.62478	2.7573e-11
RP11-79L9.2	16.1682	3.51805	2.76919e-11
RP11-798G7.8	55.2791	2.58413	2.84021e-11
STK17A	484.011	-1.10612	2.84259e-11	serine/threonine kinase 17a [Source:HGNC Symbol;Acc:HGNC:11395]
RP11-314A20.1	23.1634	3.97597	2.88352e-11
RPL5P25	10.5507	4.07568	2.88398e-11	ribosomal protein L5 pseudogene 25 [Source:HGNC Symbol;Acc:HGNC:35493]
KRT8P20	11.21	4.20174	2.88398e-11	keratin 8 pseudogene 20 [Source:HGNC Symbol;Acc:HGNC:33372]
FABP1	244.501	3.21905	2.89923e-11	fatty acid binding protein 1, liver [Source:HGNC Symbol;Acc:HGNC:3555]
OAS3	35.6972	2.97393	2.92779e-11	2'-5'-oligoadenylate synthetase 3, 100kDa [Source:HGNC Symbol;Acc:HGNC:8088]
KRT18P38	15.5855	3.84343	2.95113e-11	keratin 18 pseudogene 38 [Source:HGNC Symbol;Acc:HGNC:33407]
RP11-319F12.2	38.6336	2.05994	2.97251e-11
APOL2	310.153	1.49428	3.10332e-11	apolipoprotein L, 2 [Source:HGNC Symbol;Acc:HGNC:619]
BDNF	67.1998	-2.2476	3.18169e-11	brain-derived neurotrophic factor [Source:HGNC Symbol;Acc:HGNC:1033]
RP11-66N24.3	68.9369	1.88308	3.22012e-11
RP11-303E16.2	113.976	-1.67565	3.25476e-11
RP11-247I13.3	10.4893	3.96445	3.34089e-11
RP11-553N16.1	12.1366	3.74331	3.39258e-11
RPS27AP1	10.7173	3.96254	3.49599e-11	ribosomal protein S27a pseudogene 1 [Source:HGNC Symbol;Acc:HGNC:17121]
RP11-299L17.1	10.8475	3.94862	3.53265e-11
ACSM3	495.182	1.57029	3.56353e-11	acyl-CoA synthetase medium-chain family member 3 [Source:HGNC Symbol;Acc:HGNC:10522]
HOXA-AS3	848.508	1.7968	3.56711e-11	HOXA cluster antisense RNA 3 [Source:HGNC Symbol;Acc:HGNC:43748]
RP1-278E11.3	24.4058	3.14654	3.5893e-11
PLCXD1	231.451	-1.47884	3.68246e-11	phosphatidylinositol-specific phospholipase C, X domain containing 1 [Source:HGNC Symbol;Acc:HGNC:23148]
NPM1P40	12.3948	4.00938	3.73851e-11	nucleophosmin 1 (nucleolar phosphoprotein B23, numatrin) pseudogene 40 [Source:HGNC Symbol;Acc:HGNC:45219]
RPS4XP8	9.23414	4.23082	3.79397e-11	ribosomal protein S4X pseudogene 8 [Source:HGNC Symbol;Acc:HGNC:36683]
NDUFAF2	510.561	-2.03389	3.87456e-11	NADH dehydrogenase (ubiquinone) complex I, assembly factor 2 [Source:HGNC Symbol;Acc:HGNC:28086]
VEGFA	3389.44	1.87362	3.99295e-11	vascular endothelial growth factor A [Source:HGNC Symbol;Acc:HGNC:12680]
GRAP2	249.369	1.95013	4.05533e-11	GRB2-related adaptor protein 2 [Source:HGNC Symbol;Acc:HGNC:4563]
HNRNPA1P32	10.4769	4.04167	4.10709e-11	heterogeneous nuclear ribonucleoprotein A1 pseudogene 32 [Source:HGNC Symbol;Acc:HGNC:44958]
CBWD7	152.007	-1.35919	4.15462e-11	COBW domain containing 7 [Source:HGNC Symbol;Acc:HGNC:31977]
RPL7P13	11.5351	4.02916	4.24814e-11	ribosomal protein L7 pseudogene 13 [Source:HGNC Symbol;Acc:HGNC:36861]
RP11-341G23.2	7.86907	4.22225	4.27398e-11
RPL3P2	120.296	2.20998	4.32585e-11	ribosomal protein L3 pseudogene 2 [Source:HGNC Symbol;Acc:HGNC:17834]
KRT8P39	79.464	3.11538	4.35737e-11	keratin 8 pseudogene 39 [Source:HGNC Symbol;Acc:HGNC:39873]
ZNF286A	272.439	-1.1624	4.35755e-11	zinc finger protein 286A [Source:HGNC Symbol;Acc:HGNC:13501]
PPIAP6	16.7115	3.06172	4.4512e-11	peptidylprolyl isomerase A (cyclophilin A) pseudogene 6 [Source:HGNC Symbol;Acc:HGNC:20028]
GPR89B	112.541	-1.53386	4.46225e-11	G protein-coupled receptor 89B [Source:HGNC Symbol;Acc:HGNC:13840]
RP4-717I23.3	478.734	1.86008	4.51153e-11
CTD-3214H19.12	10.268	4.03841	4.55252e-11
TPT1P9	26.2081	2.85628	4.60667e-11	tumor protein, translationally-controlled 1 pseudogene 9 [Source:HGNC Symbol;Acc:HGNC:49299]
RPL12P15	9.73505	4.06842	4.67586e-11	ribosomal protein L12 pseudogene 15 [Source:HGNC Symbol;Acc:HGNC:36619]
HNRNPAB	4943.6	-1.26662	4.79194e-11	heterogeneous nuclear ribonucleoprotein A/B [Source:HGNC Symbol;Acc:HGNC:5034]
FAM180A	15.2544	3.80786	4.83378e-11	family with sequence similarity 180, member A [Source:HGNC Symbol;Acc:HGNC:33773]
NUDT15	1015.11	-1.14672	4.87568e-11	nudix (nucleoside diphosphate linked moiety X)-type motif 15 [Source:HGNC Symbol;Acc:HGNC:23063]
AOC3	63.8765	2.27876	4.88704e-11	amine oxidase, copper containing 3 [Source:HGNC Symbol;Acc:HGNC:550]
RBBP4P4	10.5974	3.8689	4.99172e-11	retinoblastoma binding protein 4 pseudogene 4 [Source:HGNC Symbol;Acc:HGNC:42371]
RP11-339A7.1	10.4054	4.11873	5.06969e-11
ACTBP9	8.31983	4.16444	5.13494e-11	actin, beta pseudogene 9 [Source:HGNC Symbol;Acc:HGNC:142]
PDGFB	125.836	2.2426	5.25754e-11	platelet-derived growth factor beta polypeptide [Source:HGNC Symbol;Acc:HGNC:8800]
ANXA2P2	77.1945	-2.25591	5.3731e-11	annexin A2 pseudogene 2 [Source:HGNC Symbol;Acc:HGNC:539]
RPL7P26	12.5542	3.54946	5.67346e-11	ribosomal protein L7 pseudogene 26 [Source:HGNC Symbol;Acc:HGNC:36630]
RP11-365F18.1	22.3443	3.63224	6.10382e-11
YBX1P6	19.093	3.56048	6.58776e-11	Y box binding protein 1 pseudogene 6 [Source:HGNC Symbol;Acc:HGNC:42427]
KRT18P11	20.1759	3.13781	6.66492e-11	keratin 18 pseudogene 11 [Source:HGNC Symbol;Acc:HGNC:6431]
bP-21264C1.1	432.188	2.27054	6.88311e-11
MTATP6P2	12.9275	3.93348	6.88473e-11	mitochondrially encoded ATP synthase 6 pseudogene 2 [Source:HGNC Symbol;Acc:HGNC:44576]
RP11-516A11.1	37.3148	2.89891	6.91549e-11
FADS1	3756.01	-1.70687	7.01155e-11	fatty acid desaturase 1 [Source:HGNC Symbol;Acc:HGNC:3574]
SIGLEC6	83.1472	1.83466	7.12293e-11	sialic acid binding Ig-like lectin 6 [Source:HGNC Symbol;Acc:HGNC:10875]
TMEM183A	811.882	-1.65932	7.53114e-11	transmembrane protein 183A [Source:HGNC Symbol;Acc:HGNC:20173]
HNRNPA1P47	9.21206	4.10293	7.60503e-11	heterogeneous nuclear ribonucleoprotein A1 pseudogene 47 [Source:HGNC Symbol;Acc:HGNC:48777]
NPM1P27	763.413	-1.35211	7.73821e-11	nucleophosmin 1 (nucleolar phosphoprotein B23, numatrin) pseudogene 27 [Source:HGNC Symbol;Acc:HGNC:45206]
WASH3P	143.221	-2.1046	8.13824e-11	WAS protein family homolog 3 pseudogene [Source:HGNC Symbol;Acc:HGNC:24362]
SHCBP1	466.172	-1.34713	8.42712e-11	SHC SH2-domain binding protein 1 [Source:HGNC Symbol;Acc:HGNC:29547]
EEF1B2	6134.16	-2.04741	8.70434e-11	eukaryotic translation elongation factor 1 beta 2 [Source:HGNC Symbol;Acc:HGNC:3208]
SORBS2	14.5352	3.83395	8.93999e-11	sorbin and SH3 domain containing 2 [Source:HGNC Symbol;Acc:HGNC:24098]
RPL21P131	14.2204	3.87356	9.14869e-11	ribosomal protein L21 pseudogene 131 [Source:HGNC Symbol;Acc:HGNC:36428]
MTATP6P1	7106.33	-2.4314	9.26194e-11	mitochondrially encoded ATP synthase 6 pseudogene 1 [Source:HGNC Symbol;Acc:HGNC:44575]
RPS4XP2	12.9663	3.70375	9.37808e-11	ribosomal protein S4X pseudogene 2 [Source:HGNC Symbol;Acc:HGNC:16563]
TTC39A	461.11	-1.50648	9.41358e-11	tetratricopeptide repeat domain 39A [Source:HGNC Symbol;Acc:HGNC:18657]
CATSPERG	967.756	-2.00824	9.41358e-11	catsper channel auxiliary subunit gamma [Source:HGNC Symbol;Acc:HGNC:25243]
RPL7P56	10.6502	4.0003	9.6046e-11	ribosomal protein L7 pseudogene 56 [Source:HGNC Symbol;Acc:HGNC:35588]
DQX1	244.979	1.56535	9.98302e-11	DEAQ box RNA-dependent ATPase 1 [Source:HGNC Symbol;Acc:HGNC:20410]
SERPIND1	206.198	1.89092	1.01077e-10	serpin peptidase inhibitor, clade D (heparin cofactor), member 1 [Source:HGNC Symbol;Acc:HGNC:4838]
RPL5P11	14.3821	3.89525	1.02737e-10	ribosomal protein L5 pseudogene 11 [Source:HGNC Symbol;Acc:HGNC:35483]
COX4I2	13.0816	4.29462	1.02737e-10	cytochrome c oxidase subunit IV isoform 2 (lung) [Source:HGNC Symbol;Acc:HGNC:16232]
RP11-815N9.2	11.4205	4.04757	1.02737e-10
RPL7P50	11.2196	3.98826	1.04007e-10	ribosomal protein L7 pseudogene 50 [Source:HGNC Symbol;Acc:HGNC:35816]
WBP5	3145.37	-1.01485	1.0403e-10	WW domain binding protein 5 [Source:HGNC Symbol;Acc:HGNC:30084]
GS1-21A4.2	9.9568	4.02676	1.16996e-10
MVD	791.736	-2.83683	1.17425e-10	mevalonate (diphospho) decarboxylase [Source:HGNC Symbol;Acc:HGNC:7529]
RPL31P12	8.9481	4.06256	1.18559e-10	ribosomal protein L31 pseudogene 12 [Source:HGNC Symbol;Acc:HGNC:35546]
SC5D	854.009	-1.76548	1.1859e-10	sterol-C5-desaturase [Source:HGNC Symbol;Acc:HGNC:10547]
RP4-575N6.2	13.568	3.96536	1.20404e-10
CCNE1	721.13	-1.75385	1.32939e-10	cyclin E1 [Source:HGNC Symbol;Acc:HGNC:1589]
PSMC1P2	10.0845	3.98798	1.41279e-10	proteasome (prosome, macropain) 26S subunit, ATPase, 1 pseudogene 2 [Source:HGNC Symbol;Acc:HGNC:39777]
TUBB	39030.7	-1.0071	1.41448e-10	tubulin, beta class I [Source:HGNC Symbol;Acc:HGNC:20778]
DNAH2	37.2104	3.3568	1.50174e-10	dynein, axonemal, heavy chain 2 [Source:HGNC Symbol;Acc:HGNC:2948]
RP11-272G22.3	13.3839	3.70797	1.51803e-10
HOXD8	69.4846	2.54021	1.51817e-10	homeobox D8 [Source:HGNC Symbol;Acc:HGNC:5139]
GABARAP	241.011	-1.44595	1.51817e-10	GABA(A) receptor-associated protein [Source:HGNC Symbol;Acc:HGNC:4067]
EVX1-AS	125.047	2.68886	1.52006e-10	EVX1 antisense RNA [Source:HGNC Symbol;Acc:HGNC:40223]
HNRNPA1P6	100.018	1.5484	1.54751e-10	heterogeneous nuclear ribonucleoprotein A1 pseudogene 6 [Source:HGNC Symbol;Acc:HGNC:5032]
GBA	417.274	-1.17747	1.58006e-10	glucosidase, beta, acid [Source:HGNC Symbol;Acc:HGNC:4177]
TNFRSF9	86.5589	3.1152	1.62393e-10	tumor necrosis factor receptor superfamily, member 9 [Source:HGNC Symbol;Acc:HGNC:11924]
RAP1B	546.38	-2.10336	1.63592e-10	RAP1B, member of RAS oncogene family [Source:HGNC Symbol;Acc:HGNC:9857]
ANPEP	905.278	1.84115	1.6569e-10	alanyl (membrane) aminopeptidase [Source:HGNC Symbol;Acc:HGNC:500]
IFI16	70.6307	3.42824	1.73994e-10	interferon, gamma-inducible protein 16 [Source:HGNC Symbol;Acc:HGNC:5395]
RPL34P26	10.6666	4.04629	1.73994e-10	ribosomal protein L34 pseudogene 26 [Source:HGNC Symbol;Acc:HGNC:36100]
CCNB1	3931.01	-1.01912	1.77132e-10	cyclin B1 [Source:HGNC Symbol;Acc:HGNC:1579]
RP11-119D9.1	33.7947	3.23383	1.78521e-10
RPL15P3	63.9311	-1.99782	1.79006e-10	ribosomal protein L15 pseudogene 3 [Source:HGNC Symbol;Acc:HGNC:21538]
RP5-966M1.7	10.4506	4.04249	1.79249e-10
RP11-20O24.1	19.0089	3.51133	1.81054e-10
RPL41	13002.7	-1.94323	1.83113e-10	ribosomal protein L41 [Source:HGNC Symbol;Acc:HGNC:10354]
PLEKHA2	282.252	3.02207	1.89016e-10	pleckstrin homology domain containing, family A (phosphoinositide binding specific) member 2 [Source:HGNC Symbol;Acc:HGNC:14336]
CCT6P2	11.0801	3.62236	1.90246e-10	chaperonin containing TCP1, subunit 6 (zeta) pseudogene 2 [Source:HGNC Symbol;Acc:HGNC:35150]
CDC6	2874.12	-1.0471	1.96091e-10	cell division cycle 6 [Source:HGNC Symbol;Acc:HGNC:1744]
CACNA1D	150.502	2.06145	2.00429e-10	calcium channel, voltage-dependent, L type, alpha 1D subunit [Source:HGNC Symbol;Acc:HGNC:1391]
RPSAP4	18.1306	2.96582	2.02446e-10	ribosomal protein SA pseudogene 4 [Source:HGNC Symbol;Acc:HGNC:20018]
UGDH-AS1	28.2604	2.1594	2.04107e-10	UGDH antisense RNA 1 [Source:HGNC Symbol;Acc:HGNC:40601]
NPM1P34	9.60221	3.94494	2.04703e-10	nucleophosmin 1 (nucleolar phosphoprotein B23, numatrin) pseudogene 34 [Source:HGNC Symbol;Acc:HGNC:45213]
CAPS	103.779	1.53418	2.05551e-10	calcyphosine [Source:HGNC Symbol;Acc:HGNC:1487]
SRPX	233.031	-2.32578	2.14226e-10	sushi-repeat containing protein, X-linked [Source:HGNC Symbol;Acc:HGNC:11309]
TMEM178A	18.0624	2.81689	2.2335e-10	transmembrane protein 178A [Source:HGNC Symbol;Acc:HGNC:28517]
NXF3	24.3432	2.9088	2.24281e-10	nuclear RNA export factor 3 [Source:HGNC Symbol;Acc:HGNC:8073]
C1D	437.447	-1.39934	2.26819e-10	C1D nuclear receptor corepressor [Source:HGNC Symbol;Acc:HGNC:29911]
HNRNPA1P1	8.53026	4.02742	2.26819e-10	heterogeneous nuclear ribonucleoprotein A1 pseudogene 1 [Source:HGNC Symbol;Acc:HGNC:13957]
SNRPE	2539.76	-1.53979	2.32598e-10	small nuclear ribonucleoprotein polypeptide E [Source:HGNC Symbol;Acc:HGNC:11161]
RP11-320M16.1	17.9277	3.51837	2.33888e-10
HNRNPA1P42	11.6976	3.9881	2.41813e-10	heterogeneous nuclear ribonucleoprotein A1 pseudogene 42 [Source:HGNC Symbol;Acc:HGNC:48771]
CEACAM20	14.8953	3.45088	2.46561e-10	carcinoembryonic antigen-related cell adhesion molecule 20 [Source:HGNC Symbol;Acc:HGNC:24879]
TPT1P6	17.5879	3.82138	2.46561e-10	tumor protein, translationally-controlled 1 pseudogene 6 [Source:HGNC Symbol;Acc:HGNC:49297]
NPFFR1	15.8107	3.12312	2.49849e-10	neuropeptide FF receptor 1 [Source:HGNC Symbol;Acc:HGNC:17425]
RPL24P7	13.4804	3.8437	2.50903e-10	ribosomal protein L24 pseudogene 7 [Source:HGNC Symbol;Acc:HGNC:36862]
RP11-53I6.1	12.9947	3.90383	2.54244e-10
CSF3R	2351.77	1.65849	2.55892e-10	colony stimulating factor 3 receptor (granulocyte) [Source:HGNC Symbol;Acc:HGNC:2439]
KCNC3	245.13	1.6009	2.60825e-10	potassium channel, voltage gated Shaw related subfamily C, member 3 [Source:HGNC Symbol;Acc:HGNC:6235]
GOLGA6L2	23.0973	2.44943	2.62549e-10	golgin A6 family-like 2 [Source:HGNC Symbol;Acc:HGNC:26695]
PDE4C	92.3073	2.49641	2.63704e-10	phosphodiesterase 4C, cAMP-specific [Source:HGNC Symbol;Acc:HGNC:8782]
TIMM8A	477.842	-1.26065	2.64887e-10	translocase of inner mitochondrial membrane 8 homolog A (yeast) [Source:HGNC Symbol;Acc:HGNC:11817]
SLC2A2	711.751	3.79368	2.65945e-10	solute carrier family 2 (facilitated glucose transporter), member 2 [Source:HGNC Symbol;Acc:HGNC:11006]
MAP1LC3B	605.339	-1.23593	2.76387e-10	microtubule-associated protein 1 light chain 3 beta [Source:HGNC Symbol;Acc:HGNC:13352]
SH3YL1	589.51	1.33489	2.77229e-10	SH3 and SYLF domain containing 1 [Source:HGNC Symbol;Acc:HGNC:29546]
HNRNPA1P51	12.8655	3.61439	2.79113e-10	heterogeneous nuclear ribonucleoprotein A1 pseudogene 51 [Source:HGNC Symbol;Acc:HGNC:48781]
S100A1	793.823	2.96541	2.86718e-10	S100 calcium binding protein A1 [Source:HGNC Symbol;Acc:HGNC:10486]
VENTX	389.662	-1.9683	2.88436e-10	VENT homeobox [Source:HGNC Symbol;Acc:HGNC:13639]
ZNF827	196.582	2.06808	2.99839e-10	zinc finger protein 827 [Source:HGNC Symbol;Acc:HGNC:27193]
SNHG25	126.247	2.75023	3.07605e-10	small nucleolar RNA host gene 25 [Source:HGNC Symbol;Acc:HGNC:51534]
ATP6V1E1	1634.65	-1.54901	3.08071e-10	ATPase, H+ transporting, lysosomal 31kDa, V1 subunit E1 [Source:HGNC Symbol;Acc:HGNC:857]
FAM155B	162.826	-1.96626	3.12656e-10	family with sequence similarity 155, member B [Source:HGNC Symbol;Acc:HGNC:30701]
GAPDHP73	9.38556	3.92962	3.14617e-10	glyceraldehyde-3-phosphate dehydrogenase pseudogene 73 [Source:HGNC Symbol;Acc:HGNC:22956]
CEACAM22P	86.5397	2.91091	3.15408e-10	carcinoembryonic antigen-related cell adhesion molecule 22, pseudogene [Source:HGNC Symbol;Acc:HGNC:38029]
SLC29A2	154.432	-2.43293	3.16648e-10	solute carrier family 29 (equilibrative nucleoside transporter), member 2 [Source:HGNC Symbol;Acc:HGNC:11004]
RP11-425L10.1	74.7545	-3.0442	3.30516e-10
RPL7A	18155.9	-1.90691	3.30833e-10	ribosomal protein L7a [Source:HGNC Symbol;Acc:HGNC:10364]
PMS2P3	90.92	-1.26313	3.43354e-10	PMS1 homolog 2, mismatch repair system component pseudogene 3 [Source:HGNC Symbol;Acc:HGNC:9128]
RRAS2	424.309	-1.0234	3.51297e-10	related RAS viral (r-ras) oncogene homolog 2 [Source:HGNC Symbol;Acc:HGNC:17271]
PABPC1P4	57.5762	1.83445	3.60386e-10	poly(A) binding protein, cytoplasmic 1 pseudogene 4 [Source:HGNC Symbol;Acc:HGNC:8563]
KLRG1	52.207	-1.64115	3.62502e-10	killer cell lectin-like receptor subfamily G, member 1 [Source:HGNC Symbol;Acc:HGNC:6380]
RP11-646D13.1	12.7793	3.90098	3.64154e-10
HNRNPA3P13	12.5662	3.73788	3.66424e-10	heterogeneous nuclear ribonucleoprotein A3 pseudogene 13 [Source:HGNC Symbol;Acc:HGNC:48759]
CCBE1	259.255	2.9399	3.66761e-10	collagen and calcium binding EGF domains 1 [Source:HGNC Symbol;Acc:HGNC:29426]
DEPTOR	53.8095	2.21485	3.71595e-10	DEP domain containing MTOR-interacting protein [Source:HGNC Symbol;Acc:HGNC:22953]
RPL7P24	14.3308	3.40491	3.71612e-10	ribosomal protein L7 pseudogene 24 [Source:HGNC Symbol;Acc:HGNC:36715]
CCL28	13.1281	3.65601	3.71681e-10	chemokine (C-C motif) ligand 28 [Source:HGNC Symbol;Acc:HGNC:17700]
PRSS56	246.159	2.58089	3.74106e-10	protease, serine, 56 [Source:HGNC Symbol;Acc:HGNC:39433]
SOX9	1307.97	1.18261	3.75148e-10	SRY (sex determining region Y)-box 9 [Source:HGNC Symbol;Acc:HGNC:11204]
NAMPT	938.969	-1.4982	3.77036e-10	nicotinamide phosphoribosyltransferase [Source:HGNC Symbol;Acc:HGNC:30092]
RP11-777B9.5	10.1999	3.97313	3.88862e-10
CSF1	380.983	-1.65983	3.88862e-10	colony stimulating factor 1 (macrophage) [Source:HGNC Symbol;Acc:HGNC:2432]
KRT8P31	13.8388	3.34392	3.98244e-10	keratin 8 pseudogene 31 [Source:HGNC Symbol;Acc:HGNC:39865]
NPM1P26	9.51018	3.64267	4.09619e-10	nucleophosmin 1 (nucleolar phosphoprotein B23, numatrin) pseudogene 26 [Source:HGNC Symbol;Acc:HGNC:45205]
ARSD	449.705	1.36461	4.19646e-10	arylsulfatase D [Source:HGNC Symbol;Acc:HGNC:717]
VDAC3	2697.42	-1.04934	4.31755e-10	voltage-dependent anion channel 3 [Source:HGNC Symbol;Acc:HGNC:12674]
PIPSL	62.0619	1.83852	4.35814e-10	PIP5K1A and PSMD4-like, pseudogene [Source:HGNC Symbol;Acc:HGNC:23733]
KRT18P9	16.7199	4.13488	4.39689e-10	keratin 18 pseudogene 9 [Source:HGNC Symbol;Acc:HGNC:17767]
RPS12P23	10.0659	3.82615	4.41401e-10	ribosomal protein S12 pseudogene 23 [Source:HGNC Symbol;Acc:HGNC:35573]
CTA-85E5.6	9.81503	3.95049	4.44274e-10
RP11-88I18.2	65.312	3.04691	4.74931e-10
HNRNPA1P64	8.16165	3.975	4.76867e-10	heterogeneous nuclear ribonucleoprotein A1 pseudogene 64 [Source:HGNC Symbol;Acc:HGNC:48794]
KRT18P14	11.1445	3.9694	4.80869e-10	keratin 18 pseudogene 14 [Source:HGNC Symbol;Acc:HGNC:6433]
RP1-40G4P.1	49.8817	2.74196	4.93047e-10
VWF	14.7301	3.31979	5.00812e-10	von Willebrand factor [Source:HGNC Symbol;Acc:HGNC:12726]
TLK2	1028.2	-1.08441	5.01138e-10	tousled-like kinase 2 [Source:HGNC Symbol;Acc:HGNC:11842]
WSB1	4478.7	1.99891	5.19929e-10	WD repeat and SOCS box containing 1 [Source:HGNC Symbol;Acc:HGNC:19221]
TBC1D3B	37.0039	2.06336	5.25575e-10	TBC1 domain family, member 3B [Source:HGNC Symbol;Acc:HGNC:27011]
RP11-344H11.4	11.6235	3.50556	5.25575e-10
RPL7P9	279.606	-2.14761	5.36768e-10	ribosomal protein L7 pseudogene 9 [Source:HGNC Symbol;Acc:HGNC:37028]
FAM118B	656.474	-1.01961	5.6015e-10	family with sequence similarity 118, member B [Source:HGNC Symbol;Acc:HGNC:26110]
AF064858.8	10.277	3.95952	5.61853e-10
SORBS1	1241.59	2.09799	5.64976e-10	sorbin and SH3 domain containing 1 [Source:HGNC Symbol;Acc:HGNC:14565]
CTC-484M2.1	35.7652	2.19797	5.65182e-10
TRG-AS1	50.0205	2.46004	5.65411e-10	T cell receptor gamma locus antisense RNA 1 [Source:HGNC Symbol;Acc:HGNC:48974]
PTGDR2	19.8486	3.42656	5.79371e-10	prostaglandin D2 receptor 2 [Source:HGNC Symbol;Acc:HGNC:4502]
KRT8P51	10.3566	3.8721	5.88987e-10	keratin 8 pseudogene 51 [Source:HGNC Symbol;Acc:HGNC:48883]
AC026803.1	68.5874	-3.21048	5.96107e-10
RPS20P14	129.888	2.83369	6.04216e-10	ribosomal protein S20 pseudogene 14 [Source:HGNC Symbol;Acc:HGNC:36692]
RP11-253E3.1	19.234	3.08218	6.77475e-10
RPL10AP1	8.30224	3.93307	7.03684e-10	ribosomal protein L10a pseudogene 1 [Source:HGNC Symbol;Acc:HGNC:19813]
RP11-138A9.2	27.0098	2.5316	7.13823e-10
GNRH2	94.9199	2.88481	7.24964e-10	gonadotropin-releasing hormone 2 [Source:HGNC Symbol;Acc:HGNC:4420]
RP11-586D5.3	12.8036	3.73293	7.3377e-10
MORF4L1P1	63.0118	-1.68074	7.53681e-10	mortality factor 4 like 1 pseudogene 1 [Source:HGNC Symbol;Acc:HGNC:20400]
TMEM145	16.8245	2.93138	7.56597e-10	transmembrane protein 145 [Source:HGNC Symbol;Acc:HGNC:26912]
RPL3P1	10.1662	3.6674	7.62682e-10	ribosomal protein L3 pseudogene 1 [Source:HGNC Symbol;Acc:HGNC:10352]
RP11-109D20.2	12.1481	-3.48728	7.62927e-10
NPM1P25	13.5657	3.58307	7.82948e-10	nucleophosmin 1 (nucleolar phosphoprotein B23, numatrin) pseudogene 25 [Source:HGNC Symbol;Acc:HGNC:45204]
RP11-759L5.2	8.89921	3.87536	7.83185e-10
RPL34P34	29.4866	3.32841	7.83957e-10	ribosomal protein L34 pseudogene 34 [Source:HGNC Symbol;Acc:HGNC:35848]
SLC2A3P4	14.1789	3.50362	8.08117e-10	solute carrier family 2 (facilitated glucose transporter), member 3 pseudogene 4 [Source:HGNC Symbol;Acc:HGNC:31076]
HOXA1	33.7385	2.1695	8.1747e-10	homeobox A1 [Source:HGNC Symbol;Acc:HGNC:5099]
MNT	357.058	1.13124	8.31331e-10	MAX network transcriptional repressor [Source:HGNC Symbol;Acc:HGNC:7188]
RPL22P11	9.90025	3.73718	8.43637e-10	ribosomal protein L22 pseudogene 11 [Source:HGNC Symbol;Acc:HGNC:35603]
UCP2	630.09	-2.25582	8.81274e-10	uncoupling protein 2 (mitochondrial, proton carrier) [Source:HGNC Symbol;Acc:HGNC:12518]
RP11-133K1.1	10.3112	3.8587	8.96338e-10
RP4-740C4.5	244.157	1.73762	9.54243e-10
PSMD4	7512.51	-1.17392	9.72904e-10	proteasome (prosome, macropain) 26S subunit, non-ATPase, 4 [Source:HGNC Symbol;Acc:HGNC:9561]
FASN	2592.12	-1.71113	1.01096e-09	fatty acid synthase [Source:HGNC Symbol;Acc:HGNC:3594]
RPL7P59	8.97042	3.84322	1.01096e-09	ribosomal protein L7 pseudogene 59 [Source:HGNC Symbol;Acc:HGNC:49215]
MAG	9.26427	3.88175	1.01226e-09	myelin associated glycoprotein [Source:HGNC Symbol;Acc:HGNC:6783]
APIP	632.285	-1.07737	1.02244e-09	APAF1 interacting protein [Source:HGNC Symbol;Acc:HGNC:17581]
N4BP2L1	116.932	1.36609	1.02387e-09	NEDD4 binding protein 2-like 1 [Source:HGNC Symbol;Acc:HGNC:25037]
SNRPD1	3812.8	-1.49283	1.04032e-09	small nuclear ribonucleoprotein D1 polypeptide 16kDa [Source:HGNC Symbol;Acc:HGNC:11158]
TM4SF5	94.2329	2.63318	1.04693e-09	transmembrane 4 L six family member 5 [Source:HGNC Symbol;Acc:HGNC:11857]
RPL23AP57	14.4716	3.62093	1.05749e-09	ribosomal protein L23a pseudogene 57 [Source:HGNC Symbol;Acc:HGNC:36971]
KRT18P21	12.1562	3.35092	1.06019e-09	keratin 18 pseudogene 21 [Source:HGNC Symbol;Acc:HGNC:33389]
CTD-2035E11.3	11.5478	-4.05178	1.06663e-09
UBE2Q2P6	7193.62	-2.67969	1.07752e-09	ubiquitin-conjugating enzyme E2Q family member 2 pseudogene 6 [Source:HGNC Symbol;Acc:HGNC:49412]
ST13P18	12.2657	3.18819	1.10129e-09	suppression of tumorigenicity 13 (colon carcinoma) (Hsp70 interacting protein) pseudogene 18 [Source:HGNC Symbol;Acc:HGNC:38861]
AKR1D1	50.9269	2.93504	1.18167e-09	aldo-keto reductase family 1, member D1 [Source:HGNC Symbol;Acc:HGNC:388]
ZAP70	906.633	2.34555	1.24891e-09	zeta-chain (TCR) associated protein kinase 70kDa [Source:HGNC Symbol;Acc:HGNC:12858]
KRT18P12	12.4863	3.64721	1.26919e-09	keratin 18 pseudogene 12 [Source:HGNC Symbol;Acc:HGNC:33410]
RP11-383G10.3	7.749	3.88368	1.30211e-09
RP11-330L19.1	26.3285	2.57458	1.31648e-09
C8orf44	91.8109	1.4708	1.32186e-09	chromosome 8 open reading frame 44 [Source:HGNC Symbol;Acc:HGNC:25646]
RP11-364M6.1	8.64947	3.87015	1.33217e-09
LRP8	365.027	-2.72723	1.37095e-09	low density lipoprotein receptor-related protein 8, apolipoprotein e receptor [Source:HGNC Symbol;Acc:HGNC:6700]
RP1-182O16.1	12.3981	3.36004	1.39839e-09
RPS3AP53	12.1044	3.8025	1.41984e-09	ribosomal protein S3a pseudogene 53 [Source:HGNC Symbol;Acc:HGNC:44500]
TUBBP2	38.1643	2.33354	1.43411e-09	tubulin, beta pseudogene 2 [Source:HGNC Symbol;Acc:HGNC:12415]
AIFM1	2104.89	-1.27735	1.48268e-09	apoptosis-inducing factor, mitochondrion-associated, 1 [Source:HGNC Symbol;Acc:HGNC:8768]
CAPN14	176.627	-2.37109	1.53681e-09	calpain 14 [Source:HGNC Symbol;Acc:HGNC:16664]
RP11-321A17.3	11.8202	3.65465	1.58821e-09
PSMD1	6198.11	-1.11869	1.60886e-09	proteasome (prosome, macropain) 26S subunit, non-ATPase, 1 [Source:HGNC Symbol;Acc:HGNC:9554]
GCNT3	439.359	-1.32282	1.64168e-09	glucosaminyl (N-acetyl) transferase 3, mucin type [Source:HGNC Symbol;Acc:HGNC:4205]
UNC93A	645.19	1.40611	1.73562e-09	unc-93 homolog A (C. elegans) [Source:HGNC Symbol;Acc:HGNC:12570]
RN7SL4P	7.74028	-4.27185	1.74421e-09	RNA, 7SL, cytoplasmic 4, pseudogene [Source:HGNC Symbol;Acc:HGNC:10039]
DHCR24	20661.5	-1.35317	1.81417e-09	24-dehydrocholesterol reductase [Source:HGNC Symbol;Acc:HGNC:2859]
AL161668.5	113.678	1.95452	1.82417e-09
ITGB2	43.6992	2.84338	1.82441e-09	integrin, beta 2 (complement component 3 receptor 3 and 4 subunit) [Source:HGNC Symbol;Acc:HGNC:6155]
RP11-179A18.1	17.5442	2.93963	1.82785e-09
RP3-476K8.4	8.41511	3.83835	1.83151e-09
RPL4P1	7.79393	3.85101	1.83254e-09	ribosomal protein L4 pseudogene 1 [Source:HGNC Symbol;Acc:HGNC:23551]
RPL23AP48	7.93332	3.86801	1.8372e-09	ribosomal protein L23a pseudogene 48 [Source:HGNC Symbol;Acc:HGNC:36110]
DOCK5	1015.41	2.7527	1.85522e-09	dedicator of cytokinesis 5 [Source:HGNC Symbol;Acc:HGNC:23476]
RUFY2	678.913	-1.36518	1.86061e-09	RUN and FYVE domain containing 2 [Source:HGNC Symbol;Acc:HGNC:19761]
ACTG1P9	9.70129	3.9051	1.95202e-09	actin gamma 1 pseudogene 9 [Source:HGNC Symbol;Acc:HGNC:154]
RP11-40C6.2	38.328	3.06196	1.96705e-09
CTD-2184D3.1	10.0332	3.62797	1.99738e-09
ATMIN	736.389	-1.068	1.9998e-09	ATM interactor [Source:HGNC Symbol;Acc:HGNC:29034]
PPIAP13	10.2913	3.62817	2.03217e-09	peptidylprolyl isomerase A (cyclophilin A) pseudogene 13 [Source:HGNC Symbol;Acc:HGNC:9266]
RPL29P12	14.4222	3.37929	2.03365e-09	ribosomal protein L29 pseudogene 12 [Source:HGNC Symbol;Acc:HGNC:36608]
UQCRH	6001.97	-1.54916	2.05377e-09	ubiquinol-cytochrome c reductase hinge protein [Source:HGNC Symbol;Acc:HGNC:12590]
CACYBP	2013.45	-1.73536	2.06918e-09	calcyclin binding protein [Source:HGNC Symbol;Acc:HGNC:30423]
NAMPTP1	99.0329	-1.64593	2.07001e-09	nicotinamide phosphoribosyltransferase pseudogene 1 [Source:HGNC Symbol;Acc:HGNC:17633]
LAMB3	225.616	1.87784	2.15126e-09	laminin, beta 3 [Source:HGNC Symbol;Acc:HGNC:6490]
KRT8P7	10.776	3.65306	2.29834e-09	keratin 8 pseudogene 7 [Source:HGNC Symbol;Acc:HGNC:33361]
HNRNPA1P22	8.9477	3.8014	2.3002e-09	heterogeneous nuclear ribonucleoprotein A1 pseudogene 22 [Source:HGNC Symbol;Acc:HGNC:39540]
PALM3	100.936	-2.54977	2.31321e-09	paralemmin 3 [Source:HGNC Symbol;Acc:HGNC:33274]
EEF1A1P2	8.55361	3.82234	2.364e-09	eukaryotic translation elongation factor 1 alpha 1 pseudogene 2 [Source:HGNC Symbol;Acc:HGNC:20008]
RPL39L	8.52832	3.87556	2.37603e-09	ribosomal protein L39-like [Source:HGNC Symbol;Acc:HGNC:17094]
TUBB1	110.102	3.01793	2.42278e-09	tubulin, beta 1 class VI [Source:HGNC Symbol;Acc:HGNC:16257]
RPL23A	10053.2	-2.08542	2.45365e-09	ribosomal protein L23a [Source:HGNC Symbol;Acc:HGNC:10317]
PSMA3	3875.07	-1.05366	2.45938e-09	proteasome (prosome, macropain) subunit, alpha type, 3 [Source:HGNC Symbol;Acc:HGNC:9532]
PLBD1	541.405	-1.40079	2.46212e-09	phospholipase B domain containing 1 [Source:HGNC Symbol;Acc:HGNC:26215]
TSIX	123.478	2.19997	2.55391e-09	TSIX transcript, XIST antisense RNA [Source:HGNC Symbol;Acc:HGNC:12377]
VDAC2	1810.91	-1.81019	2.58248e-09	voltage-dependent anion channel 2 [Source:HGNC Symbol;Acc:HGNC:12672]
RP11-458F8.3	10.1132	3.73289	2.6361e-09
APOL1	22.0029	3.40755	2.68776e-09	apolipoprotein L, 1 [Source:HGNC Symbol;Acc:HGNC:618]
RP11-278C7.1	39.2077	1.77391	2.68833e-09
RP1-89D4.1	23.265	2.56392	2.68964e-09
AC017079.4	9.25701	3.78208	2.69465e-09
PKMP1	17.0629	2.79194	2.72847e-09	pyruvate kinase, muscle pseudogene 1 [Source:HGNC Symbol;Acc:HGNC:44243]
PSMD5-AS1	382.701	1.47767	2.74314e-09	PSMD5 antisense RNA 1 (head to head) [Source:HGNC Symbol;Acc:HGNC:27367]
AKR1C4	16.7824	2.61205	2.8209e-09	aldo-keto reductase family 1, member C4 [Source:HGNC Symbol;Acc:HGNC:387]
RP11-558O12.1	8.42811	3.81683	2.83865e-09
AADACP1	28.4534	2.35805	2.86239e-09	arylacetamide deacetylase pseudogene 1 [Source:HGNC Symbol;Acc:HGNC:50305]
AC007365.4	11.1328	3.87092	3.0457e-09
TRIM73	253.582	1.71227	3.14019e-09	tripartite motif containing 73 [Source:HGNC Symbol;Acc:HGNC:18162]
RPS10P2	11.4328	3.61995	3.15639e-09	ribosomal protein S10 pseudogene 2 [Source:HGNC Symbol;Acc:HGNC:16594]
FTLP2	15.5944	3.1514	3.15956e-09	ferritin, light polypeptide pseudogene 2 [Source:HGNC Symbol;Acc:HGNC:4001]
WASH4P	16.0158	-2.6739	3.23122e-09	WAS protein family homolog 4 pseudogene [Source:HGNC Symbol;Acc:HGNC:14126]
GAPDHP25	9.55849	3.73867	3.23205e-09	glyceraldehyde 3 phosphate dehydrogenase pseudogene 25 [Source:HGNC Symbol;Acc:HGNC:37777]
SEMA6C	78.3473	2.48184	3.24887e-09	sema domain, transmembrane domain (TM), and cytoplasmic domain, (semaphorin) 6C [Source:HGNC Symbol;Acc:HGNC:10740]
RPL9	1317.12	-1.47076	3.31455e-09	ribosomal protein L9 [Source:HGNC Symbol;Acc:HGNC:10369]
RPL21P67	10.2746	3.83688	3.31829e-09	ribosomal protein L21 pseudogene 67 [Source:HGNC Symbol;Acc:HGNC:36139]
KRT8P17	11.8565	3.62473	3.41663e-09	keratin 8 pseudogene 17 [Source:HGNC Symbol;Acc:HGNC:33369]
BOLA3-AS1	120.154	-1.36114	3.44977e-09	BOLA3 antisense RNA 1 (head to head) [Source:HGNC Symbol;Acc:HGNC:42922]
HNRNPA1P40	9.17519	3.72711	3.52881e-09	heterogeneous nuclear ribonucleoprotein A1 pseudogene 40 [Source:HGNC Symbol;Acc:HGNC:48769]
KRT16P2	43.7431	-3.08235	3.7346e-09	keratin 16 pseudogene 2 [Source:HGNC Symbol;Acc:HGNC:37807]
ECHDC2	1945.78	1.23469	3.79133e-09	enoyl CoA hydratase domain containing 2 [Source:HGNC Symbol;Acc:HGNC:23408]
AC104843.3	13.1745	3.5889	3.93223e-09
UBBP2	12.3922	3.80636	4.12021e-09	ubiquitin B pseudogene 2 [Source:HGNC Symbol;Acc:HGNC:12465]
EEF1A1P33	8.12949	3.77669	4.14699e-09	eukaryotic translation elongation factor 1 alpha 1 pseudogene 33 [Source:HGNC Symbol;Acc:HGNC:37911]
XPNPEP2	94.0014	2.18427	4.22418e-09	X-prolyl aminopeptidase (aminopeptidase P) 2, membrane-bound [Source:HGNC Symbol;Acc:HGNC:12823]
RBBP4P5	7.21556	3.78596	4.23358e-09	retinoblastoma binding protein 4 pseudogene 5 [Source:HGNC Symbol;Acc:HGNC:42372]
B4GALT1	4181.62	1.01334	4.28063e-09	UDP-Gal:betaGlcNAc beta 1,4- galactosyltransferase, polypeptide 1 [Source:HGNC Symbol;Acc:HGNC:924]
ZCCHC17	1583.7	-1.26069	4.39799e-09	zinc finger, CCHC domain containing 17 [Source:HGNC Symbol;Acc:HGNC:30246]
CRTAP	6826.3	-1.13227	4.42737e-09	cartilage associated protein [Source:HGNC Symbol;Acc:HGNC:2379]
TMEM71	38.6414	2.37212	4.55025e-09	transmembrane protein 71 [Source:HGNC Symbol;Acc:HGNC:26572]
KRT18P36	10.8436	3.83267	4.63606e-09	keratin 18 pseudogene 36 [Source:HGNC Symbol;Acc:HGNC:33405]
PARP10	53.3151	2.24894	4.63795e-09	poly (ADP-ribose) polymerase family, member 10 [Source:HGNC Symbol;Acc:HGNC:25895]
RPL36AP39	7.10982	3.80729	4.66324e-09	ribosomal protein L36a pseudogene 39 [Source:HGNC Symbol;Acc:HGNC:36074]
RP11-534L20.4	11.5595	3.41284	4.87561e-09
RP11-715I4.1	8.48969	3.72482	4.89216e-09
GOT2P2	14.6685	3.20811	5.02681e-09	glutamic-oxaloacetic transaminase 2 pseudogene 2 [Source:HGNC Symbol;Acc:HGNC:4435]
BX004987.4	144.423	2.14908	5.02681e-09
HNRNPKP2	17.4201	2.78925	5.03421e-09	heterogeneous nuclear ribonucleoprotein K pseudogene 2 [Source:HGNC Symbol;Acc:HGNC:42375]
AC073333.8	20.0811	-2.38505	5.05012e-09
CLDN1	153.298	1.23389	5.10806e-09	claudin 1 [Source:HGNC Symbol;Acc:HGNC:2032]
HOXC6	1873.39	1.17822	5.1193e-09	homeobox C6 [Source:HGNC Symbol;Acc:HGNC:5128]
SDHA	1919.12	-1.34382	5.24114e-09	succinate dehydrogenase complex, subunit A, flavoprotein (Fp) [Source:HGNC Symbol;Acc:HGNC:10680]
RNF112	6.38507	3.81991	5.27419e-09	ring finger protein 112 [Source:HGNC Symbol;Acc:HGNC:12968]
KRT18P65	14.9327	3.5091	5.27562e-09	keratin 18 pseudogene 65 [Source:HGNC Symbol;Acc:HGNC:48892]
ATG16L2	488.369	1.37193	5.57427e-09	autophagy related 16-like 2 [Source:HGNC Symbol;Acc:HGNC:25464]
RP11-989E6.10	5.75454	3.9633	5.64054e-09
FHAD1	30.498	2.32793	5.64442e-09	forkhead-associated (FHA) phosphopeptide binding domain 1 [Source:HGNC Symbol;Acc:HGNC:29408]
RPL29P7	7.91412	3.71428	5.83594e-09	ribosomal protein L29 pseudogene 7 [Source:HGNC Symbol;Acc:HGNC:36859]
TRIM63	14.8715	-3.31818	5.83856e-09	tripartite motif containing 63, E3 ubiquitin protein ligase [Source:HGNC Symbol;Acc:HGNC:16007]
RP11-61L23.2	14.2191	3.69626	6.12211e-09
AC140076.1	6.3179	3.85833	6.44959e-09
LAP3P2	9.47025	3.33501	6.46551e-09	leucine aminopeptidase 3 pseudogene 2 [Source:HGNC Symbol;Acc:HGNC:42365]
PSMA4	5116.28	-1.07517	6.54e-09	proteasome (prosome, macropain) subunit, alpha type, 4 [Source:HGNC Symbol;Acc:HGNC:9533]
SLC30A8	14.2235	2.97261	6.54446e-09	solute carrier family 30 (zinc transporter), member 8 [Source:HGNC Symbol;Acc:HGNC:20303]
EIF2S2	6213.49	-1.62556	6.6737e-09	eukaryotic translation initiation factor 2, subunit 2 beta, 38kDa [Source:HGNC Symbol;Acc:HGNC:3266]
PGK1P2	12.5209	3.31762	6.7061e-09	phosphoglycerate kinase 1, pseudogene 2 [Source:HGNC Symbol;Acc:HGNC:8899]
CYB561	9.44498	3.89731	6.71212e-09	cytochrome b561 [Source:HGNC Symbol;Acc:HGNC:2571]
RPS26P35	6.30812	3.83257	6.78442e-09	ribosomal protein S26 pseudogene 35 [Source:HGNC Symbol;Acc:HGNC:36229]
FKBP4	3438.33	-1.78613	6.8832e-09	FK506 binding protein 4, 59kDa [Source:HGNC Symbol;Acc:HGNC:3720]
WNT2B	38.9504	1.76466	6.90669e-09	wingless-type MMTV integration site family, member 2B [Source:HGNC Symbol;Acc:HGNC:12781]
KRT18P52	10.7688	3.65849	6.96838e-09	keratin 18 pseudogene 52 [Source:HGNC Symbol;Acc:HGNC:37888]
PRDX1	20377.1	-1.19451	6.99072e-09	peroxiredoxin 1 [Source:HGNC Symbol;Acc:HGNC:9352]
COLEC12	911.884	-1.00069	7.28597e-09	collectin sub-family member 12 [Source:HGNC Symbol;Acc:HGNC:16016]
TNXB	53.0234	1.86393	7.29589e-09	tenascin XB [Source:HGNC Symbol;Acc:HGNC:11976]
AC091633.2	19.4912	2.76427	7.33744e-09
AC010976.2	65.3983	-2.22189	7.49671e-09
TSPAN18	2687.42	1.44533	7.59363e-09	tetraspanin 18 [Source:HGNC Symbol;Acc:HGNC:20660]
RP11-1143G9.5	267.287	2.68827	7.62443e-09
RP11-267J23.1	8.86934	3.69145	7.75965e-09
AFAP1L1	32.5906	3.09784	8.05945e-09	actin filament associated protein 1-like 1 [Source:HGNC Symbol;Acc:HGNC:26714]
BTF3P2	7.94083	3.76233	8.08022e-09	basic transcription factor 3, pseudogene 2 [Source:HGNC Symbol;Acc:HGNC:19924]
RP11-59N23.1	49.8468	-2.20959	8.37732e-09
RSU1P1	8.32658	3.6042	8.47149e-09	Ras suppressor protein 1 pseudogene 1 [Source:HGNC Symbol;Acc:HGNC:31114]
RPL9P7	64.6545	-2.72786	8.5776e-09	ribosomal protein L9 pseudogene 7 [Source:HGNC Symbol;Acc:HGNC:30335]
AC087650.1	8.13128	3.68329	8.70807e-09
SATB2	95.1461	2.27989	8.8543e-09	SATB homeobox 2 [Source:HGNC Symbol;Acc:HGNC:21637]
SNRPG	2570.44	-1.57373	8.8543e-09	small nuclear ribonucleoprotein polypeptide G [Source:HGNC Symbol;Acc:HGNC:11163]
HCCS	785.782	-1.17299	8.91499e-09	holocytochrome c synthase [Source:HGNC Symbol;Acc:HGNC:4837]
RPL31P7	8.52967	3.66858	8.91499e-09	ribosomal protein L31 pseudogene 7 [Source:HGNC Symbol;Acc:HGNC:31325]
HAMP	13.3577	3.55137	8.91499e-09	hepcidin antimicrobial peptide [Source:HGNC Symbol;Acc:HGNC:15598]
SLAMF9	115.12	4.04621	8.96619e-09	SLAM family member 9 [Source:HGNC Symbol;Acc:HGNC:18430]
ZNF781	50.2644	2.18228	8.9856e-09	zinc finger protein 781 [Source:HGNC Symbol;Acc:HGNC:26745]
RP11-474D1.3	265.656	2.5563	8.98939e-09
TMEM150C	139.441	2.25248	9.08361e-09	transmembrane protein 150C [Source:HGNC Symbol;Acc:HGNC:37263]
SETD6P1	7.79754	3.52299	9.08361e-09	SET domain containing 6 pseudogene 1 [Source:HGNC Symbol;Acc:HGNC:51596]
LDHB	9527.4	-1.24869	9.22958e-09	lactate dehydrogenase B [Source:HGNC Symbol;Acc:HGNC:6541]
SYN3	18.0699	2.64957	9.48394e-09	synapsin III [Source:HGNC Symbol;Acc:HGNC:11496]
RPL6P25	8.94541	3.7553	9.70041e-09	ribosomal protein L6 pseudogene 25 [Source:HGNC Symbol;Acc:HGNC:36840]
ANP32D	10.7732	3.66671	9.89105e-09	acidic (leucine-rich) nuclear phosphoprotein 32 family, member D [Source:HGNC Symbol;Acc:HGNC:16676]
SEC61A2	281.872	-1.03099	1.01524e-08	Sec61 alpha 2 subunit (S. cerevisiae) [Source:HGNC Symbol;Acc:HGNC:17702]
LINC00891	7.53898	3.68293	1.04009e-08	long intergenic non-protein coding RNA 891 [Source:HGNC Symbol;Acc:HGNC:48577]
PLA2G2F	19.8935	2.88279	1.11484e-08	phospholipase A2, group IIF [Source:HGNC Symbol;Acc:HGNC:30040]
RPS24P8	94.1303	2.10843	1.13917e-08	ribosomal protein S24 pseudogene 8 [Source:HGNC Symbol;Acc:HGNC:37016]
CD93	13.6741	3.96563	1.14293e-08	CD93 molecule [Source:HGNC Symbol;Acc:HGNC:15855]
CTD-3113P16.11	90.628	1.70734	1.18473e-08
CHRND	25.6102	2.56293	1.19495e-08	cholinergic receptor, nicotinic, delta (muscle) [Source:HGNC Symbol;Acc:HGNC:1965]
GPATCH4	2324.55	-1.16548	1.19657e-08	G patch domain containing 4 [Source:HGNC Symbol;Acc:HGNC:25982]
DHRS2	136.054	2.2615	1.24522e-08	dehydrogenase/reductase (SDR family) member 2 [Source:HGNC Symbol;Acc:HGNC:18349]
RP11-147L13.13	65.3738	1.42261	1.27115e-08
LENG8	2798.92	1.38403	1.31115e-08	leukocyte receptor cluster (LRC) member 8 [Source:HGNC Symbol;Acc:HGNC:15500]
DIO1	34.3518	-2.99141	1.31115e-08	deiodinase, iodothyronine, type I [Source:HGNC Symbol;Acc:HGNC:2883]
KRT19P1	13.0516	3.43438	1.31404e-08	keratin 19 pseudogene 1 [Source:HGNC Symbol;Acc:HGNC:33422]
IYD	10.4773	3.01493	1.3525e-08	iodotyrosine deiodinase [Source:HGNC Symbol;Acc:HGNC:21071]
RP11-137N23.1	11.2572	3.17558	1.35469e-08
SLC2A3P2	6.16907	3.60559	1.36536e-08	solute carrier family 2 (facilitated glucose transporter), member 3 pseudogene 2 [Source:HGNC Symbol;Acc:HGNC:31074]
ST6GALNAC1	25.0068	2.30491	1.39463e-08	ST6 (alpha-N-acetyl-neuraminyl-2,3-beta-galactosyl-1,3)-N-acetylgalactosaminide alpha-2,6-sialyltransferase 1 [Source:HGNC Symbol;Acc:HGNC:23614]
YARS	2971.59	-1.12925	1.40501e-08	tyrosyl-tRNA synthetase [Source:HGNC Symbol;Acc:HGNC:12840]
CCDC162P	94.0875	1.18684	1.42469e-08	coiled-coil domain containing 162, pseudogene [Source:HGNC Symbol;Acc:HGNC:21565]
CLUHP3	435.677	1.18	1.44509e-08	clustered mitochondria (cluA/CLU1) homolog pseudogene 3 [Source:HGNC Symbol;Acc:HGNC:28447]
CTD-2073O6.1	9.63062	3.55968	1.47722e-08
KLHL29	261.695	1.1303	1.48385e-08	kelch-like family member 29 [Source:HGNC Symbol;Acc:HGNC:29404]
MTRNR2L11	10.0329	3.62582	1.49188e-08	MT-RNR2-like 11 (pseudogene) [Source:HGNC Symbol;Acc:HGNC:37168]
ABC12-49244600F4.4	96.4897	2.46884	1.5021e-08
RPL35AP30	9.04068	3.70635	1.54072e-08	ribosomal protein L35a pseudogene 30 [Source:HGNC Symbol;Acc:HGNC:36751]
CLMN	158.186	1.65657	1.54864e-08	calmin (calponin-like, transmembrane) [Source:HGNC Symbol;Acc:HGNC:19972]
SLCO2B1	1555.11	1.56852	1.55135e-08	solute carrier organic anion transporter family, member 2B1 [Source:HGNC Symbol;Acc:HGNC:10962]
RNASET2	701.647	2.55524	1.55428e-08	ribonuclease T2 [Source:HGNC Symbol;Acc:HGNC:21686]
NAP1L4P3	12.2016	2.88508	1.5865e-08	nucleosome assembly protein 1-like 4 pseudogene 3 [Source:HGNC Symbol;Acc:HGNC:39738]
DNAH17	19.6278	2.54806	1.61986e-08	dynein, axonemal, heavy chain 17 [Source:HGNC Symbol;Acc:HGNC:2946]
C1orf115	1541.12	1.33858	1.63633e-08	chromosome 1 open reading frame 115 [Source:HGNC Symbol;Acc:HGNC:25873]
C1orf186	11.1277	3.64748	1.69681e-08	chromosome 1 open reading frame 186 [Source:HGNC Symbol;Acc:HGNC:25341]
TCEB1	1448.29	-1.44156	1.72256e-08	transcription elongation factor B (SIII), polypeptide 1 (15kDa, elongin C) [Source:HGNC Symbol;Acc:HGNC:11617]
STARD4	619.809	-1.77844	1.79749e-08	StAR-related lipid transfer (START) domain containing 4 [Source:HGNC Symbol;Acc:HGNC:18058]
MSI1	648.131	1.08482	1.80974e-08	musashi RNA-binding protein 1 [Source:HGNC Symbol;Acc:HGNC:7330]
RPL21P5	7.92841	3.64499	1.83423e-08	ribosomal protein L21 pseudogene 5 [Source:HGNC Symbol;Acc:HGNC:23541]
MT-TR	8.58389	3.73785	1.83423e-08	mitochondrially encoded tRNA arginine [Source:HGNC Symbol;Acc:HGNC:7496]
GAPDHP21	6.27161	3.72802	1.87179e-08	glyceraldehyde 3 phosphate dehydrogenase pseudogene 21 [Source:HGNC Symbol;Acc:HGNC:37773]
SNRPA1	991.397	-1.65742	1.94198e-08	small nuclear ribonucleoprotein polypeptide A' [Source:HGNC Symbol;Acc:HGNC:11152]
EFCAB12	90.3829	1.95062	1.969e-08	EF-hand calcium binding domain 12 [Source:HGNC Symbol;Acc:HGNC:28061]
NREP	145.566	2.60983	1.97502e-08	neuronal regeneration related protein [Source:HGNC Symbol;Acc:HGNC:16834]
AC083873.4	16.7527	2.34448	1.99866e-08
RP11-305M3.2	16.4078	-3.11213	2.02386e-08
SELL	56.7123	1.38124	2.03227e-08	selectin L [Source:HGNC Symbol;Acc:HGNC:10720]
HNRNPA1P63	7.20779	3.53178	2.08403e-08	heterogeneous nuclear ribonucleoprotein A1 pseudogene 63 [Source:HGNC Symbol;Acc:HGNC:48793]
RPL3P4	89.8998	-3.15754	2.1761e-08	ribosomal protein L3 pseudogene 4 [Source:HGNC Symbol;Acc:HGNC:19805]
AC092106.1	6.14161	3.73547	2.23846e-08
EIF3LP1	6.39105	3.70387	2.2404e-08	eukaryotic translation initiation factor 3, subunit L pseudogene 1 [Source:HGNC Symbol;Acc:HGNC:20010]
MAB21L3	201.41	3.38213	2.25795e-08	mab-21-like 3 (C. elegans) [Source:HGNC Symbol;Acc:HGNC:26787]
RP5-1097F14.1	7.7121	3.68079	2.25821e-08
RPL34P6	5.85922	3.7187	2.28234e-08	ribosomal protein L34 pseudogene 6 [Source:HGNC Symbol;Acc:HGNC:35810]
PHBP11	10.0816	3.49774	2.303e-08	prohibitin pseudogene 11 [Source:HGNC Symbol;Acc:HGNC:39290]
RP4-545C24.1	25.1456	-1.96574	2.30934e-08
RP11-1074O12.1	8.93308	3.51916	2.37042e-08
PSMA6	407.906	-1.46679	2.38017e-08	proteasome (prosome, macropain) subunit, alpha type, 6 [Source:HGNC Symbol;Acc:HGNC:9535]
NCLP1	9.82413	3.30099	2.41391e-08	nucleolin pseudogene 1 [Source:HGNC Symbol;Acc:HGNC:35472]
RP11-193E15.4	8.40622	3.63654	2.41391e-08
KLF10	422.339	1.54183	2.4599e-08	Kruppel-like factor 10 [Source:HGNC Symbol;Acc:HGNC:11810]
PAGE4	1834.52	-2.25027	2.52776e-08	P antigen family, member 4 (prostate associated) [Source:HGNC Symbol;Acc:HGNC:4108]
RP11-165H4.2	11.8725	3.32644	2.54622e-08
RPL21P17	7.21011	3.66119	2.55219e-08	ribosomal protein L21 pseudogene 17 [Source:HGNC Symbol;Acc:HGNC:19416]
PBLD	244.465	2.14977	2.67563e-08	phenazine biosynthesis-like protein domain containing [Source:HGNC Symbol;Acc:HGNC:23301]
CD33	21.7111	2.48732	2.69873e-08	CD33 molecule [Source:HGNC Symbol;Acc:HGNC:1659]
TPM3P6	95.9243	-2.20283	2.7142e-08	tropomyosin 3 pseudogene 6 [Source:HGNC Symbol;Acc:HGNC:39169]
DMPK	216.255	1.0428	2.78074e-08	dystrophia myotonica-protein kinase [Source:HGNC Symbol;Acc:HGNC:2933]
PDAP1	5593.52	-1.13581	2.79707e-08	PDGFA associated protein 1 [Source:HGNC Symbol;Acc:HGNC:14634]
XDH	92.4772	1.40003	2.80837e-08	xanthine dehydrogenase [Source:HGNC Symbol;Acc:HGNC:12805]
KCNH8	16.2559	2.41232	2.81793e-08	potassium channel, voltage gated eag related subfamily H, member 8 [Source:HGNC Symbol;Acc:HGNC:18864]
RP11-346C16.4	9.98214	3.72603	2.86318e-08
RP3-522P13.1	7.54752	3.56112	2.86472e-08
SERPINF2	2671.64	1.91207	2.86615e-08	serpin peptidase inhibitor, clade F (alpha-2 antiplasmin, pigment epithelium derived factor), member 2 [Source:HGNC Symbol;Acc:HGNC:9075]
HNRNPCP6	9.71229	3.48758	2.89713e-08	heterogeneous nuclear ribonucleoprotein C pseudogene 6 [Source:HGNC Symbol;Acc:HGNC:48817]
OSTM1	265.362	-1.121	2.94054e-08	osteopetrosis associated transmembrane protein 1 [Source:HGNC Symbol;Acc:HGNC:21652]
HNRNPA1P67	12.5442	3.11252	2.98537e-08	heterogeneous nuclear ribonucleoprotein A1 pseudogene 67 [Source:HGNC Symbol;Acc:HGNC:48797]
RAD51C	1718.02	-1.17946	2.99243e-08	RAD51 paralog C [Source:HGNC Symbol;Acc:HGNC:9820]
C12orf75	485.675	-1.28125	2.99598e-08	chromosome 12 open reading frame 75 [Source:HGNC Symbol;Acc:HGNC:35164]
EEF1B2P2	10.8576	3.46046	3.02881e-08	eukaryotic translation elongation factor 1 beta 2 pseudogene 2 [Source:HGNC Symbol;Acc:HGNC:3209]
BANF1	4943.2	-1.50797	3.04331e-08	barrier to autointegration factor 1 [Source:HGNC Symbol;Acc:HGNC:17397]
DENND6B	27.557	2.889	3.07038e-08	DENN/MADD domain containing 6B [Source:HGNC Symbol;Acc:HGNC:32690]
TPT1-AS1	398.975	1.24574	3.08135e-08	TPT1 antisense RNA 1 [Source:HGNC Symbol;Acc:HGNC:43686]
AC074289.1	56.7865	2.24806	3.08135e-08
SH3D21	475.052	1.56815	3.10645e-08	SH3 domain containing 21 [Source:HGNC Symbol;Acc:HGNC:26236]
EIF5A	6427.7	-1.74216	3.11565e-08	eukaryotic translation initiation factor 5A [Source:HGNC Symbol;Acc:HGNC:3300]
HSP90AA5P	7.64316	3.63231	3.23115e-08	heat shock protein 90kDa alpha (cytosolic), class A member 5, pseudogene [Source:HGNC Symbol;Acc:HGNC:32535]
SSX1	33.5745	2.40571	3.27542e-08	synovial sarcoma, X breakpoint 1 [Source:HGNC Symbol;Acc:HGNC:11335]
LBX2-AS1	222.942	1.74426	3.32789e-08	LBX2 antisense RNA 1 [Source:HGNC Symbol;Acc:HGNC:25136]
RP11-817I4.2	37.4126	1.82824	3.39317e-08
RPL26P37	7.21711	3.64013	3.44693e-08	ribosomal protein L26 pseudogene 37 [Source:HGNC Symbol;Acc:HGNC:36004]
RP11-631N16.2	74.1084	1.91068	3.47386e-08
DNAJC9	815.502	-1.36984	3.65418e-08	DnaJ (Hsp40) homolog, subfamily C, member 9 [Source:HGNC Symbol;Acc:HGNC:19123]
WASH7P	8.41552	-3.87338	3.66309e-08	WAS protein family homolog 7 pseudogene [Source:HGNC Symbol;Acc:HGNC:38034]
RP11-220D10.1	10.5646	3.64766	3.66976e-08
MRPL45	2114.47	-1.01145	3.72639e-08	mitochondrial ribosomal protein L45 [Source:HGNC Symbol;Acc:HGNC:16651]
TUBB2B	1104.93	-2.32546	3.7303e-08	tubulin, beta 2B class IIb [Source:HGNC Symbol;Acc:HGNC:30829]
ZNF836	175.871	1.09048	3.76387e-08	zinc finger protein 836 [Source:HGNC Symbol;Acc:HGNC:34333]
KRT18P26	10.5828	3.65193	3.78376e-08	keratin 18 pseudogene 26 [Source:HGNC Symbol;Acc:HGNC:33395]
RHBDL3	13.1116	3.30787	3.81794e-08	rhomboid, veinlet-like 3 (Drosophila) [Source:HGNC Symbol;Acc:HGNC:16502]
ABHD15	47.3421	2.03803	3.86094e-08	abhydrolase domain containing 15 [Source:HGNC Symbol;Acc:HGNC:26971]
MCM7	8404.23	-1.02658	3.8763e-08	minichromosome maintenance complex component 7 [Source:HGNC Symbol;Acc:HGNC:6950]
RPS27AP3	7.84271	3.67391	3.91142e-08	ribosomal protein S27a pseudogene 3 [Source:HGNC Symbol;Acc:HGNC:16538]
TFF3	19.8692	3.44921	3.93045e-08	trefoil factor 3 (intestinal) [Source:HGNC Symbol;Acc:HGNC:11757]
RP11-447H19.4	7.12141	3.68973	3.9514e-08
AC009120.8	9.51014	3.29648	3.95928e-08
FTH1	10063.1	-2.3744	4.08084e-08	ferritin, heavy polypeptide 1 [Source:HGNC Symbol;Acc:HGNC:3976]
SERBP1P1	53.4202	-1.60221	4.08457e-08	SERPINE1 mRNA binding protein 1 pseudogene 1 [Source:HGNC Symbol;Acc:HGNC:32247]
HAUS8	608.474	-1.30197	4.0997e-08	HAUS augmin-like complex, subunit 8 [Source:HGNC Symbol;Acc:HGNC:30532]
SNAI3-AS1	36.98	-1.63173	4.16392e-08	SNAI3 antisense RNA 1 [Source:HGNC Symbol;Acc:HGNC:28327]
PAK1IP1	538.346	-1.1351	4.18995e-08	PAK1 interacting protein 1 [Source:HGNC Symbol;Acc:HGNC:20882]
FAM21A	1070.85	-1.1914	4.20416e-08	family with sequence similarity 21, member A [Source:HGNC Symbol;Acc:HGNC:23416]
CDK2AP1	380.071	-1.36403	4.39027e-08	cyclin-dependent kinase 2 associated protein 1 [Source:HGNC Symbol;Acc:HGNC:14002]
RP11-563J2.3	7.11589	3.42482	4.42664e-08
PPIAP29	34.873	-2.04694	4.49885e-08	peptidylprolyl isomerase A (cyclophilin A) pseudogene 29 [Source:HGNC Symbol;Acc:HGNC:43021]
RP11-85G20.1	6.81535	3.69773	4.57672e-08
WNT5A	462.584	1.87977	4.64685e-08	wingless-type MMTV integration site family, member 5A [Source:HGNC Symbol;Acc:HGNC:12784]
TPM1	1644.62	-1.17238	4.64685e-08	tropomyosin 1 (alpha) [Source:HGNC Symbol;Acc:HGNC:12010]
RPS11P7	5.43416	3.75568	4.66648e-08	ribosomal protein S11 pseudogene 7 [Source:HGNC Symbol;Acc:HGNC:36724]
TCAF2	7.39377	3.64345	4.71745e-08	TRPM8 channel-associated factor 2 [Source:HGNC Symbol;Acc:HGNC:26878]
NAT8B	66.0211	2.99028	4.72397e-08	N-acetyltransferase 8B (GCN5-related, putative, gene/pseudogene) [Source:HGNC Symbol;Acc:HGNC:30235]
ACOX2	987.004	1.19233	4.87505e-08	acyl-CoA oxidase 2, branched chain [Source:HGNC Symbol;Acc:HGNC:120]
EIF5B	16066.4	-1.71915	4.89321e-08	eukaryotic translation initiation factor 5B [Source:HGNC Symbol;Acc:HGNC:30793]
RPL23AP38	5.31087	3.72491	4.94963e-08	ribosomal protein L23a pseudogene 38 [Source:HGNC Symbol;Acc:HGNC:36351]
HOXD9	551.012	3.15034	4.96547e-08	homeobox D9 [Source:HGNC Symbol;Acc:HGNC:5140]
HNRNPA1P45	7.81499	3.57553	5.08611e-08	heterogeneous nuclear ribonucleoprotein A1 pseudogene 45 [Source:HGNC Symbol;Acc:HGNC:48775]
DBI	4274.72	-1.69464	5.10753e-08	diazepam binding inhibitor (GABA receptor modulator, acyl-CoA binding protein) [Source:HGNC Symbol;Acc:HGNC:2690]
RPSAP6	9.33264	3.67278	5.24441e-08	ribosomal protein SA pseudogene 6 [Source:HGNC Symbol;Acc:HGNC:31458]
UBASH3B	217.456	-1.36433	5.26584e-08	ubiquitin associated and SH3 domain containing B [Source:HGNC Symbol;Acc:HGNC:29884]
KRT8P1	8.69644	3.67363	5.30716e-08	keratin 8 pseudogene 1 [Source:HGNC Symbol;Acc:HGNC:20281]
CTD-2013N17.1	7.37827	3.60651	5.30716e-08
PPFIA4	945.782	2.22924	5.36423e-08	protein tyrosine phosphatase, receptor type, f polypeptide (PTPRF), interacting protein (liprin), alpha 4 [Source:HGNC Symbol;Acc:HGNC:9248]
POLR2J	699.761	-1.82535	5.36423e-08	polymerase (RNA) II (DNA directed) polypeptide J, 13.3kDa [Source:HGNC Symbol;Acc:HGNC:9197]
HAGLR	1321.05	1.51255	5.40245e-08	HOXD antisense growth-associated long non-coding RNA [Source:HGNC Symbol;Acc:HGNC:43755]
GBP3	48.0527	1.99612	5.45032e-08	guanylate binding protein 3 [Source:HGNC Symbol;Acc:HGNC:4184]
NPM1P31	8.20642	3.55602	5.49031e-08	nucleophosmin 1 (nucleolar phosphoprotein B23, numatrin) pseudogene 31 [Source:HGNC Symbol;Acc:HGNC:45210]
KRT8P9	22.4708	3.18394	5.49733e-08	keratin 8 pseudogene 9 [Source:HGNC Symbol;Acc:HGNC:33363]
RP11-448G4.2	7.19004	3.59584	5.50197e-08
RP11-79P5.3	7.08291	3.56051	5.53889e-08
MSNP1	12.9027	3.22833	5.57054e-08	moesin pseudogene 1 [Source:HGNC Symbol;Acc:HGNC:7374]
HSP90AB7P	6.16148	3.71114	5.57908e-08	heat shock protein 90kDa alpha (cytosolic), class B member 7, pseudogene [Source:HGNC Symbol;Acc:HGNC:44701]
RP11-256K7.1	10.3906	3.38178	5.64618e-08
EIF4A1P7	13.5317	2.84258	5.8771e-08	eukaryotic translation initiation factor 4A1 pseudogene 7 [Source:HGNC Symbol;Acc:HGNC:37926]
MROH2A	85.0045	2.29274	5.9645e-08	maestro heat-like repeat family member 2A [Source:HGNC Symbol;Acc:HGNC:27936]
PPIAP25	11.017	3.42909	5.97824e-08	peptidylprolyl isomerase A (cyclophilin A) pseudogene 25 [Source:HGNC Symbol;Acc:HGNC:39270]
RPS23P1	6.0828	3.64331	5.98461e-08	ribosomal protein S23 pseudogene 1 [Source:HGNC Symbol;Acc:HGNC:16043]
SGK2	67.2583	1.33692	6.12525e-08	serum/glucocorticoid regulated kinase 2 [Source:HGNC Symbol;Acc:HGNC:13900]
PSMC1P7	5.26568	3.66142	6.20305e-08	proteasome (prosome, macropain) 26S subunit, ATPase, 1 pseudogene 7 [Source:HGNC Symbol;Acc:HGNC:39782]
C4B	39.6236	2.21206	6.22681e-08	complement component 4B (Chido blood group) [Source:HGNC Symbol;Acc:HGNC:1324]
PRSS23	5220.35	-1.25558	6.2597e-08	protease, serine, 23 [Source:HGNC Symbol;Acc:HGNC:14370]
RP11-26H16.1	10.1588	3.38264	6.3072e-08
MYCL	296.048	1.29048	6.47477e-08	v-myc avian myelocytomatosis viral oncogene lung carcinoma derived homolog [Source:HGNC Symbol;Acc:HGNC:7555]
RPL7P38	6.54643	3.67374	6.51062e-08	ribosomal protein L7 pseudogene 38 [Source:HGNC Symbol;Acc:HGNC:36731]
AGAP5	22.7156	2.1452	6.58568e-08	ArfGAP with GTPase domain, ankyrin repeat and PH domain 5 [Source:HGNC Symbol;Acc:HGNC:23467]
SEPT7P1	5.95637	3.66864	6.82662e-08	septin 7 pseudogene 1 [Source:HGNC Symbol;Acc:HGNC:19926]
NCAPD2P1	114.994	1.77923	6.84435e-08	non-SMC condensin I complex, subunit D2 pseudogene 1 [Source:HGNC Symbol;Acc:HGNC:43831]
EEF2KMT	426.333	-1.47251	6.88572e-08	eukaryotic elongation factor 2 lysine methyltransferase [Source:HGNC Symbol;Acc:HGNC:32221]
TPMTP1	6.26251	3.68004	6.92316e-08	thiopurine S-methyltransferase pseudogene 1 [Source:HGNC Symbol;Acc:HGNC:17490]
MRPL30P1	8.77297	3.44886	7.00554e-08	mitochondrial ribosomal protein L30 pseudogene 1 [Source:HGNC Symbol;Acc:HGNC:29702]
RBM17P4	7.55946	3.65985	7.11171e-08	RNA binding motif protein 17 pseudogene 4 [Source:HGNC Symbol;Acc:HGNC:50369]
AC093142.2	8.70528	3.52302	7.11673e-08
RP11-96H19.1	111.98	-1.60885	7.14213e-08
DKK3	745.829	-1.99595	7.19943e-08	dickkopf WNT signaling pathway inhibitor 3 [Source:HGNC Symbol;Acc:HGNC:2893]
MIR4435-2HG	1208.87	-1.62417	7.29671e-08	MIR4435-2 host gene [Source:HGNC Symbol;Acc:HGNC:35163]
PLB1	343.475	1.37883	7.30022e-08	phospholipase B1 [Source:HGNC Symbol;Acc:HGNC:30041]
FP236383.3	6.99326	-3.97817	7.43407e-08
RP11-466F5.9	4.63645	3.68159	7.43407e-08
PRELID1	1426.64	-2.26426	7.52136e-08	PRELI domain containing 1 [Source:HGNC Symbol;Acc:HGNC:30255]
ZSWIM5	509.237	1.7204	7.54146e-08	zinc finger, SWIM-type containing 5 [Source:HGNC Symbol;Acc:HGNC:29299]
ATP6V0E1	2181.43	-1.40743	7.54409e-08	ATPase, H+ transporting, lysosomal 9kDa, V0 subunit e1 [Source:HGNC Symbol;Acc:HGNC:863]
PDE6B	22.1662	2.50284	7.67353e-08	phosphodiesterase 6B, cGMP-specific, rod, beta [Source:HGNC Symbol;Acc:HGNC:8786]
GTF2A2	1206.53	-1.0205	7.98559e-08	general transcription factor IIA, 2, 12kDa [Source:HGNC Symbol;Acc:HGNC:4647]
ASNA1	1504.01	-1.40415	8.09448e-08	arsA arsenite transporter, ATP-binding, homolog 1 (bacterial) [Source:HGNC Symbol;Acc:HGNC:752]
TSSC2	15.9395	2.65671	8.15306e-08	tumor suppressing subtransferable candidate 2 pseudogene [Source:HGNC Symbol;Acc:HGNC:12384]
NPM1P51	7.46347	3.55172	8.23689e-08	nucleophosmin 1 (nucleolar phosphoprotein B23, numatrin) pseudogene 51 [Source:HGNC Symbol;Acc:HGNC:45230]
RP11-112N19.2	6.97295	3.43941	8.36493e-08
G6PD	959.712	-1.68435	8.38657e-08	glucose-6-phosphate dehydrogenase [Source:HGNC Symbol;Acc:HGNC:4057]
RP11-824M15.3	10.353	3.43671	8.41568e-08
MMD	673.706	-1.12431	8.41626e-08	monocyte to macrophage differentiation-associated [Source:HGNC Symbol;Acc:HGNC:7153]
RPL27AP	8.66027	3.28083	8.49707e-08	ribosomal protein L27a pseudogene [Source:HGNC Symbol;Acc:HGNC:16250]
AL589743.1	148.971	1.72753	8.52693e-08	Protein LOC101929839 [Source:UniProtKB/TrEMBL;Acc:A0A096LNI4]
HLA-K	8.60033	3.46641	8.8101e-08	major histocompatibility complex, class I, K (pseudogene) [Source:HGNC Symbol;Acc:HGNC:4969]
KIAA1683	11.6494	3.4367	8.87674e-08	KIAA1683 [Source:HGNC Symbol;Acc:HGNC:29350]
APOO	254.427	-1.22258	8.88815e-08	apolipoprotein O [Source:HGNC Symbol;Acc:HGNC:28727]
PIR	710.229	-1.78626	8.98973e-08	pirin (iron-binding nuclear protein) [Source:HGNC Symbol;Acc:HGNC:30048]
FAM72A	39.44	-1.92818	9.08812e-08	family with sequence similarity 72, member A [Source:HGNC Symbol;Acc:HGNC:24044]
LGI4	13.3831	2.79672	9.15364e-08	leucine-rich repeat LGI family, member 4 [Source:HGNC Symbol;Acc:HGNC:18712]
AC093642.1	73.3757	2.05191	9.24888e-08
RP11-849F2.10	8.1984	3.53463	9.5938e-08
WBP1	145.019	1.24138	1.00649e-07	WW domain binding protein 1 [Source:HGNC Symbol;Acc:HGNC:12737]
RP11-268J15.5	146.36	2.06666	1.00743e-07
VAV3	51.2603	2.73222	1.04225e-07	vav 3 guanine nucleotide exchange factor [Source:HGNC Symbol;Acc:HGNC:12659]
ZNF300P1	713.492	1.37367	1.04225e-07	zinc finger protein 300 pseudogene 1 (functional) [Source:HGNC Symbol;Acc:HGNC:27032]
MKRN9P	66.4968	1.71154	1.07027e-07	makorin ring finger protein 9, pseudogene [Source:HGNC Symbol;Acc:HGNC:7116]
DAZAP2P1	7.89728	3.47947	1.07076e-07	DAZ associated protein 2 pseudogene 1 [Source:HGNC Symbol;Acc:HGNC:43869]
RNU1-70P	28.7707	3.33591	1.0715e-07	RNA, U1 small nuclear 70, pseudogene [Source:HGNC Symbol;Acc:HGNC:48412]
RAD51-AS1	95.4311	1.47081	1.09707e-07	RAD51 antisense RNA 1 (head to head) [Source:HGNC Symbol;Acc:HGNC:48621]
AOC4P	28.7237	2.77233	1.11561e-07	amine oxidase, copper containing 4, pseudogene [Source:HGNC Symbol;Acc:HGNC:48869]
SPRY3	152.74	1.71885	1.12389e-07	sprouty RTK signaling antagonist 3 [Source:HGNC Symbol;Acc:HGNC:11271]
CTD-2063L20.1	5.11678	3.6313	1.14563e-07
PECAM1	16.8996	2.3973	1.15486e-07	platelet/endothelial cell adhesion molecule 1 [Source:HGNC Symbol;Acc:HGNC:8823]
RAB29	123.008	-1.27157	1.1565e-07	RAB29, member RAS oncogene family [Source:HGNC Symbol;Acc:HGNC:9789]
HNRNPA1P11	8.18103	3.49584	1.16046e-07	heterogeneous nuclear ribonucleoprotein A1 pseudogene 11 [Source:HGNC Symbol;Acc:HGNC:39129]
BACE2	16.857	3.66764	1.16636e-07	beta-site APP-cleaving enzyme 2 [Source:HGNC Symbol;Acc:HGNC:934]
KRT18P37	9.28705	3.45988	1.18914e-07	keratin 18 pseudogene 37 [Source:HGNC Symbol;Acc:HGNC:33406]
RP3-323B6.1	8.32909	3.61659	1.20344e-07
FAM95C	5.68753	3.62786	1.21253e-07	family with sequence similarity 95, member C [Source:HGNC Symbol;Acc:HGNC:45272]
FTH1P2	49.1934	-2.63559	1.2425e-07	ferritin, heavy polypeptide 1 pseudogene 2 [Source:HGNC Symbol;Acc:HGNC:3989]
RPL7P10	6.42525	3.47983	1.24683e-07	ribosomal protein L7 pseudogene 10 [Source:HGNC Symbol;Acc:HGNC:36599]
PDCL3P7	7.04538	3.50084	1.26259e-07	phosducin-like 3 pseudogene 7 [Source:HGNC Symbol;Acc:HGNC:44508]
RP4-706A16.3	139.648	-2.09802	1.27676e-07
PTP4A2P1	20.2302	2.07809	1.32799e-07	protein tyrosine phosphatase type IVA, member 2 pseudogene 1 [Source:HGNC Symbol;Acc:HGNC:9637]
NPM1P37	14.5191	2.84248	1.36431e-07	nucleophosmin 1 (nucleolar phosphoprotein B23, numatrin) pseudogene 37 [Source:HGNC Symbol;Acc:HGNC:45216]
RP11-397G5.2	7.91186	3.52349	1.38026e-07
RARRES2	146.04	2.10912	1.39119e-07	retinoic acid receptor responder (tazarotene induced) 2 [Source:HGNC Symbol;Acc:HGNC:9868]
CSTF2T	986.664	1.16906	1.3999e-07	cleavage stimulation factor, 3' pre-RNA, subunit 2, 64kDa, tau variant [Source:HGNC Symbol;Acc:HGNC:17086]
RP11-627J17.1	94.1704	-1.59295	1.40707e-07
CHCHD2P2	11.9442	3.38934	1.41555e-07	coiled-coil-helix-coiled-coil-helix domain containing 2 pseudogene 2 [Source:HGNC Symbol;Acc:HGNC:39586]
SLC1A2	140.636	2.55256	1.42943e-07	solute carrier family 1 (glial high affinity glutamate transporter), member 2 [Source:HGNC Symbol;Acc:HGNC:10940]
MRPL23-AS1	61.6344	1.96688	1.42943e-07	MRPL23 antisense RNA 1 [Source:HGNC Symbol;Acc:HGNC:42812]
LDLRAD4	57.0728	2.24586	1.44864e-07	low density lipoprotein receptor class A domain containing 4 [Source:HGNC Symbol;Acc:HGNC:1224]
UPK1A-AS1	22.3339	2.85654	1.47747e-07	UPK1A antisense RNA 1 [Source:HGNC Symbol;Acc:HGNC:40603]
CTD-2311M21.2	12.2561	3.29147	1.49871e-07
CASC15	114.252	1.42549	1.52639e-07	cancer susceptibility candidate 15 (non-protein coding) [Source:HGNC Symbol;Acc:HGNC:28245]
SNORD48	6.29994	3.61533	1.5266e-07	small nucleolar RNA, C/D box 48 [Source:HGNC Symbol;Acc:HGNC:10188]
HOXD13	133.77	1.85796	1.53516e-07	homeobox D13 [Source:HGNC Symbol;Acc:HGNC:5136]
RP11-258C19.7	126.868	1.13252	1.53606e-07
AC079776.4	5.81006	3.55722	1.55216e-07
SIK1	40.2422	-1.78962	1.56301e-07	salt-inducible kinase 1 [Source:HGNC Symbol;Acc:HGNC:11142]
H3F3AP6	90.0984	-1.32844	1.56945e-07	H3 histone, family 3A, pseudogene 6 [Source:HGNC Symbol;Acc:HGNC:42982]
RP11-25I15.1	9.26866	3.27333	1.59647e-07
YWHAEP1	10.6694	3.1072	1.59647e-07	tyrosine 3-monooxygenase/tryptophan 5-monooxygenase activation protein, epsilon pseudogene 1 [Source:HGNC Symbol;Acc:HGNC:49442]
FABP5P7	5.88973	-3.75785	1.61046e-07	fatty acid binding protein 5 pseudogene 7 [Source:HGNC Symbol;Acc:HGNC:31070]
POLA2	936.094	-1.02678	1.61447e-07	polymerase (DNA directed), alpha 2, accessory subunit [Source:HGNC Symbol;Acc:HGNC:30073]
FKBP9P1	57.3341	2.03209	1.63573e-07	FK506 binding protein 9 pseudogene 1 [Source:HGNC Symbol;Acc:HGNC:23568]
FABP5	179.638	-1.90472	1.63807e-07	fatty acid binding protein 5 (psoriasis-associated) [Source:HGNC Symbol;Acc:HGNC:3560]
RP11-144L1.8	48.9874	2.06446	1.67476e-07
STAMBPL1	61.5981	1.80039	1.67476e-07	STAM binding protein-like 1 [Source:HGNC Symbol;Acc:HGNC:24105]
HOTAIR	73.9899	2.48663	1.6971e-07	HOX transcript antisense RNA [Source:HGNC Symbol;Acc:HGNC:33510]
AC019097.7	19.3953	2.40038	1.71199e-07
PABPC1P3	14.5931	2.56186	1.80798e-07	poly(A) binding protein, cytoplasmic 1 pseudogene 3 [Source:HGNC Symbol;Acc:HGNC:8560]
RP11-524O24.2	6.15146	3.54668	1.83997e-07
RPL7P20	7.00806	3.53456	1.84108e-07	ribosomal protein L7 pseudogene 20 [Source:HGNC Symbol;Acc:HGNC:36013]
TVP23B	267.568	-1.33245	1.85657e-07	trans-golgi network vesicle protein 23 homolog B (S. cerevisiae) [Source:HGNC Symbol;Acc:HGNC:20399]
SIX1	103.492	1.35411	1.88448e-07	SIX homeobox 1 [Source:HGNC Symbol;Acc:HGNC:10887]
XXbac-BPG252P9.9	320.705	-1.77862	1.92312e-07
MYO18B	45.7666	2.08059	1.92351e-07	myosin XVIIIB [Source:HGNC Symbol;Acc:HGNC:18150]
NOMO2	1087.02	-2.10032	1.93734e-07	NODAL modulator 2 [Source:HGNC Symbol;Acc:HGNC:22652]
RP11-77O7.1	4.78342	3.57911	1.95792e-07
SUMO1P4	6.82182	3.36264	2.01095e-07	SUMO1 pseudogene 4 [Source:HGNC Symbol;Acc:HGNC:33151]
EMP2	4165.6	-1.14738	2.01367e-07	epithelial membrane protein 2 [Source:HGNC Symbol;Acc:HGNC:3334]
PDCL3	613.099	-1.31217	2.01595e-07	phosducin-like 3 [Source:HGNC Symbol;Acc:HGNC:28860]
CTD-2280E9.1	14.191	-2.74802	2.02826e-07
RPL17P22	8.43882	3.17277	2.04291e-07	ribosomal protein L17 pseudogene 22 [Source:HGNC Symbol;Acc:HGNC:35761]
CTA-242H14.1	6.28471	3.52978	2.04291e-07
RP1-167O22.1	6.18246	3.57462	2.06205e-07
VRK1	1139.55	-1.06326	2.07983e-07	vaccinia related kinase 1 [Source:HGNC Symbol;Acc:HGNC:12718]
DTNA	111.797	1.89191	2.08483e-07	dystrobrevin, alpha [Source:HGNC Symbol;Acc:HGNC:3057]
SNORD14E	16.6297	-2.59626	2.08483e-07	small nucleolar RNA, C/D box 14E [Source:HGNC Symbol;Acc:HGNC:30354]
TGM3	226.356	-1.29488	2.12028e-07	transglutaminase 3 [Source:HGNC Symbol;Acc:HGNC:11779]
PPP1R26-AS1	341.359	1.10275	2.14027e-07	PPP1R26 antisense RNA 1 [Source:HGNC Symbol;Acc:HGNC:48717]
RPS6KL1	166.643	-1.22904	2.14027e-07	ribosomal protein S6 kinase-like 1 [Source:HGNC Symbol;Acc:HGNC:20222]
TMA7	3214.9	-1.6511	2.14027e-07	translation machinery associated 7 homolog (S. cerevisiae) [Source:HGNC Symbol;Acc:HGNC:26932]
PSMC1P10	10.4109	2.95225	2.15001e-07	proteasome (prosome, macropain) 26S subunit, ATPase, 1 pseudogene 10 [Source:HGNC Symbol;Acc:HGNC:39785]
HNRNPA1P25	7.87084	3.27113	2.15232e-07	heterogeneous nuclear ribonucleoprotein A1 pseudogene 25 [Source:HGNC Symbol;Acc:HGNC:39543]
AC241377.2	10.6036	-3.46821	2.15232e-07	Protein LOC100996720 [Source:UniProtKB/TrEMBL;Acc:A0A0D9SF21]
CTD-2314G24.2	21.2407	2.54959	2.16562e-07
YBX1P1	150.523	-1.41942	2.17108e-07	Y box binding protein 1 pseudogene 1 [Source:HGNC Symbol;Acc:HGNC:8015]
RP11-447H19.1	7.45787	3.48303	2.18638e-07
RP11-352E6.2	7.83178	3.42994	2.20153e-07
RGPD1	72.7632	-1.49718	2.21191e-07	RANBP2-like and GRIP domain containing 1 [Source:HGNC Symbol;Acc:HGNC:32414]
MINOS1	507.871	1.38435	2.22335e-07	mitochondrial inner membrane organizing system 1 [Source:HGNC Symbol;Acc:HGNC:32068]
RPL29P30	6.71804	3.41529	2.22335e-07	ribosomal protein L29 pseudogene 30 [Source:HGNC Symbol;Acc:HGNC:36601]
RPL21P42	6.49668	3.46385	2.22915e-07	ribosomal protein L21 pseudogene 42 [Source:HGNC Symbol;Acc:HGNC:37017]
CIAPIN1	1197.09	-1.10623	2.27316e-07	cytokine induced apoptosis inhibitor 1 [Source:HGNC Symbol;Acc:HGNC:28050]
HNRNPA3P1	24.177	1.81913	2.30661e-07	heterogeneous nuclear ribonucleoprotein A3 pseudogene 1 [Source:HGNC Symbol;Acc:HGNC:13729]
HMGB3P6	8.66332	3.2585	2.32346e-07	high mobility group box 3 pseudogene 6 [Source:HGNC Symbol;Acc:HGNC:39283]
SNORD38A	5.31796	3.5575	2.34348e-07	small nucleolar RNA, C/D box 38A [Source:HGNC Symbol;Acc:HGNC:30355]
SDK1	286.949	1.08459	2.34348e-07	sidekick cell adhesion molecule 1 [Source:HGNC Symbol;Acc:HGNC:19307]
RPL7AP14	13.1492	3.07954	2.34799e-07	ribosomal protein L7a pseudogene 14 [Source:HGNC Symbol;Acc:HGNC:16590]
BCLAF1P1	8.84794	3.13406	2.35647e-07	BCL2-associated transcription factor 1 pseudogene 1 [Source:HGNC Symbol;Acc:HGNC:51329]
EIF5AP2	10.0177	3.20331	2.41552e-07	eukaryotic translation initiation factor 5A pseudogene 2 [Source:HGNC Symbol;Acc:HGNC:3303]
SAP18	2643.71	-1.12646	2.43623e-07	Sin3A-associated protein, 18kDa [Source:HGNC Symbol;Acc:HGNC:10530]
LINC00648	111.204	1.2999	2.4695e-07	long intergenic non-protein coding RNA 648 [Source:HGNC Symbol;Acc:HGNC:44302]
RP1-179N16.6	13.7361	2.31682	2.48125e-07
NOL4L	1847.86	1.0066	2.51642e-07	nucleolar protein 4-like [Source:HGNC Symbol;Acc:HGNC:16106]
DDX39A	1325.97	-1.1106	2.51966e-07	DEAD (Asp-Glu-Ala-Asp) box polypeptide 39A [Source:HGNC Symbol;Acc:HGNC:17821]
RP11-423H2.1	423.626	-2.06044	2.52362e-07
RP11-563H6.1	10.413	3.33698	2.54491e-07
CTD-2547G23.4	72.5721	1.27841	2.5582e-07
PGAM5	1867.94	-1.17035	2.56535e-07	phosphoglycerate mutase family member 5 [Source:HGNC Symbol;Acc:HGNC:28763]
ACTA1	7.00846	3.56478	2.6889e-07	actin, alpha 1, skeletal muscle [Source:HGNC Symbol;Acc:HGNC:129]
AC133644.2	15.0291	-3.4258	2.74743e-07
HOTTIP	74.6316	1.97911	2.81152e-07	HOXA distal transcript antisense RNA [Source:HGNC Symbol;Acc:HGNC:37461]
EIF1AXP1	20.1934	-2.50152	2.87501e-07	eukaryotic translation initiation factor 1A, X-linked pseudogene 1 [Source:HGNC Symbol;Acc:HGNC:19900]
THSD7B	775.764	2.25438	2.87807e-07	thrombospondin, type I, domain containing 7B [Source:HGNC Symbol;Acc:HGNC:29348]
ANXA2	6329.86	-1.65997	2.87908e-07	annexin A2 [Source:HGNC Symbol;Acc:HGNC:537]
NPM1P42	8.47494	3.47014	2.88482e-07	nucleophosmin 1 (nucleolar phosphoprotein B23, numatrin) pseudogene 42 [Source:HGNC Symbol;Acc:HGNC:45221]
METTL7A	153.24	1.58863	2.9043e-07	methyltransferase like 7A [Source:HGNC Symbol;Acc:HGNC:24550]
RP11-118H4.1	6.25301	3.57947	3.10755e-07
HLA-C	25.3246	2.76645	3.122e-07	major histocompatibility complex, class I, C [Source:HGNC Symbol;Acc:HGNC:4933]
FAM229A	259.384	1.11988	3.12737e-07	family with sequence similarity 229, member A [Source:HGNC Symbol;Acc:HGNC:44652]
BEST1	844.264	-2.34622	3.12737e-07	bestrophin 1 [Source:HGNC Symbol;Acc:HGNC:12703]
LGI2	38.2549	-1.87918	3.12737e-07	leucine-rich repeat LGI family, member 2 [Source:HGNC Symbol;Acc:HGNC:18710]
SFI1	107.441	1.27522	3.14398e-07	SFI1 centrin binding protein [Source:HGNC Symbol;Acc:HGNC:29064]
RP11-941H19.1	7.3291	3.45828	3.16523e-07
ARHGEF34P	142.755	-1.91941	3.22544e-07	Rho guanine nucleotide exchange factor (GEF) 34, pseudogene [Source:HGNC Symbol;Acc:HGNC:38086]
CPLX2	19.1824	2.42319	3.30836e-07	complexin 2 [Source:HGNC Symbol;Acc:HGNC:2310]
HERC3	436.521	1.48783	3.30836e-07	HECT and RLD domain containing E3 ubiquitin protein ligase 3 [Source:HGNC Symbol;Acc:HGNC:4876]
KRT8	92892.3	-1.88038	3.3203e-07	keratin 8, type II [Source:HGNC Symbol;Acc:HGNC:6446]
RP11-427J23.1	101.797	1.73752	3.3203e-07
C1orf132	71.6194	1.80036	3.36451e-07	chromosome 1 open reading frame 132 [Source:HGNC Symbol;Acc:HGNC:32018]
RP11-603J24.14	24.9266	-3.13863	3.40787e-07
FAM35A	620.129	-1.23836	3.43307e-07	family with sequence similarity 35, member A [Source:HGNC Symbol;Acc:HGNC:28773]
NDUFAF4	484.54	-1.11699	3.49738e-07	NADH dehydrogenase (ubiquinone) complex I, assembly factor 4 [Source:HGNC Symbol;Acc:HGNC:21034]
TMEM154	11.2112	2.89185	3.51056e-07	transmembrane protein 154 [Source:HGNC Symbol;Acc:HGNC:26489]
GOLGA8S	57.1641	2.11766	3.53858e-07	golgin A8 family, member S [Source:HGNC Symbol;Acc:HGNC:44409]
APOC2	11.8388	2.95008	3.54006e-07	apolipoprotein C-II [Source:HGNC Symbol;Acc:HGNC:609]
RP11-345J13.1	6.87155	3.43923	3.54919e-07
CDK11A	111.804	1.14207	3.56432e-07	cyclin-dependent kinase 11A [Source:HGNC Symbol;Acc:HGNC:1730]
NPM1P18	9.42986	3.11336	3.5902e-07	nucleophosmin 1 (nucleolar phosphoprotein B23, numatrin) pseudogene 18 [Source:HGNC Symbol;Acc:HGNC:7920]
AHSG	953.077	2.01975	3.6242e-07	alpha-2-HS-glycoprotein [Source:HGNC Symbol;Acc:HGNC:349]
PSMC1P12	9.0173	3.11028	3.6252e-07	proteasome (prosome, macropain) 26S subunit, ATPase, 1 pseudogene 12 [Source:HGNC Symbol;Acc:HGNC:39787]
RPL21P44	7.14715	3.38628	3.6252e-07	ribosomal protein L21 pseudogene 44 [Source:HGNC Symbol;Acc:HGNC:33820]
RP3-337H4.9	23.4563	-2.2776	3.6424e-07
RP11-152P23.2	18.2862	-2.30208	3.65451e-07
TMEM59L	15.4519	2.85372	3.66661e-07	transmembrane protein 59-like [Source:HGNC Symbol;Acc:HGNC:13237]
RP11-182L21.5	14.6691	2.64884	3.70141e-07
RP11-114H21.2	14.5971	-2.54884	3.77129e-07
TIMMDC1	1564.9	-1.03786	3.83447e-07	translocase of inner mitochondrial membrane domain containing 1 [Source:HGNC Symbol;Acc:HGNC:1321]
RPSAP58	72.923	-2.11488	3.88429e-07	ribosomal protein SA pseudogene 58 [Source:HGNC Symbol;Acc:HGNC:36809]
KIAA1755	24.5677	2.79466	3.9051e-07	KIAA1755 [Source:HGNC Symbol;Acc:HGNC:29372]
GTF2H2B	15.1755	-2.75491	3.98853e-07	general transcription factor IIH, polypeptide 2B (pseudogene) [Source:HGNC Symbol;Acc:HGNC:31393]
KCNH2	80.9832	-2.04067	3.98853e-07	potassium channel, voltage gated eag related subfamily H, member 2 [Source:HGNC Symbol;Acc:HGNC:6251]
LENG8-AS1	84.2579	1.63985	4.06946e-07	LENG8 antisense RNA 1 [Source:HGNC Symbol;Acc:HGNC:40705]
AHSA1	4022.12	-1.05208	4.11227e-07	AHA1, activator of heat shock 90kDa protein ATPase homolog 1 (yeast) [Source:HGNC Symbol;Acc:HGNC:1189]
CTB-131B5.5	17.3389	2.50715	4.11855e-07
PLA2G1B	17.7924	2.94728	4.13205e-07	phospholipase A2, group IB (pancreas) [Source:HGNC Symbol;Acc:HGNC:9030]
PPM1G	8790.33	-1.08032	4.14072e-07	protein phosphatase, Mg2+/Mn2+ dependent, 1G [Source:HGNC Symbol;Acc:HGNC:9278]
ANKRD37	167.018	2.25692	4.18172e-07	ankyrin repeat domain 37 [Source:HGNC Symbol;Acc:HGNC:29593]
MAGI2-AS3	461.283	-1.49892	4.24375e-07	MAGI2 antisense RNA 3 [Source:HGNC Symbol;Acc:HGNC:40862]
SH2D5	254.38	-1.87458	4.38092e-07	SH2 domain containing 5 [Source:HGNC Symbol;Acc:HGNC:28819]
NTNG2	11.0276	3.32897	4.40795e-07	netrin G2 [Source:HGNC Symbol;Acc:HGNC:14288]
ITGA7	314.587	1.46541	4.42527e-07	integrin, alpha 7 [Source:HGNC Symbol;Acc:HGNC:6143]
RPS2	6669.16	-2.41835	4.4568e-07	ribosomal protein S2 [Source:HGNC Symbol;Acc:HGNC:10404]
GTF3C6	1818.69	-1.64676	4.49681e-07	general transcription factor IIIC, polypeptide 6, alpha 35kDa [Source:HGNC Symbol;Acc:HGNC:20872]
RPL23AP37	9.03277	3.25277	4.4975e-07	ribosomal protein L23a pseudogene 37 [Source:HGNC Symbol;Acc:HGNC:35664]
RP3-347M6.1	7.32563	3.40884	4.54666e-07
ATP5G1	2381.6	-1.60861	4.54666e-07	ATP synthase, H+ transporting, mitochondrial Fo complex, subunit C1 (subunit 9) [Source:HGNC Symbol;Acc:HGNC:841]
VPS18	326.019	-1.15955	4.55289e-07	vacuolar protein sorting 18 homolog (S. cerevisiae) [Source:HGNC Symbol;Acc:HGNC:15972]
TNNI2	210.3	2.64741	4.55801e-07	troponin I type 2 (skeletal, fast) [Source:HGNC Symbol;Acc:HGNC:11946]
AUNIP	277.172	-1.07714	4.55957e-07	aurora kinase A and ninein interacting protein [Source:HGNC Symbol;Acc:HGNC:28363]
FADS6	627.344	1.25483	4.58084e-07	fatty acid desaturase 6 [Source:HGNC Symbol;Acc:HGNC:30459]
EIF2B3	940.593	-1.02999	4.74911e-07	eukaryotic translation initiation factor 2B, subunit 3 gamma, 58kDa [Source:HGNC Symbol;Acc:HGNC:3259]
RP11-93H12.4	12.3966	2.68501	4.76839e-07
HSPA4	9620.88	-1.02734	4.91976e-07	heat shock 70kDa protein 4 [Source:HGNC Symbol;Acc:HGNC:5237]
RP11-1348G14.1	10.2805	2.92387	4.94664e-07
GSPT1	5622.02	-1.03847	4.95236e-07	G1 to S phase transition 1 [Source:HGNC Symbol;Acc:HGNC:4621]
RPS6P25	37.1423	1.60478	5.05197e-07	ribosomal protein S6 pseudogene 25 [Source:HGNC Symbol;Acc:HGNC:35948]
RPL21P2	6.34336	3.4158	5.11363e-07	ribosomal protein L21 pseudogene 2 [Source:HGNC Symbol;Acc:HGNC:16539]
EBP	3393.18	-1.68187	5.13475e-07	emopamil binding protein (sterol isomerase) [Source:HGNC Symbol;Acc:HGNC:3133]
EIF4A1P9	6.08064	3.44067	5.23018e-07	eukaryotic translation initiation factor 4A1 pseudogene 9 [Source:HGNC Symbol;Acc:HGNC:37928]
ZNF571-AS1	62.8724	1.33831	5.24324e-07	ZNF571 antisense RNA 1 [Source:HGNC Symbol;Acc:HGNC:44324]
GSTM2P1	18.3308	2.44653	5.3789e-07	glutathione S-transferase mu 2 (muscle) pseudogene 1 [Source:HGNC Symbol;Acc:HGNC:38009]
MMAB	728.226	-2.46922	5.37967e-07	methylmalonic aciduria (cobalamin deficiency) cblB type [Source:HGNC Symbol;Acc:HGNC:19331]
RP11-107F6.4	7.13266	3.3264	5.39669e-07
RP11-136L23.2	16.8609	-2.77362	5.43282e-07
RUNX1	118.192	1.54193	5.50762e-07	runt-related transcription factor 1 [Source:HGNC Symbol;Acc:HGNC:10471]
NOS2	314.033	-1.5263	5.55521e-07	nitric oxide synthase 2, inducible [Source:HGNC Symbol;Acc:HGNC:7873]
KRT8P47	6.38637	3.32813	5.56896e-07	keratin 8 pseudogene 47 [Source:HGNC Symbol;Acc:HGNC:44461]
CDKN1A	2277.23	-1.2612	5.56896e-07	cyclin-dependent kinase inhibitor 1A (p21, Cip1) [Source:HGNC Symbol;Acc:HGNC:1784]
SLC13A5	62.483	2.31348	5.61304e-07	solute carrier family 13 (sodium-dependent citrate transporter), member 5 [Source:HGNC Symbol;Acc:HGNC:23089]
CTC-351M12.1	75.9414	1.56658	5.61304e-07
HNF1A-AS1	251.504	1.82583	5.6667e-07	HNF1A antisense RNA 1 [Source:HGNC Symbol;Acc:HGNC:26785]
FAM35DP	8.23826	-2.96736	5.87284e-07	family with sequence similarity 35, member D, pseudogene [Source:HGNC Symbol;Acc:HGNC:34038]
UBA52P6	7.06541	3.35858	5.94917e-07	ubiquitin A-52 residue ribosomal protein fusion product 1 pseudogene 6 [Source:HGNC Symbol;Acc:HGNC:36763]
ERVW-1	7.77891	3.25413	6.14375e-07	endogenous retrovirus group W, member 1 [Source:HGNC Symbol;Acc:HGNC:13525]
RP11-305B6.1	16.6754	2.36044	6.14375e-07
ESPNP	8.00813	3.07475	6.14847e-07	espin pseudogene [Source:HGNC Symbol;Acc:HGNC:23285]
LINC00664	20.2072	2.669	6.16262e-07	long intergenic non-protein coding RNA 664 [Source:HGNC Symbol;Acc:HGNC:44319]
RPL10P15	18.1329	2.58106	6.17123e-07
FAM64A	700.523	-1.25489	6.22487e-07	family with sequence similarity 64, member A [Source:HGNC Symbol;Acc:HGNC:25483]
ABCA4	458.203	1.96365	6.23556e-07	ATP-binding cassette, sub-family A (ABC1), member 4 [Source:HGNC Symbol;Acc:HGNC:34]
CAPN5	57.9382	1.57448	6.37308e-07	calpain 5 [Source:HGNC Symbol;Acc:HGNC:1482]
RP11-408P14.1	385.914	-1.54735	6.37308e-07
RPL3P10	5.13356	3.42293	6.43815e-07	ribosomal protein L3 pseudogene 10 [Source:HGNC Symbol;Acc:HGNC:36819]
KRT16P3	31.9961	-2.52796	6.557e-07	keratin 16 pseudogene 3 [Source:HGNC Symbol;Acc:HGNC:37808]
RP11-14K2.1	5.88429	3.39264	6.55969e-07
CTD-2186M15.1	5.46003	3.40905	6.6158e-07
CORIN	7.57093	3.46024	6.70563e-07	corin, serine peptidase [Source:HGNC Symbol;Acc:HGNC:19012]
RPS3AP49	23.1205	2.64994	6.761e-07	ribosomal protein S3a pseudogene 49 [Source:HGNC Symbol;Acc:HGNC:36810]
MAMDC2	15.2733	-3.02787	6.7782e-07	MAM domain containing 2 [Source:HGNC Symbol;Acc:HGNC:23673]
RP3-461P17.10	12.2301	2.36814	6.84524e-07
FAM72D	45.4242	-1.92167	6.87218e-07	family with sequence similarity 72, member D [Source:HGNC Symbol;Acc:HGNC:33593]
ZNF334	682.312	1.31351	6.87431e-07	zinc finger protein 334 [Source:HGNC Symbol;Acc:HGNC:15806]
SLCO4A1	195.962	-1.73983	6.90688e-07	solute carrier organic anion transporter family, member 4A1 [Source:HGNC Symbol;Acc:HGNC:10953]
SDPR	6.51962	3.23209	6.90688e-07	serum deprivation response [Source:HGNC Symbol;Acc:HGNC:10690]
FOXP2	31.2515	2.43468	7.13213e-07	forkhead box P2 [Source:HGNC Symbol;Acc:HGNC:13875]
RP11-457M11.5	42.3098	1.80985	7.28952e-07
ENPP2	9.95413	2.83158	7.38281e-07	ectonucleotide pyrophosphatase/phosphodiesterase 2 [Source:HGNC Symbol;Acc:HGNC:3357]
RPL5P23	90.1842	1.84996	7.38788e-07	ribosomal protein L5 pseudogene 23 [Source:HGNC Symbol;Acc:HGNC:36553]
ASAH1	568.262	-1.05047	7.394e-07	N-acylsphingosine amidohydrolase (acid ceramidase) 1 [Source:HGNC Symbol;Acc:HGNC:735]
STRADB	261.907	-1.15652	7.39777e-07	STE20-related kinase adaptor beta [Source:HGNC Symbol;Acc:HGNC:13205]
ZNF506	239.902	1.1192	7.50875e-07	zinc finger protein 506 [Source:HGNC Symbol;Acc:HGNC:23780]
RPL29	7473.26	-1.87755	7.53417e-07	ribosomal protein L29 [Source:HGNC Symbol;Acc:HGNC:10331]
RP11-73M7.1	69.9189	1.82687	7.78506e-07
MAST1	14.6321	2.45358	7.81824e-07	microtubule associated serine/threonine kinase 1 [Source:HGNC Symbol;Acc:HGNC:19034]
BLVRA	934.901	-1.41942	7.83702e-07	biliverdin reductase A [Source:HGNC Symbol;Acc:HGNC:1062]
WDR31	143.448	1.35033	7.85644e-07	WD repeat domain 31 [Source:HGNC Symbol;Acc:HGNC:21421]
HLA-B	9.60124	3.19806	7.92202e-07	major histocompatibility complex, class I, B [Source:HGNC Symbol;Acc:HGNC:4932]
NDUFA13	69.388	2.03994	8.03853e-07	NADH dehydrogenase (ubiquinone) 1 alpha subcomplex, 13 [Source:HGNC Symbol;Acc:HGNC:17194]
RP11-320G24.1	11.4394	3.26302	8.0603e-07
MYO16	23.3978	2.94256	8.07609e-07	myosin XVI [Source:HGNC Symbol;Acc:HGNC:29822]
GDPD5	316.833	1.45656	8.11647e-07	glycerophosphodiester phosphodiesterase domain containing 5 [Source:HGNC Symbol;Acc:HGNC:28804]
FADS2	478.09	-1.24076	8.19551e-07	fatty acid desaturase 2 [Source:HGNC Symbol;Acc:HGNC:3575]
RP4-796I17.5	9.9181	2.92771	8.26254e-07
DIABLO	174.911	-1.24209	8.33653e-07	diablo, IAP-binding mitochondrial protein [Source:HGNC Symbol;Acc:HGNC:21528]
RP11-378A13.2	33.5942	3.32473	8.35789e-07
ISL1	64.3582	2.01743	8.38461e-07	ISL LIM homeobox 1 [Source:HGNC Symbol;Acc:HGNC:6132]
HLA-V	5.58845	3.69043	8.46935e-07	major histocompatibility complex, class I, V (pseudogene) [Source:HGNC Symbol;Acc:HGNC:23482]
CREB3L1	129.62	-1.74356	8.4989e-07	cAMP responsive element binding protein 3-like 1 [Source:HGNC Symbol;Acc:HGNC:18856]
CTB-127C13.1	33.8457	2.43033	8.60481e-07
FTH1P12	8.20438	3.20175	8.87057e-07	ferritin, heavy polypeptide 1 pseudogene 12 [Source:HGNC Symbol;Acc:HGNC:3982]
EIF3FP3	50.0501	-2.18598	8.89536e-07	eukaryotic translation initiation factor 3, subunit F pseudogene 3 [Source:HGNC Symbol;Acc:HGNC:37625]
MATN2	200.987	1.77356	8.91804e-07	matrilin 2 [Source:HGNC Symbol;Acc:HGNC:6908]
RPS14P8	7.61791	3.05967	8.91804e-07	ribosomal protein S14 pseudogene 8 [Source:HGNC Symbol;Acc:HGNC:37027]
RP11-570G20.1	9.58286	2.84064	9.28829e-07
RPS17P2	5.16747	3.43696	9.3014e-07	ribosomal protein S17 pseudogene 2 [Source:HGNC Symbol;Acc:HGNC:10398]
CYP4V2	53.4945	1.56963	9.40689e-07	cytochrome P450, family 4, subfamily V, polypeptide 2 [Source:HGNC Symbol;Acc:HGNC:23198]
EIF4A2P3	7.84052	3.35349	9.7467e-07	eukaryotic translation initiation factor 4A2 pseudogene 3 [Source:HGNC Symbol;Acc:HGNC:45100]
RP11-57C19.2	5.58699	3.36241	9.78221e-07
RPL21P33	5.98885	3.35954	9.9461e-07	ribosomal protein L21 pseudogene 33 [Source:HGNC Symbol;Acc:HGNC:36686]
RP11-392P7.1	38.1184	2.03732	1.00062e-06
RP11-23J9.4	7.35742	2.87339	1.00696e-06
C5	581.169	2.08015	1.01299e-06	complement component 5 [Source:HGNC Symbol;Acc:HGNC:1331]
AC093642.3	86.4702	1.11155	1.01323e-06
RP11-97O12.6	46.3829	1.70788	1.01734e-06
RP11-366M4.17	8.17971	2.90664	1.02204e-06
COPS3	1569.53	-1.14079	1.03307e-06	COP9 signalosome subunit 3 [Source:HGNC Symbol;Acc:HGNC:2239]
ZNF577	737.618	1.33639	1.03597e-06	zinc finger protein 577 [Source:HGNC Symbol;Acc:HGNC:28673]
RPL12P11	6.02546	3.33795	1.04232e-06	ribosomal protein L12 pseudogene 11 [Source:HGNC Symbol;Acc:HGNC:15835]
TAS2R4	30.5019	1.56549	1.04816e-06	taste receptor, type 2, member 4 [Source:HGNC Symbol;Acc:HGNC:14911]
LMO2	2629.34	1.1429	1.05479e-06	LIM domain only 2 (rhombotin-like 1) [Source:HGNC Symbol;Acc:HGNC:6642]
HOXA11	611.652	1.23195	1.07186e-06	homeobox A11 [Source:HGNC Symbol;Acc:HGNC:5101]
RP11-35N6.1	282.242	1.9953	1.08382e-06	Lipid phosphate phosphatase-related protein type 1 [Source:UniProtKB/Swiss-Prot;Acc:Q8TBJ4]
CTD-2301A4.3	6.02238	3.33414	1.09149e-06
PABPC1L	2642.64	1.03949	1.09201e-06	poly(A) binding protein, cytoplasmic 1-like [Source:HGNC Symbol;Acc:HGNC:15797]
EXOC3L1	37.7038	1.88862	1.09623e-06	exocyst complex component 3-like 1 [Source:HGNC Symbol;Acc:HGNC:27540]
DNAJB5	261.659	-1.1119	1.10192e-06	DnaJ (Hsp40) homolog, subfamily B, member 5 [Source:HGNC Symbol;Acc:HGNC:14887]
RPL35P1	21.8952	2.5652	1.13232e-06	ribosomal protein L35 pseudogene 1 [Source:HGNC Symbol;Acc:HGNC:36695]
AC002075.4	16.3557	2.7261	1.15496e-06
SMS	4261.71	-1.04771	1.1557e-06	spermine synthase [Source:HGNC Symbol;Acc:HGNC:11123]
TCOF1	4065.62	-1.46113	1.16696e-06	Treacher Collins-Franceschetti syndrome 1 [Source:HGNC Symbol;Acc:HGNC:11654]
RP1-159A19.3	7.44573	-3.17929	1.17608e-06
CXorf40B	472.027	-1.57309	1.19032e-06	chromosome X open reading frame 40B [Source:HGNC Symbol;Acc:HGNC:17402]
HNRNPA1P13	4.66128	3.39471	1.19401e-06	heterogeneous nuclear ribonucleoprotein A1 pseudogene 13 [Source:HGNC Symbol;Acc:HGNC:39131]
RP13-93L13.2	4.38906	3.38652	1.22564e-06
FAM111A	371.013	1.59572	1.23534e-06	family with sequence similarity 111, member A [Source:HGNC Symbol;Acc:HGNC:24725]
CTD-2325A15.3	6.34353	3.24567	1.23778e-06
RPL30P4	8.26445	3.26972	1.24061e-06	ribosomal protein L30 pseudogene 4 [Source:HGNC Symbol;Acc:HGNC:35871]
UAP1L1	366.218	-1.89926	1.24089e-06	UDP-N-acetylglucosamine pyrophosphorylase 1 like 1 [Source:HGNC Symbol;Acc:HGNC:28082]
FTL	29054.1	-1.31746	1.24089e-06	ferritin, light polypeptide [Source:HGNC Symbol;Acc:HGNC:3999]
RP11-889L3.1	30.8333	2.14952	1.25622e-06
APLP1	196.847	-1.65406	1.2609e-06	amyloid beta (A4) precursor-like protein 1 [Source:HGNC Symbol;Acc:HGNC:597]
RP11-405L18.4	7.7171	2.98848	1.26706e-06
MND1	569.304	-1.16216	1.26706e-06	meiotic nuclear divisions 1 [Source:HGNC Symbol;Acc:HGNC:24839]
NPC2	2646.03	-1.34746	1.2852e-06	Niemann-Pick disease, type C2 [Source:HGNC Symbol;Acc:HGNC:14537]
CYP19A1	16.6379	2.37818	1.29294e-06	cytochrome P450, family 19, subfamily A, polypeptide 1 [Source:HGNC Symbol;Acc:HGNC:2594]
RPL21P135	8.11137	3.32288	1.29294e-06	ribosomal protein L21 pseudogene 135 [Source:HGNC Symbol;Acc:HGNC:44539]
NPM1P24	45.4212	1.76761	1.3105e-06	nucleophosmin 1 (nucleolar phosphoprotein B23, numatrin) pseudogene 24 [Source:HGNC Symbol;Acc:HGNC:45097]
AC114803.3	26.1339	3.19466	1.32951e-06
XIST	771.518	2.12754	1.33017e-06	X inactive specific transcript (non-protein coding) [Source:HGNC Symbol;Acc:HGNC:12810]
MYL12BP2	6.21858	3.29102	1.33652e-06	myosin, light chain 12B pseudogene 2 [Source:HGNC Symbol;Acc:HGNC:51650]
EIF4E	950.251	-1.59312	1.34737e-06	eukaryotic translation initiation factor 4E [Source:HGNC Symbol;Acc:HGNC:3287]
DBF4	678.184	-1.05224	1.35491e-06	DBF4 zinc finger [Source:HGNC Symbol;Acc:HGNC:17364]
RP11-74M13.4	9.22269	3.35576	1.38023e-06
AC017080.1	5.96293	3.3123	1.38301e-06
CLEC4C	14.6105	3.15452	1.39566e-06	C-type lectin domain family 4, member C [Source:HGNC Symbol;Acc:HGNC:13258]
CDK5	379.454	-1.44455	1.41288e-06	cyclin-dependent kinase 5 [Source:HGNC Symbol;Acc:HGNC:1774]
DNAJA1P3	20.4433	2.50945	1.42405e-06	DnaJ (Hsp40) homolog, subfamily A, member 1 pseudogene 3 [Source:HGNC Symbol;Acc:HGNC:39339]
MYLIP	581.979	1.08572	1.42751e-06	myosin regulatory light chain interacting protein [Source:HGNC Symbol;Acc:HGNC:21155]
RP4-791M13.3	5.57828	3.33417	1.43207e-06
XRCC6P5	5.46888	3.39157	1.4418e-06	X-ray repair complementing defective repair in Chinese hamster cells 6 pseudogene 5 [Source:HGNC Symbol;Acc:HGNC:45187]
C14orf1	1183.89	-1.54043	1.45064e-06	chromosome 14 open reading frame 1 [Source:HGNC Symbol;Acc:HGNC:1187]
RP11-435F17.1	5.65329	3.12741	1.46872e-06
SOX5	21.7915	2.27963	1.48123e-06	SRY (sex determining region Y)-box 5 [Source:HGNC Symbol;Acc:HGNC:11201]
RPL12P4	71.044	-1.98924	1.49103e-06	ribosomal protein L12 pseudogene 4 [Source:HGNC Symbol;Acc:HGNC:16587]
KRT8P18	9.28314	3.08323	1.49883e-06	keratin 8 pseudogene 18 [Source:HGNC Symbol;Acc:HGNC:33370]
SLC38A3	494.086	1.65593	1.50095e-06	solute carrier family 38, member 3 [Source:HGNC Symbol;Acc:HGNC:18044]
RP11-677N16.1	11.4709	2.87393	1.51015e-06
RNF183	281.56	2.74622	1.51892e-06	ring finger protein 183 [Source:HGNC Symbol;Acc:HGNC:28721]
ENTPD2	38.5603	2.37473	1.52345e-06	ectonucleoside triphosphate diphosphohydrolase 2 [Source:HGNC Symbol;Acc:HGNC:3364]
RP1-209B5.2	7.19724	3.34563	1.52934e-06
LNP1	100.561	-1.46279	1.53891e-06	leukemia NUP98 fusion partner 1 [Source:HGNC Symbol;Acc:HGNC:28014]
RP11-273B20.1	30.1931	1.79471	1.54047e-06
FHOD3	21.1003	2.95952	1.56501e-06	formin homology 2 domain containing 3 [Source:HGNC Symbol;Acc:HGNC:26178]
HOXC11	45.0474	2.14052	1.57103e-06	homeobox C11 [Source:HGNC Symbol;Acc:HGNC:5123]
RPL5P32	5.72588	3.38597	1.59236e-06	ribosomal protein L5 pseudogene 32 [Source:HGNC Symbol;Acc:HGNC:36973]
ZC3H12B	30.2269	2.40657	1.60157e-06	zinc finger CCCH-type containing 12B [Source:HGNC Symbol;Acc:HGNC:17407]
SLC17A8	4.38566	3.44323	1.60454e-06	solute carrier family 17 (vesicular glutamate transporter), member 8 [Source:HGNC Symbol;Acc:HGNC:20151]
RP11-295P9.3	319.976	1.50019	1.63599e-06
XAF1	8.31438	3.19678	1.63878e-06	XIAP associated factor 1 [Source:HGNC Symbol;Acc:HGNC:30932]
LYPD1	343.364	-2.17365	1.64385e-06	LY6/PLAUR domain containing 1 [Source:HGNC Symbol;Acc:HGNC:28431]
LAMA2	12.4183	2.41105	1.65619e-06	laminin, alpha 2 [Source:HGNC Symbol;Acc:HGNC:6482]
LDLRAD3	630.023	1.27357	1.66718e-06	low density lipoprotein receptor class A domain containing 3 [Source:HGNC Symbol;Acc:HGNC:27046]
SPIN2A	17.0375	2.23846	1.66858e-06	spindlin family, member 2A [Source:HGNC Symbol;Acc:HGNC:20694]
SLC16A2	680.877	2.19433	1.67083e-06	solute carrier family 16, member 2 (thyroid hormone transporter) [Source:HGNC Symbol;Acc:HGNC:10923]
RP11-445N18.3	8.28337	3.33444	1.6875e-06
PRR13P5	65.587	-1.44649	1.72487e-06	proline rich 13 pseudogene 5 [Source:HGNC Symbol;Acc:HGNC:50618]
CCDC180	79.2009	1.5919	1.72553e-06	coiled-coil domain containing 180 [Source:HGNC Symbol;Acc:HGNC:29303]
RP11-212P7.1	10.2659	2.74354	1.72834e-06
RP11-206L10.1	8.87252	-3.21273	1.73741e-06
KLF3-AS1	31.9954	2.19236	1.73886e-06	KLF3 antisense RNA 1 [Source:HGNC Symbol;Acc:HGNC:25796]
CBX3P1	5.70706	3.28586	1.74634e-06	chromobox homolog 3 pseudogene 1 [Source:HGNC Symbol;Acc:HGNC:33950]
ACACA	3485.89	-1.58441	1.74634e-06	acetyl-CoA carboxylase alpha [Source:HGNC Symbol;Acc:HGNC:84]
PTPRN	5.64989	3.14795	1.75278e-06	protein tyrosine phosphatase, receptor type, N [Source:HGNC Symbol;Acc:HGNC:9676]
PPIAP23	7.41409	3.31898	1.75882e-06	peptidylprolyl isomerase A (cyclophilin A) pseudogene 23 [Source:HGNC Symbol;Acc:HGNC:39268]
RP11-40H20.5	5.40294	3.31537	1.76213e-06
UBE2T	524.601	-1.05112	1.76361e-06	ubiquitin-conjugating enzyme E2T [Source:HGNC Symbol;Acc:HGNC:25009]
XPOTP1	13.8993	2.5531	1.80424e-06	exportin, tRNA pseudogene 1 [Source:HGNC Symbol;Acc:HGNC:16586]
COL6A4P2	152.256	1.80603	1.80424e-06	collagen, type VI, alpha 4 pseudogene 2 [Source:HGNC Symbol;Acc:HGNC:38501]
TRO	14.0035	2.97893	1.81813e-06	trophinin [Source:HGNC Symbol;Acc:HGNC:12326]
KRT16P1	47.2037	-2.36167	1.84736e-06	keratin 16 pseudogene 1 [Source:HGNC Symbol;Acc:HGNC:6420]
FAR2P2	11.6906	2.98814	1.85672e-06	fatty acyl CoA reductase 2 pseudogene 2 [Source:HGNC Symbol;Acc:HGNC:49279]
SPAG17	28.2564	-1.87086	1.86739e-06	sperm associated antigen 17 [Source:HGNC Symbol;Acc:HGNC:26620]
PRC1-AS1	43.6317	-1.83312	1.87267e-06	PRC1 antisense RNA 1 [Source:HGNC Symbol;Acc:HGNC:48587]
STAG3	83.5858	1.33307	1.87753e-06	stromal antigen 3 [Source:HGNC Symbol;Acc:HGNC:11356]
RP11-745A24.2	15.0778	2.87991	1.88191e-06
APOL3	19.1395	2.67972	1.89488e-06	apolipoprotein L, 3 [Source:HGNC Symbol;Acc:HGNC:14868]
AC226118.1	5.09183	3.36211	1.90097e-06
MATN3	954.913	1.89915	1.90865e-06	matrilin 3 [Source:HGNC Symbol;Acc:HGNC:6909]
LINC01091	89.2192	1.13174	1.90865e-06	long intergenic non-protein coding RNA 1091 [Source:HGNC Symbol;Acc:HGNC:27721]
EPS8L3	188.07	1.29059	1.93935e-06	EPS8-like 3 [Source:HGNC Symbol;Acc:HGNC:21297]
RP11-809N8.5	6.24998	3.16538	1.94679e-06
CTD-2531D15.5	32.9293	-2.15522	1.95271e-06
SPHK2	657.79	-1.02655	1.96717e-06	sphingosine kinase 2 [Source:HGNC Symbol;Acc:HGNC:18859]
CSPG4P12	13.2798	2.36385	1.97509e-06	chondroitin sulfate proteoglycan 4 pseudogene 12 [Source:HGNC Symbol;Acc:HGNC:48362]
COL26A1	390.149	-2.01787	1.98297e-06	collagen, type XXVI, alpha 1 [Source:HGNC Symbol;Acc:HGNC:18038]
HNRNPA1P30	15.7049	2.42997	1.98768e-06	heterogeneous nuclear ribonucleoprotein A1 pseudogene 30 [Source:HGNC Symbol;Acc:HGNC:39548]
NLRP11	6.58854	3.20354	2.00264e-06	NLR family, pyrin domain containing 11 [Source:HGNC Symbol;Acc:HGNC:22945]
RP3-445O10.1	5.55337	3.31144	2.01374e-06
ZNF232	431.57	-1.11581	2.02553e-06	zinc finger protein 232 [Source:HGNC Symbol;Acc:HGNC:13026]
OR7E38P	75.9449	-2.23545	2.07162e-06	olfactory receptor, family 7, subfamily E, member 38 pseudogene [Source:HGNC Symbol;Acc:HGNC:8411]
FO538757.2	46.4874	-2.02255	2.07204e-06	Protein LOC102723897 [Source:UniProtKB/TrEMBL;Acc:A0A096LP75]
CREB3L3	452.292	2.22428	2.0737e-06	cAMP responsive element binding protein 3-like 3 [Source:HGNC Symbol;Acc:HGNC:18855]
AC004556.1	6.94869	-3.09496	2.08871e-06
MT-CO1	123023	-1.40557	2.10143e-06	mitochondrially encoded cytochrome c oxidase I [Source:HGNC Symbol;Acc:HGNC:7419]
ERMN	30.0979	1.70001	2.10855e-06	ermin, ERM-like protein [Source:HGNC Symbol;Acc:HGNC:29208]
EIF4A1P6	5.13478	3.36306	2.13563e-06	eukaryotic translation initiation factor 4A1 pseudogene 6 [Source:HGNC Symbol;Acc:HGNC:37925]
TUBB2A	388.59	-1.88204	2.13979e-06	tubulin, beta 2A class IIa [Source:HGNC Symbol;Acc:HGNC:12412]
VEPH1	8.10267	-2.88535	2.18091e-06	ventricular zone expressed PH domain-containing 1 [Source:HGNC Symbol;Acc:HGNC:25735]
RP11-435F13.2	5.28812	3.3467	2.19473e-06
AB019440.50	135.008	2.05649	2.2036e-06
RPL39P6	5.69329	3.28759	2.21574e-06	ribosomal protein L39 pseudogene 6 [Source:HGNC Symbol;Acc:HGNC:35803]
RPS20P35	27.2898	2.62234	2.26842e-06	ribosomal protein S20 pseudogene 35 [Source:HGNC Symbol;Acc:HGNC:36929]
SLC13A2	62.4105	2.44681	2.28198e-06	solute carrier family 13 (sodium-dependent dicarboxylate transporter), member 2 [Source:HGNC Symbol;Acc:HGNC:10917]
EIF4A1P1	4.84524	3.32183	2.28371e-06	eukaryotic translation initiation factor 4A1 pseudogene 1 [Source:HGNC Symbol;Acc:HGNC:3283]
RPL21P136	5.76314	3.29379	2.29723e-06	ribosomal protein L21 pseudogene 136 [Source:HGNC Symbol;Acc:HGNC:49854]
ERVV-2	11.1062	-2.838	2.32589e-06	endogenous retrovirus group V, member 2 [Source:HGNC Symbol;Acc:HGNC:39051]
C10orf25	198.498	1.06386	2.34584e-06	chromosome 10 open reading frame 25 [Source:HGNC Symbol;Acc:HGNC:23509]
WASH5P	1028.05	2.35901	2.38527e-06	WAS protein family homolog 5 pseudogene [Source:HGNC Symbol;Acc:HGNC:33884]
ZNF667	257.253	1.17409	2.4346e-06	zinc finger protein 667 [Source:HGNC Symbol;Acc:HGNC:28854]
HGSNAT	578.413	1.34177	2.43754e-06	heparan-alpha-glucosaminide N-acetyltransferase [Source:HGNC Symbol;Acc:HGNC:26527]
ISM2	315.441	-1.48118	2.44359e-06	isthmin 2 [Source:HGNC Symbol;Acc:HGNC:23176]
AL133493.2	62.4347	2.00054	2.44359e-06
CTD-2248H3.1	10.6462	2.71296	2.44415e-06
CTB-151G24.2	6.30962	3.10749	2.45783e-06
ELOVL1	1506.72	-1.3554	2.49147e-06	ELOVL fatty acid elongase 1 [Source:HGNC Symbol;Acc:HGNC:14418]
XXbac-BPG32J3.19	42.4793	2.27961	2.49977e-06
CEP55	705.856	-1.21794	2.51698e-06	centrosomal protein 55kDa [Source:HGNC Symbol;Acc:HGNC:1161]
PNCK	192.141	3.37471	2.53589e-06	pregnancy up-regulated nonubiquitous CaM kinase [Source:HGNC Symbol;Acc:HGNC:13415]
RP3-393E18.1	10.8737	2.95332	2.57915e-06
AC018738.2	56.2067	2.52212	2.60223e-06
AP001626.2	10.1331	2.43402	2.62983e-06
RSPH3	157.873	1.36248	2.63851e-06	radial spoke 3 homolog (Chlamydomonas) [Source:HGNC Symbol;Acc:HGNC:21054]
HMGN2P46	6.79758	3.0229	2.66114e-06	high mobility group nucleosomal binding domain 2 pseudogene 46 [Source:HGNC Symbol;Acc:HGNC:26817]
RP11-118F2.2	5.59998	3.35727	2.67018e-06
RP11-81A22.4	4.82729	3.33368	2.68678e-06
RP1-27K12.4	19.9409	-2.46074	2.69361e-06
ITGA9	2375.66	1.80017	2.69859e-06	integrin, alpha 9 [Source:HGNC Symbol;Acc:HGNC:6145]
ITGB1BP2	32.8559	-1.57042	2.72445e-06	integrin beta 1 binding protein (melusin) 2 [Source:HGNC Symbol;Acc:HGNC:6154]
ST13P5	24.2962	2.1329	2.80541e-06	suppression of tumorigenicity 13 (colon carcinoma) (Hsp70 interacting protein) pseudogene 5 [Source:HGNC Symbol;Acc:HGNC:18556]
ANXA3	1926.13	-1.32047	2.80541e-06	annexin A3 [Source:HGNC Symbol;Acc:HGNC:541]
LIX1	47.9363	-1.74437	2.85779e-06	limb and CNS expressed 1 [Source:HGNC Symbol;Acc:HGNC:18581]
MUC13	145.924	1.42001	2.85889e-06	mucin 13, cell surface associated [Source:HGNC Symbol;Acc:HGNC:7511]
PRR4	29.4398	2.02206	2.8872e-06	proline rich 4 (lacrimal) [Source:HGNC Symbol;Acc:HGNC:18020]
SSX6	8.56417	3.04684	2.91021e-06	synovial sarcoma, X breakpoint 6 (pseudogene) [Source:HGNC Symbol;Acc:HGNC:19652]
FAM114A1	977.686	1.02682	2.91993e-06	family with sequence similarity 114, member A1 [Source:HGNC Symbol;Acc:HGNC:25087]
NLRP4	7.48507	3.032	2.93996e-06	NLR family, pyrin domain containing 4 [Source:HGNC Symbol;Acc:HGNC:22943]
FEZ1	13.4088	2.19856	2.94886e-06	fasciculation and elongation protein zeta 1 (zygin I) [Source:HGNC Symbol;Acc:HGNC:3659]
RP11-701I24.1	8.84806	3.13601	2.98673e-06
RP11-231C14.4	8.72029	-3.07675	3.01352e-06	Nuclear pore complex-interacting protein family member B4; Nuclear pore complex-interacting protein family member B5; Uncharacterized protein [Source:UniProtKB/TrEMBL;Acc:E5RHP9]
PROS1	370.234	1.38385	3.02704e-06	protein S (alpha) [Source:HGNC Symbol;Acc:HGNC:9456]
C1QBP	3168.97	-1.5437	3.06703e-06	complement component 1, q subcomponent binding protein [Source:HGNC Symbol;Acc:HGNC:1243]
KRT18P25	8.50764	3.29454	3.11446e-06	keratin 18 pseudogene 25 [Source:HGNC Symbol;Acc:HGNC:33394]
ACTR1A	2508.99	-1.10988	3.11446e-06	ARP1 actin-related protein 1 homolog A, centractin alpha (yeast) [Source:HGNC Symbol;Acc:HGNC:167]
C2orf16	71.1643	1.53992	3.1705e-06	chromosome 2 open reading frame 16 [Source:HGNC Symbol;Acc:HGNC:25275]
PAM	1444.43	1.08342	3.17365e-06	peptidylglycine alpha-amidating monooxygenase [Source:HGNC Symbol;Acc:HGNC:8596]
PRAME	27.2208	2.88699	3.17881e-06	preferentially expressed antigen in melanoma [Source:HGNC Symbol;Acc:HGNC:9336]
POMZP3	43.8157	-2.12077	3.20149e-06	POM121 and ZP3 fusion [Source:HGNC Symbol;Acc:HGNC:9203]
SLC25A5P1	4.32589	3.32728	3.20448e-06	solute carrier family 25 (mitochondrial carrier; adenine nucleotide translocator), member 5 pseudogene 1 [Source:HGNC Symbol;Acc:HGNC:19250]
RP11-443B20.1	146.524	-1.22694	3.21347e-06
DSG1	13.5114	2.47625	3.21482e-06	desmoglein 1 [Source:HGNC Symbol;Acc:HGNC:3048]
MPV17L2	259.282	-1.66493	3.2312e-06	MPV17 mitochondrial membrane protein-like 2 [Source:HGNC Symbol;Acc:HGNC:28177]
NSRP1P1	8.52077	3.00901	3.2509e-06	nuclear speckle splicing regulatory protein 1 pseudogene 1 [Source:HGNC Symbol;Acc:HGNC:38087]
EIF4A1P5	7.00201	3.18663	3.26385e-06	eukaryotic translation initiation factor 4A1 pseudogene 5 [Source:HGNC Symbol;Acc:HGNC:37924]
CFL2	337.141	-1.3255	3.26816e-06	cofilin 2 (muscle) [Source:HGNC Symbol;Acc:HGNC:1875]
PDK1	1445.09	1.82087	3.27735e-06	pyruvate dehydrogenase kinase, isozyme 1 [Source:HGNC Symbol;Acc:HGNC:8809]
RP4-816N1.7	49.7242	-1.85506	3.3035e-06
RPL21P1	8.99873	2.75716	3.3057e-06	ribosomal protein L21 pseudogene 1 [Source:HGNC Symbol;Acc:HGNC:10314]
TUBBP1	114.326	1.38758	3.31412e-06	tubulin, beta pseudogene 1 [Source:HGNC Symbol;Acc:HGNC:12414]
SLC7A9	146.882	1.48323	3.32716e-06	solute carrier family 7 (amino acid transporter light chain, bo,+ system), member 9 [Source:HGNC Symbol;Acc:HGNC:11067]
RP11-445F12.2	5.59464	3.29666	3.36355e-06
KRT8P48	13.9705	2.60553	3.36607e-06	keratin 8 pseudogene 48 [Source:HGNC Symbol;Acc:HGNC:48344]
CST7	3.60122	3.41908	3.36775e-06	cystatin F (leukocystatin) [Source:HGNC Symbol;Acc:HGNC:2479]
RP4-569M23.4	19.523	2.22294	3.38717e-06
TPI1P4	3.60397	3.33424	3.47664e-06	triosephosphate isomerase 1 pseudogene 4 [Source:HGNC Symbol;Acc:HGNC:38071]
RP4-811H24.9	48.0128	1.50418	3.52005e-06
RP11-159H22.1	4.66289	3.33984	3.52005e-06
E2F2	425.342	-1.10892	3.52346e-06	E2F transcription factor 2 [Source:HGNC Symbol;Acc:HGNC:3114]
KRT18P23	5.41664	3.08802	3.592e-06	keratin 18 pseudogene 23 [Source:HGNC Symbol;Acc:HGNC:33392]
RP11-205M3.3	15.1426	2.8843	3.59285e-06
TRIM54	21.6928	-2.22709	3.62657e-06	tripartite motif containing 54 [Source:HGNC Symbol;Acc:HGNC:16008]
RBP5	1651.89	1.25074	3.63226e-06	retinol binding protein 5, cellular [Source:HGNC Symbol;Acc:HGNC:15847]
RWDD2B	702.53	-1.06635	3.63317e-06	RWD domain containing 2B [Source:HGNC Symbol;Acc:HGNC:1302]
LRRC2	12.1188	2.42235	3.64073e-06	leucine rich repeat containing 2 [Source:HGNC Symbol;Acc:HGNC:14676]
RP11-3D23.1	8.64686	2.93581	3.67061e-06
LINC00176	499.619	1.52751	3.724e-06	long intergenic non-protein coding RNA 176 [Source:HGNC Symbol;Acc:HGNC:27655]
ATRIP	191.749	-1.31399	3.76246e-06	ATR interacting protein [Source:HGNC Symbol;Acc:HGNC:33499]
PSMC1P9	23.5896	1.85945	3.76289e-06	proteasome (prosome, macropain) 26S subunit, ATPase, 1 pseudogene 9 [Source:HGNC Symbol;Acc:HGNC:39784]
HMGB1P10	17.7527	-2.20005	3.78985e-06	high mobility group box 1 pseudogene 10 [Source:HGNC Symbol;Acc:HGNC:4994]
HK2P1	6.6798	3.0355	3.8065e-06	hexokinase 2 pseudogene 1 [Source:HGNC Symbol;Acc:HGNC:4924]
AC073343.13	14.3703	2.52404	3.82532e-06
SH3RF3	7.25021	2.85195	3.85045e-06	SH3 domain containing ring finger 3 [Source:HGNC Symbol;Acc:HGNC:24699]
TRIM17	788.837	1.07258	3.87414e-06	tripartite motif containing 17 [Source:HGNC Symbol;Acc:HGNC:13430]
ZNF404	89.187	1.6467	3.87461e-06	zinc finger protein 404 [Source:HGNC Symbol;Acc:HGNC:19417]
AC008065.1	9.00127	3.02226	3.89508e-06
SNRPN	154.742	1.57058	3.93243e-06	small nuclear ribonucleoprotein polypeptide N [Source:HGNC Symbol;Acc:HGNC:11164]
SLC25A45	193.405	1.33153	3.93243e-06	solute carrier family 25, member 45 [Source:HGNC Symbol;Acc:HGNC:27442]
NPM1P38	6.64328	3.14314	3.93372e-06	nucleophosmin 1 (nucleolar phosphoprotein B23, numatrin) pseudogene 38 [Source:HGNC Symbol;Acc:HGNC:45217]
ARSD-AS1	16.8439	2.29616	3.93782e-06	ARSD antisense RNA 1 [Source:HGNC Symbol;Acc:HGNC:40085]
RP11-296P7.4	6.27068	3.22859	3.98031e-06
RP5-859M6.1	5.17305	3.24084	3.98031e-06
RP11-317N8.4	5.92911	3.19648	3.98031e-06
SERPING1	1180.15	1.11929	3.98031e-06	serpin peptidase inhibitor, clade G (C1 inhibitor), member 1 [Source:HGNC Symbol;Acc:HGNC:1228]
OXCT2P1	4.4169	-3.22907	4.00266e-06	3-oxoacid CoA transferase 2 pseudogene 1 [Source:HGNC Symbol;Acc:HGNC:21627]
RAMP2-AS1	56.6382	1.7067	4.01524e-06	RAMP2 antisense RNA 1 [Source:HGNC Symbol;Acc:HGNC:44358]
RP5-1068E13.7	57.0778	1.34506	4.04181e-06
UFD1L	1123.98	-1.16027	4.04725e-06	ubiquitin fusion degradation 1 like (yeast) [Source:HGNC Symbol;Acc:HGNC:12520]
DACT2	26.1731	2.60212	4.07874e-06	dishevelled-binding antagonist of beta-catenin 2 [Source:HGNC Symbol;Acc:HGNC:21231]
H3F3BP1	5.54239	3.24413	4.07874e-06	H3 histone, family 3B (H3.3B) pseudogene 1 [Source:HGNC Symbol;Acc:HGNC:42030]
FOXP1	460.966	1.30205	4.08993e-06	forkhead box P1 [Source:HGNC Symbol;Acc:HGNC:3823]
KRT18P60	6.4337	3.28947	4.08993e-06	keratin 18 pseudogene 60 [Source:HGNC Symbol;Acc:HGNC:48887]
AC012668.2	20.158	2.23794	4.10065e-06
RP11-477G18.1	3.67906	3.30452	4.10417e-06
SLC2A12	190.199	2.36287	4.16822e-06	solute carrier family 2 (facilitated glucose transporter), member 12 [Source:HGNC Symbol;Acc:HGNC:18067]
JUN	691.457	1.16549	4.17546e-06	jun proto-oncogene [Source:HGNC Symbol;Acc:HGNC:6204]
RP11-829H16.2	5.23346	3.26594	4.21518e-06
HACD1	115.753	-1.92874	4.28055e-06	3-hydroxyacyl-CoA dehydratase 1 [Source:HGNC Symbol;Acc:HGNC:9639]
SVOPL	13.5241	2.60235	4.29595e-06	SVOP-like [Source:HGNC Symbol;Acc:HGNC:27034]
TIMM23	1681.73	-1.27588	4.31153e-06	translocase of inner mitochondrial membrane 23 homolog (yeast) [Source:HGNC Symbol;Acc:HGNC:17312]
DNAJB11	1953.16	-1.37847	4.32144e-06	DnaJ (Hsp40) homolog, subfamily B, member 11 [Source:HGNC Symbol;Acc:HGNC:14889]
KRT18P27	6.04948	3.26645	4.37133e-06	keratin 18 pseudogene 27 [Source:HGNC Symbol;Acc:HGNC:33396]
AP3B2	12.7591	2.34989	4.37191e-06	adaptor-related protein complex 3, beta 2 subunit [Source:HGNC Symbol;Acc:HGNC:567]
CAP1P2	10.8681	2.43104	4.45281e-06	CAP1 pseudogene 2 [Source:HGNC Symbol;Acc:HGNC:31970]
OASL	230.518	2.52642	4.45601e-06	2'-5'-oligoadenylate synthetase-like [Source:HGNC Symbol;Acc:HGNC:8090]
AGAP6	146.846	-1.29782	4.4708e-06	ArfGAP with GTPase domain, ankyrin repeat and PH domain 6 [Source:HGNC Symbol;Acc:HGNC:23466]
CTC-820M8.1	4.16708	3.3158	4.48057e-06
EEF1GP1	4.95629	3.23278	4.50538e-06	eukaryotic translation elongation factor 1 gamma pseudogene 1 [Source:HGNC Symbol;Acc:HGNC:44556]
PPIAP26	7.00099	3.1925	4.5409e-06	peptidylprolyl isomerase A (cyclophilin A) pseudogene 26 [Source:HGNC Symbol;Acc:HGNC:39271]
RP11-658F2.8	65.5249	1.37428	4.5677e-06
RPL41P5	101.662	-1.79044	4.63623e-06	ribosomal protein L41 pseudogene 5 [Source:HGNC Symbol;Acc:HGNC:10355]
HAVCR2	98.475	2.33761	4.67337e-06	hepatitis A virus cellular receptor 2 [Source:HGNC Symbol;Acc:HGNC:18437]
RNFT1	182.81	1.05078	4.67614e-06	ring finger protein, transmembrane 1 [Source:HGNC Symbol;Acc:HGNC:30206]
RPL9P31	7.08551	3.17446	4.72967e-06	ribosomal protein L9 pseudogene 31 [Source:HGNC Symbol;Acc:HGNC:36617]
DOC2A	102.561	1.58065	4.72974e-06	double C2-like domains, alpha [Source:HGNC Symbol;Acc:HGNC:2985]
TEC	25.9747	2.03697	4.82974e-06	tec protein tyrosine kinase [Source:HGNC Symbol;Acc:HGNC:11719]
NEK2	2081.72	1.29256	4.84061e-06	NIMA-related kinase 2 [Source:HGNC Symbol;Acc:HGNC:7745]
ACAT1	1271.5	-1.29793	4.86371e-06	acetyl-CoA acetyltransferase 1 [Source:HGNC Symbol;Acc:HGNC:93]
LDLR	1482.48	-1.45361	4.90838e-06	low density lipoprotein receptor [Source:HGNC Symbol;Acc:HGNC:6547]
SPAG4	458.79	2.443	4.93327e-06	sperm associated antigen 4 [Source:HGNC Symbol;Acc:HGNC:11214]
TMPRSS6	39.048	2.67254	4.93772e-06	transmembrane protease, serine 6 [Source:HGNC Symbol;Acc:HGNC:16517]
RP3-347M6.2	4.98695	3.20896	4.94213e-06
BMS1	3690.59	-1.00238	4.94643e-06	BMS1 ribosome biogenesis factor [Source:HGNC Symbol;Acc:HGNC:23505]
CA5A	11.8852	2.98021	4.95592e-06	carbonic anhydrase VA, mitochondrial [Source:HGNC Symbol;Acc:HGNC:1377]
CTD-2303H24.2	12.0224	2.86377	4.98499e-06
RPL5P27	4.77002	3.25698	5.00219e-06	ribosomal protein L5 pseudogene 27 [Source:HGNC Symbol;Acc:HGNC:36172]
DHRS4	179.875	-1.82206	5.00638e-06	dehydrogenase/reductase (SDR family) member 4 [Source:HGNC Symbol;Acc:HGNC:16985]
MED27	284.369	-1.28938	5.04529e-06	mediator complex subunit 27 [Source:HGNC Symbol;Acc:HGNC:2377]
RHEBP2	20.1364	-2.24513	5.07677e-06	Ras-homolog enriched in brain pseudogene 2 [Source:HGNC Symbol;Acc:HGNC:44991]
CDH9	71.3471	2.2847	5.07793e-06	cadherin 9, type 2 (T1-cadherin) [Source:HGNC Symbol;Acc:HGNC:1768]
AC005154.6	263.699	1.08863	5.07793e-06
RP11-440K22.1	4.03337	3.28097	5.09181e-06
RP11-486O12.2	116.706	1.22062	5.09181e-06
CTRC	215.215	1.72235	5.11632e-06	chymotrypsin C (caldecrin) [Source:HGNC Symbol;Acc:HGNC:2523]
MTRNR2L6	8.98917	3.13081	5.13209e-06	MT-RNR2-like 6 [Source:HGNC Symbol;Acc:HGNC:37163]
MTND6P3	6.26837	3.1724	5.15936e-06	MT-ND6 pseudogene 3 [Source:HGNC Symbol;Acc:HGNC:39466]
RPL7AP4	4.57316	3.28092	5.18339e-06	ribosomal protein L7a pseudogene 4 [Source:HGNC Symbol;Acc:HGNC:23554]
RP11-243A14.1	14.9705	2.23632	5.20468e-06
FAM71F2	19.3464	2.45469	5.2556e-06	family with sequence similarity 71, member F2 [Source:HGNC Symbol;Acc:HGNC:27998]
RPS4XP14	7.20358	2.99804	5.31662e-06	ribosomal protein S4X pseudogene 14 [Source:HGNC Symbol;Acc:HGNC:36737]
AC006548.28	6.13651	2.95503	5.31778e-06
ERBB2	1271.08	1.2467	5.33288e-06	erb-b2 receptor tyrosine kinase 2 [Source:HGNC Symbol;Acc:HGNC:3430]
RP11-10L12.1	6.76856	2.94215	5.39264e-06
AC013717.3	6.17221	3.19978	5.41232e-06
C8A	48.5834	-1.6123	5.4207e-06	complement component 8, alpha polypeptide [Source:HGNC Symbol;Acc:HGNC:1352]
RP3-417L20.4	48.4341	2.36157	5.42864e-06
RPL23AP64	14.4092	2.75103	5.45934e-06	ribosomal protein L23a pseudogene 64 [Source:HGNC Symbol;Acc:HGNC:36552]
RPL5P35	4.53914	3.23114	5.52238e-06	ribosomal protein L5 pseudogene 35 [Source:HGNC Symbol;Acc:HGNC:36967]
GET4	83.8854	1.39342	5.57112e-06	golgi to ER traffic protein 4 [Source:HGNC Symbol;Acc:HGNC:21690]
XRCC6P4	6.41937	3.13364	5.57334e-06	X-ray repair complementing defective repair in Chinese hamster cells 6 pseudogene 4 [Source:HGNC Symbol;Acc:HGNC:45186]
C19orf33	9.76245	3.00564	5.57658e-06	chromosome 19 open reading frame 33 [Source:HGNC Symbol;Acc:HGNC:16668]
NR3C1	130.785	1.83218	5.61018e-06	nuclear receptor subfamily 3, group C, member 1 (glucocorticoid receptor) [Source:HGNC Symbol;Acc:HGNC:7978]
CNTNAP2	4515.21	-1.2221	5.67412e-06	contactin associated protein-like 2 [Source:HGNC Symbol;Acc:HGNC:13830]
LYAR	1118.87	-1.27012	5.72292e-06	Ly1 antibody reactive [Source:HGNC Symbol;Acc:HGNC:26021]
HS3ST5	27.7868	2.4071	5.88509e-06	heparan sulfate (glucosamine) 3-O-sulfotransferase 5 [Source:HGNC Symbol;Acc:HGNC:19419]
CTD-2301A4.1	5.29558	3.16324	5.92804e-06
RP11-462L8.2	5.29822	3.21891	5.98296e-06
ZFP2	18.5301	2.03578	5.98947e-06	ZFP2 zinc finger protein [Source:HGNC Symbol;Acc:HGNC:26138]
HSPH1	2599.84	-1.14434	6.08894e-06	heat shock 105kDa/110kDa protein 1 [Source:HGNC Symbol;Acc:HGNC:16969]
ZNF432	517.397	1.39256	6.1856e-06	zinc finger protein 432 [Source:HGNC Symbol;Acc:HGNC:20810]
TRMT112	3083.51	-1.44054	6.18984e-06	tRNA methyltransferase 11-2 homolog (S. cerevisiae) [Source:HGNC Symbol;Acc:HGNC:26940]
RNF207	128.523	1.35977	6.19223e-06	ring finger protein 207 [Source:HGNC Symbol;Acc:HGNC:32947]
AC000068.10	19.1673	-2.7572	6.19223e-06
IFIH1	3.83045	3.27073	6.25164e-06	interferon induced with helicase C domain 1 [Source:HGNC Symbol;Acc:HGNC:18873]
PGK1	19311.6	1.087	6.27577e-06	phosphoglycerate kinase 1 [Source:HGNC Symbol;Acc:HGNC:8896]
HNF1B	88.1051	1.77588	6.29637e-06	HNF1 homeobox B [Source:HGNC Symbol;Acc:HGNC:11630]
IGIP	65.0154	1.55932	6.29637e-06	IgA-inducing protein [Source:HGNC Symbol;Acc:HGNC:33847]
FGF1	15.3083	1.96668	6.31343e-06	fibroblast growth factor 1 (acidic) [Source:HGNC Symbol;Acc:HGNC:3665]
TRIM29	30.416	2.01657	6.3642e-06	tripartite motif containing 29 [Source:HGNC Symbol;Acc:HGNC:17274]
RPL23AP75	3.58187	3.33072	6.45125e-06	ribosomal protein L23a pseudogene 75 [Source:HGNC Symbol;Acc:HGNC:35975]
MUC3A	23.1253	1.71641	6.49677e-06	mucin 3A, cell surface associated [Source:HGNC Symbol;Acc:HGNC:7513]
RP11-745L13.2	3.17346	3.32763	6.49677e-06
CTD-3092A11.2	65.5011	1.67436	6.50354e-06
CTD-2514C3.1	34.8687	-1.91031	6.5353e-06
FAR2P1	4.66716	3.17816	6.55222e-06	fatty acyl CoA reductase 2 pseudogene 1 [Source:HGNC Symbol;Acc:HGNC:49284]
RPS15AP24	9.31551	2.68324	6.63516e-06	ribosomal protein S15a pseudogene 24 [Source:HGNC Symbol;Acc:HGNC:36174]
STX16-NPEPL1	142.92	1.89542	6.69046e-06	STX16-NPEPL1 readthrough (NMD candidate) [Source:HGNC Symbol;Acc:HGNC:41993]
MYBPH	697.409	-1.73734	6.69608e-06	myosin binding protein H [Source:HGNC Symbol;Acc:HGNC:7552]
RP11-324J13.1	3.73833	3.25349	6.76303e-06
FBXL20	779.167	1.30168	6.92821e-06	F-box and leucine-rich repeat protein 20 [Source:HGNC Symbol;Acc:HGNC:24679]
PER2	292.43	1.3802	6.93744e-06	period circadian clock 2 [Source:HGNC Symbol;Acc:HGNC:8846]
CYP4F35P	30.1607	1.99782	7.03063e-06	cytochrome P450, family 4, subfamily F, polypeptide 35, pseudogene [Source:HGNC Symbol;Acc:HGNC:39954]
CAT	981.003	1.02802	7.06339e-06	catalase [Source:HGNC Symbol;Acc:HGNC:1516]
PDE2A	318.329	1.17173	7.06339e-06	phosphodiesterase 2A, cGMP-stimulated [Source:HGNC Symbol;Acc:HGNC:8777]
TRIM38	83.8463	1.12141	7.06339e-06	tripartite motif containing 38 [Source:HGNC Symbol;Acc:HGNC:10059]
FAM184B	71.5493	1.55273	7.08127e-06	family with sequence similarity 184, member B [Source:HGNC Symbol;Acc:HGNC:29235]
RPL23AP6	3.68802	3.23054	7.09889e-06	ribosomal protein L23a pseudogene 6 [Source:HGNC Symbol;Acc:HGNC:16555]
CTA-313A17.3	19.7234	2.23788	7.1374e-06
HSD17B7P2	159.496	-1.23569	7.14484e-06	hydroxysteroid (17-beta) dehydrogenase 7 pseudogene 2 [Source:HGNC Symbol;Acc:HGNC:28120]
RP11-243M5.2	3.74584	3.26718	7.19972e-06
GAPDHP44	6.86226	3.13293	7.19972e-06	glyceraldehyde 3 phosphate dehydrogenase pseudogene 44 [Source:HGNC Symbol;Acc:HGNC:37801]
RPSAP14	29.3023	1.78118	7.2801e-06	ribosomal protein SA pseudogene 14 [Source:HGNC Symbol;Acc:HGNC:6506]
RP11-554A11.9	306.478	1.38822	7.28386e-06
SERPINA7	15.5408	2.71832	7.28386e-06	serpin peptidase inhibitor, clade A (alpha-1 antiproteinase, antitrypsin), member 7 [Source:HGNC Symbol;Acc:HGNC:11583]
STK24P1	8.47388	3.09972	7.33345e-06	serine/threonine kinase 24 pseudogene 1 [Source:HGNC Symbol;Acc:HGNC:50360]
HNRNPCP7	5.76395	3.24225	7.38569e-06	heterogeneous nuclear ribonucleoprotein C pseudogene 7 [Source:HGNC Symbol;Acc:HGNC:48818]
RPS20P24	7.75289	3.19676	7.45185e-06	ribosomal protein S20 pseudogene 24 [Source:HGNC Symbol;Acc:HGNC:36283]
RP11-188I24.1	6.75716	3.08822	7.47197e-06
TMX2	1518.17	-1.14486	7.47572e-06	thioredoxin-related transmembrane protein 2 [Source:HGNC Symbol;Acc:HGNC:30739]
IGBP1-AS2	21.0677	-2.15059	7.57187e-06	IGBP1 antisense RNA 2 [Source:HGNC Symbol;Acc:HGNC:40294]
KRT8P5	5.72955	3.22227	7.59134e-06	keratin 8 pseudogene 5 [Source:HGNC Symbol;Acc:HGNC:31094]
DLAT	2354.86	-1.28485	7.71037e-06	dihydrolipoamide S-acetyltransferase [Source:HGNC Symbol;Acc:HGNC:2896]
RP11-426D19.1	14.567	2.40395	7.78594e-06
SRRM1P3	6.895	2.72755	7.80775e-06	serine/arginine repetitive matrix 1 pseudogene 3 [Source:HGNC Symbol;Acc:HGNC:38164]
PHOSPHO1	31.5831	-2.79127	7.80775e-06	phosphatase, orphan 1 [Source:HGNC Symbol;Acc:HGNC:16815]
C10orf10	120.145	2.17565	7.84165e-06	chromosome 10 open reading frame 10 [Source:HGNC Symbol;Acc:HGNC:23355]
ADORA1	378.709	-1.6852	7.84586e-06	adenosine A1 receptor [Source:HGNC Symbol;Acc:HGNC:262]
GSDMB	239.41	1.20558	7.86233e-06	gasdermin B [Source:HGNC Symbol;Acc:HGNC:23690]
RP11-187O7.1	18.061	2.49166	7.93853e-06
SNX18P1Y	5.38231	3.29472	7.953e-06	sorting nexin 18 pseudogene 1, Y-linked [Source:HGNC Symbol;Acc:HGNC:38442]
CDC26	863.108	-1.57479	7.97378e-06	cell division cycle 26 [Source:HGNC Symbol;Acc:HGNC:17839]
RP11-330L19.2	3.30533	3.2655	8.0736e-06
BTF3L4P2	23.7108	-1.88634	8.12859e-06	basic transcription factor 3-like 4 pseudogene 2 [Source:HGNC Symbol;Acc:HGNC:39646]
RP3-507I15.1	5.4517	3.14191	8.12946e-06
C5orf63	330.648	1.0832	8.22923e-06	chromosome 5 open reading frame 63 [Source:HGNC Symbol;Acc:HGNC:40051]
TTLL3	944.586	1.20306	8.29211e-06	tubulin tyrosine ligase-like family member 3 [Source:HGNC Symbol;Acc:HGNC:24483]
RP11-466H18.1	385.203	-1.98991	8.29892e-06
RPL12	18255.4	-1.56821	8.39266e-06	ribosomal protein L12 [Source:HGNC Symbol;Acc:HGNC:10302]
C19orf67	22.1856	2.2434	8.42744e-06	chromosome 19 open reading frame 67 [Source:HGNC Symbol;Acc:HGNC:34354]
RTN4IP1	249.401	-1.2077	8.48294e-06	reticulon 4 interacting protein 1 [Source:HGNC Symbol;Acc:HGNC:18647]
RPS13P2	15.0053	2.14558	8.52173e-06	ribosomal protein S13 pseudogene 2 [Source:HGNC Symbol;Acc:HGNC:36364]
[truncated: 3,893 more rows]

## Sheet: S_table6  T7 vs Huh6
GeneName	baseMean	log2FoldChange	padj	Description
EEF1A1P5	6176.71	-3.31197	8.20718e-256	eukaryotic translation elongation factor 1 alpha 1 pseudogene 5 [Source:HGNC Symbol;Acc:HGNC:3200]
RPL7	26226.2	-5.84166	3.47841e-159	ribosomal protein L7 [Source:HGNC Symbol;Acc:HGNC:10363]
MTRNR2L8	5793.16	8.3489	6.13807e-152	MT-RNR2-like 8 [Source:HGNC Symbol;Acc:HGNC:37165]
HMGB1P5	781.888	-5.23003	2.1114e-144	high mobility group box 1 pseudogene 5 [Source:HGNC Symbol;Acc:HGNC:4997]
EEF1A1P4	463.589	7.22361	1.61641e-139	eukaryotic translation elongation factor 1 alpha 1 pseudogene 4 [Source:HGNC Symbol;Acc:HGNC:3199]
EEF1A1P10	482.485	7.98792	7.43415e-114	eukaryotic translation elongation factor 1 alpha 1 pseudogene 10 [Source:HGNC Symbol;Acc:HGNC:3205]
EEF1A1	157785	-2.54163	2.37193e-109	eukaryotic translation elongation factor 1 alpha 1 [Source:HGNC Symbol;Acc:HGNC:3189]
NPM1	35497.3	-2.38595	4.9271e-101	nucleophosmin (nucleolar phosphoprotein B23, numatrin) [Source:HGNC Symbol;Acc:HGNC:7910]
MTRNR2L12	13925.8	6.8172	9.76843e-97	MT-RNR2-like 12 [Source:HGNC Symbol;Acc:HGNC:37169]
NACA3P	426.589	5.88956	3.87086e-88	NACA family member 3 pseudogene [Source:HGNC Symbol;Acc:HGNC:33442]
MTRNR2L10	409.967	8.27319	2.88229e-79	MT-RNR2-like 10 [Source:HGNC Symbol;Acc:HGNC:37167]
MT-TL1	381.063	8.41445	7.69861e-78	mitochondrially encoded tRNA leucine 1 (UUA/G) [Source:HGNC Symbol;Acc:HGNC:7490]
EEF1A1P8	194.941	7.49859	1.26612e-72	eukaryotic translation elongation factor 1 alpha 1 pseudogene 8 [Source:HGNC Symbol;Acc:HGNC:3203]
EEF1A1P1	268.981	7.97608	2.86543e-72	eukaryotic translation elongation factor 1 alpha 1 pseudogene 1 [Source:HGNC Symbol;Acc:HGNC:3191]
HSP90AB2P	404.261	4.98804	6.66222e-70	heat shock protein 90kDa alpha (cytosolic), class B member 2, pseudogene [Source:HGNC Symbol;Acc:HGNC:32537]
MSMO1	1874.62	-3.49461	1.59235e-67	methylsterol monooxygenase 1 [Source:HGNC Symbol;Acc:HGNC:10545]
LDHAP7	309.117	7.02892	8.12447e-67	lactate dehydrogenase A pseudogene 7 [Source:HGNC Symbol;Acc:HGNC:23144]
MINOS1P3	154.948	6.53125	3.91789e-65	mitochondrial inner membrane organizing system 1 pseudogene 3 [Source:HGNC Symbol;Acc:HGNC:44093]
LDHAP3	229.815	7.00962	1.05636e-64	lactate dehydrogenase A pseudogene 3 [Source:HGNC Symbol;Acc:HGNC:6538]
EEF1A1P29	194.793	7.09906	1.05636e-64	eukaryotic translation elongation factor 1 alpha 1 pseudogene 29 [Source:HGNC Symbol;Acc:HGNC:37904]
NAP1L1P1	124.854	4.66146	7.06335e-64	nucleosome assembly protein 1-like 1 pseudogene 1 [Source:HGNC Symbol;Acc:HGNC:38004]
EEF1A1P16	133.949	4.84256	1.13543e-60	eukaryotic translation elongation factor 1 alpha 1 pseudogene 16 [Source:HGNC Symbol;Acc:HGNC:37889]
RPL5P5	133.993	6.30626	1.54639e-60	ribosomal protein L5 pseudogene 5 [Source:HGNC Symbol;Acc:HGNC:35564]
NOMO1	2197.67	-2.84874	2.34771e-60	NODAL modulator 1 [Source:HGNC Symbol;Acc:HGNC:30060]
HNRNPA1	26182.9	-2.40238	5.62946e-60	heterogeneous nuclear ribonucleoprotein A1 [Source:HGNC Symbol;Acc:HGNC:5031]
HNRNPH1P3	134.677	7.34861	2.36511e-58	heterogeneous nuclear ribonucleoprotein H1 pseudogene 3 [Source:HGNC Symbol;Acc:HGNC:48811]
RP11-673C5.1	211.672	-6.21786	4.03064e-58
AC016712.2	117.281	6.74433	2.14834e-57
C3	465.918	4.48009	2.87245e-57	complement component 3 [Source:HGNC Symbol;Acc:HGNC:1318]
RPL7P1	888.759	-3.74856	2.87245e-57	ribosomal protein L7 pseudogene 1 [Source:HGNC Symbol;Acc:HGNC:10367]
HNRNPA1P26	115.891	5.72756	5.1658e-57	heterogeneous nuclear ribonucleoprotein A1 pseudogene 26 [Source:HGNC Symbol;Acc:HGNC:39544]
EEF1A1P7	115.842	5.68418	7.44004e-56	eukaryotic translation elongation factor 1 alpha 1 pseudogene 7 [Source:HGNC Symbol;Acc:HGNC:3202]
GOLGA6L7P	96.1958	6.13402	7.44004e-56	golgin A6 family-like 7, pseudogene [Source:HGNC Symbol;Acc:HGNC:37442]
RPL12P38	456.395	5.56402	1.29686e-55	ribosomal protein L12 pseudogene 38 [Source:HGNC Symbol;Acc:HGNC:36838]
EEF1A1P9	475.718	3.52006	5.37913e-54	eukaryotic translation elongation factor 1 alpha 1 pseudogene 9 [Source:HGNC Symbol;Acc:HGNC:3204]
RP11-367G18.2	152.932	6.58003	1.55092e-53
RP11-390K5.1	272.347	7.02334	3.29274e-53
RPL7P6	114.544	5.52176	3.88556e-53	ribosomal protein L7 pseudogene 6 [Source:HGNC Symbol;Acc:HGNC:32430]
EEF1A1P25	89.3551	5.94958	7.33962e-53	eukaryotic translation elongation factor 1 alpha 1 pseudogene 25 [Source:HGNC Symbol;Acc:HGNC:37898]
TBX4	518.203	3.5223	3.53614e-52	T-box 4 [Source:HGNC Symbol;Acc:HGNC:11603]
MTRNR2L1	161.262	7.24414	3.53614e-52	MT-RNR2-like 1 [Source:HGNC Symbol;Acc:HGNC:37155]
RP11-10G12.1	121.371	6.58096	1.28535e-50
HSP90AA6P	145.488	6.16	1.38913e-50	heat shock protein 90kDa alpha (cytosolic), class A member 6, pseudogene [Source:HGNC Symbol;Acc:HGNC:32536]
RP11-64K7.1	95.7274	4.41156	7.36744e-50
HNRNPA1P54	138.035	4.901	1.46352e-49	heterogeneous nuclear ribonucleoprotein A1 pseudogene 54 [Source:HGNC Symbol;Acc:HGNC:48784]
AC005251.3	79.7669	4.4792	6.67889e-49
PPIAP22	267.067	-4.11959	1.09103e-48	peptidylprolyl isomerase A (cyclophilin A) pseudogene 22 [Source:HGNC Symbol;Acc:HGNC:17236]
HMGN2P17	100.014	6.41756	3.21259e-48	high mobility group nucleosomal binding domain 2 pseudogene 17 [Source:HGNC Symbol;Acc:HGNC:39381]
AC012005.3	97.7309	6.73338	7.94901e-47	Uncharacterized protein [Source:UniProtKB/TrEMBL;Acc:A0A096LNI8]
RP11-36C20.1	91.737	3.65492	4.17617e-46
HOXC12	270.13	6.18233	8.8194e-46	homeobox C12 [Source:HGNC Symbol;Acc:HGNC:5124]
RPS3P6	74.2667	5.29096	2.54614e-45	ribosomal protein S3 pseudogene 6 [Source:HGNC Symbol;Acc:HGNC:36061]
EEF1A1P24	81.4924	6.27481	3.55688e-45	eukaryotic translation elongation factor 1 alpha 1 pseudogene 24 [Source:HGNC Symbol;Acc:HGNC:37897]
RP11-138C9.1	271.957	-3.38299	2.06735e-44
HSPD1	30084.6	-1.39552	2.40418e-43	heat shock 60kDa protein 1 (chaperonin) [Source:HGNC Symbol;Acc:HGNC:5261]
SQLE	1726.31	-2.98641	2.50758e-43	squalene epoxidase [Source:HGNC Symbol;Acc:HGNC:11279]
UBBP1	70.1183	5.32933	3.00239e-43	ubiquitin B pseudogene 1 [Source:HGNC Symbol;Acc:HGNC:12464]
KRT8P11	118.652	6.10919	3.23341e-43	keratin 8 pseudogene 11 [Source:HGNC Symbol;Acc:HGNC:31058]
RP11-159J3.1	126.873	6.66615	3.77347e-43
RPL5P9	81.2425	6.57913	1.43046e-42	ribosomal protein L5 pseudogene 9 [Source:HGNC Symbol;Acc:HGNC:36557]
FREM1	581.672	5.06945	1.43046e-42	FRAS1 related extracellular matrix 1 [Source:HGNC Symbol;Acc:HGNC:23399]
INSIG1	894.832	-4.04657	1.56233e-42	insulin induced gene 1 [Source:HGNC Symbol;Acc:HGNC:6083]
RP11-169K16.8	126.868	5.6209	3.03962e-42
EEF1A1P22	80.143	5.91277	4.59915e-42	eukaryotic translation elongation factor 1 alpha 1 pseudogene 22 [Source:HGNC Symbol;Acc:HGNC:37895]
RP11-69M1.6	150.306	5.0949	8.55256e-42
TLL2	100.712	5.95173	1.43599e-41	tolloid-like 2 [Source:HGNC Symbol;Acc:HGNC:11844]
Metazoa_SRP	248.754	-7.83769	1.84003e-41	Metazoan signal recognition particle RNA [Source:RFAM;Acc:RF00017]
RPL37AP8	90.3754	6.61288	2.14316e-41	ribosomal protein L37a pseudogene 8 [Source:HGNC Symbol;Acc:HGNC:35645]
RP11-692N5.2	73.0452	6.55374	2.55389e-41
RPL5P24	68.3584	6.47319	6.51361e-41	ribosomal protein L5 pseudogene 24 [Source:HGNC Symbol;Acc:HGNC:35828]
HNRNPA1P52	125.171	3.63274	1.30452e-40	heterogeneous nuclear ribonucleoprotein A1 pseudogene 52 [Source:HGNC Symbol;Acc:HGNC:48782]
CDHR5	54.6297	6.54166	2.60924e-40	cadherin-related family member 5 [Source:HGNC Symbol;Acc:HGNC:7521]
RP1-102E24.1	70.3299	5.72392	1.01008e-39
SERBP1	9490.04	-1.3036	2.11242e-39	SERPINE1 mRNA binding protein 1 [Source:HGNC Symbol;Acc:HGNC:17860]
RPL5P18	58.144	5.00629	7.21609e-39	ribosomal protein L5 pseudogene 18 [Source:HGNC Symbol;Acc:HGNC:36640]
RPL4P3	66.3033	5.06021	1.51034e-38	ribosomal protein L4 pseudogene 3 [Source:HGNC Symbol;Acc:HGNC:35773]
EEF1A1P14	54.2192	6.13882	2.16208e-38	eukaryotic translation elongation factor 1 alpha 1 pseudogene 14 [Source:HGNC Symbol;Acc:HGNC:3197]
RPL6	19371.3	-2.9321	1.93669e-37	ribosomal protein L6 [Source:HGNC Symbol;Acc:HGNC:10362]
GPS2P1	57.6793	5.45006	2.51193e-37	G protein pathway suppressor 2 pseudogene 1 [Source:HGNC Symbol;Acc:HGNC:49622]
RPL37AP1	83.5151	3.80376	2.64871e-37	ribosomal protein L37a pseudogene 1 [Source:HGNC Symbol;Acc:HGNC:16548]
APOL6	243.649	4.60482	7.71747e-37	apolipoprotein L, 6 [Source:HGNC Symbol;Acc:HGNC:14870]
HNRNPA3	17525.4	-1.56686	1.79164e-36	heterogeneous nuclear ribonucleoprotein A3 [Source:HGNC Symbol;Acc:HGNC:24941]
ST13	5162.55	-1.4121	3.85419e-36	suppression of tumorigenicity 13 (colon carcinoma) (Hsp70 interacting protein) [Source:HGNC Symbol;Acc:HGNC:11343]
HNRNPA1P12	78.395	3.66745	4.78612e-36	heterogeneous nuclear ribonucleoprotein A1 pseudogene 12 [Source:HGNC Symbol;Acc:HGNC:39130]
RPL7P44	67.902	6.15375	6.70651e-36	ribosomal protein L7 pseudogene 44 [Source:HGNC Symbol;Acc:HGNC:36143]
GAPDHP63	85.2817	4.86704	1.37064e-35	glyceraldehyde 3 phosphate dehydrogenase pseudogene 63 [Source:HGNC Symbol;Acc:HGNC:4157]
RPS3A	15895.5	-3.93117	1.42927e-35	ribosomal protein S3A [Source:HGNC Symbol;Acc:HGNC:10421]
APELA	1258.83	-3.11796	1.43813e-35	apelin receptor early endogenous ligand [Source:HGNC Symbol;Acc:HGNC:48925]
EEF1A1P38	68.4488	6.01375	2.18946e-35	eukaryotic translation elongation factor 1 alpha 1 pseudogene 38 [Source:HGNC Symbol;Acc:HGNC:37916]
EEF1A1P12	280.629	3.51818	9.44803e-35	eukaryotic translation elongation factor 1 alpha 1 pseudogene 12 [Source:HGNC Symbol;Acc:HGNC:3195]
GDF7	97.7871	4.14853	1.24103e-34	growth differentiation factor 7 [Source:HGNC Symbol;Acc:HGNC:4222]
RP11-553P9.1	53.3736	5.95475	1.45562e-34
RP11-475J5.6	57.8824	6.09893	1.8222e-34
HNRNPA3P11	48.1213	5.86836	2.01828e-34	heterogeneous nuclear ribonucleoprotein A3 pseudogene 11 [Source:HGNC Symbol;Acc:HGNC:48757]
ZNF486	38.6086	6.55075	3.02304e-34	zinc finger protein 486 [Source:HGNC Symbol;Acc:HGNC:20807]
TXNIP	1040.58	5.86987	3.02304e-34	thioredoxin interacting protein [Source:HGNC Symbol;Acc:HGNC:16952]
ACSS2	1435.55	-3.16308	5.27524e-34	acyl-CoA synthetase short-chain family member 2 [Source:HGNC Symbol;Acc:HGNC:15814]
MT-TC	108.019	5.93243	5.5615e-34	mitochondrially encoded tRNA cysteine [Source:HGNC Symbol;Acc:HGNC:7477]
ACSL5	223.689	2.67992	6.40235e-34	acyl-CoA synthetase long-chain family member 5 [Source:HGNC Symbol;Acc:HGNC:16526]
HNRNPA1P59	55.5675	6.07044	7.4701e-34	heterogeneous nuclear ribonucleoprotein A1 pseudogene 59 [Source:HGNC Symbol;Acc:HGNC:48789]
CTB-43P18.1	126.845	-3.08901	1.08728e-33
HMGB1	7767.39	-1.4891	1.63259e-33	high mobility group box 1 [Source:HGNC Symbol;Acc:HGNC:4983]
AC021224.1	70.6556	-4.6586	1.69482e-33
KPNA2	5084.23	-1.89585	2.18829e-33	karyopherin alpha 2 (RAG cohort 1, importin alpha 1) [Source:HGNC Symbol;Acc:HGNC:6395]
H2AFZ	12262.6	-1.45494	2.37248e-33	H2A histone family, member Z [Source:HGNC Symbol;Acc:HGNC:4741]
ITGAX	163.393	3.65598	4.74439e-33	integrin, alpha X (complement component 3 receptor 4 subunit) [Source:HGNC Symbol;Acc:HGNC:6152]
AC004057.1	235.261	-5.71124	6.32566e-33
PPIAP9	75.3105	5.72432	7.76314e-33	peptidylprolyl isomerase A (cyclophilin A) pseudogene 9 [Source:HGNC Symbol;Acc:HGNC:9272]
CCL15	40.1218	5.0665	1.01286e-32	chemokine (C-C motif) ligand 15 [Source:HGNC Symbol;Acc:HGNC:10613]
ADGRD1	341.9	4.58646	1.67288e-32	adhesion G protein-coupled receptor D1 [Source:HGNC Symbol;Acc:HGNC:19893]
RP3-423B22.5	65.0525	3.67094	2.69025e-32
HNRNPA1P34	49.0857	5.94458	2.74543e-32	heterogeneous nuclear ribonucleoprotein A1 pseudogene 34 [Source:HGNC Symbol;Acc:HGNC:48763]
HMGB1P8	48.4225	5.80446	2.74543e-32	high mobility group box 1 pseudogene 8 [Source:HGNC Symbol;Acc:HGNC:13319]
PRR15L	94.7745	3.65889	2.87949e-32	proline rich 15-like [Source:HGNC Symbol;Acc:HGNC:28149]
HSP90AB3P	212.299	2.80976	6.66516e-32	heat shock protein 90kDa alpha (cytosolic), class B member 3, pseudogene [Source:HGNC Symbol;Acc:HGNC:5259]
YBX1	15918.5	-2.26604	6.8805e-32	Y box binding protein 1 [Source:HGNC Symbol;Acc:HGNC:8014]
CH507-42P11.8	381.69	-2.61718	8.13849e-32	Protein LOC102724428; SNF1-like kinase, isoform CRA_a [Source:UniProtKB/TrEMBL;Acc:A0A0B4J2F2]
EEF1A1P19	301.664	2.67258	8.33324e-32	eukaryotic translation elongation factor 1 alpha 1 pseudogene 19 [Source:HGNC Symbol;Acc:HGNC:37892]
RPL7P11	47.6824	5.95864	8.47864e-32	ribosomal protein L7 pseudogene 11 [Source:HGNC Symbol;Acc:HGNC:35667]
HNRNPA1P10	589.27	-2.47073	9.46187e-32	heterogeneous nuclear ribonucleoprotein A1 pseudogene 10 [Source:HGNC Symbol;Acc:HGNC:39128]
TRAF1	155.024	3.55735	1.1131e-31	TNF receptor-associated factor 1 [Source:HGNC Symbol;Acc:HGNC:12031]
NPM1P46	66.8946	3.63217	1.24362e-31	nucleophosmin 1 (nucleolar phosphoprotein B23, numatrin) pseudogene 46 [Source:HGNC Symbol;Acc:HGNC:45225]
RP11-467L13.5	150.826	5.02592	1.25802e-31
LIN28A	23783.4	-2.42622	1.31582e-31	lin-28 homolog A (C. elegans) [Source:HGNC Symbol;Acc:HGNC:15986]
RPL21P75	202.593	-4.43324	1.58751e-31	ribosomal protein L21 pseudogene 75 [Source:HGNC Symbol;Acc:HGNC:36460]
CTC-512J14.1	56.1266	5.8835	2.51127e-31
MT-TN	50.3272	5.77734	2.59613e-31	mitochondrially encoded tRNA asparagine [Source:HGNC Symbol;Acc:HGNC:7493]
DHCR7	2998.08	-2.10018	2.81489e-31	7-dehydrocholesterol reductase [Source:HGNC Symbol;Acc:HGNC:2860]
RPL7P16	44.4182	5.42532	3.16637e-31	ribosomal protein L7 pseudogene 16 [Source:HGNC Symbol;Acc:HGNC:36591]
ACKR3	64.0832	4.61854	3.39327e-31	atypical chemokine receptor 3 [Source:HGNC Symbol;Acc:HGNC:23692]
EEF1A1P17	50.0889	5.90101	3.56985e-31	eukaryotic translation elongation factor 1 alpha 1 pseudogene 17 [Source:HGNC Symbol;Acc:HGNC:37890]
RPL15P20	42.1199	5.88053	4.34819e-31	ribosomal protein L15 pseudogene 20 [Source:HGNC Symbol;Acc:HGNC:36130]
RPL5P22	51.3057	6.05503	6.14427e-31	ribosomal protein L5 pseudogene 22 [Source:HGNC Symbol;Acc:HGNC:35695]
TUBA1B	18820.1	-1.56757	6.29758e-31	tubulin, alpha 1b [Source:HGNC Symbol;Acc:HGNC:18809]
RN7SL1	147.25	-6.69742	6.48165e-31	RNA, 7SL, cytoplasmic 1 [Source:HGNC Symbol;Acc:HGNC:10038]
RPL5P29	42.9415	5.83738	1.18927e-30	ribosomal protein L5 pseudogene 29 [Source:HGNC Symbol;Acc:HGNC:36335]
RPL36A	666.61	2.93027	1.2802e-30	ribosomal protein L36a [Source:HGNC Symbol;Acc:HGNC:10359]
RPS27P23	48.1201	5.92755	1.40069e-30	ribosomal protein S27 pseudogene 23 [Source:HGNC Symbol;Acc:HGNC:35716]
PCSK9	409.485	-5.02521	1.56857e-30	proprotein convertase subtilisin/kexin type 9 [Source:HGNC Symbol;Acc:HGNC:20001]
RP11-345K20.2	59.2619	4.86311	3.19521e-30
RP11-251G23.2	50.9518	5.82168	3.562e-30
RPS6P22	42.7851	5.81551	3.81789e-30	ribosomal protein S6 pseudogene 22 [Source:HGNC Symbol;Acc:HGNC:35655]
MTATP8P2	41.2393	5.06526	8.30432e-30	mitochondrially encoded ATP synthase 8 pseudogene 2 [Source:HGNC Symbol;Acc:HGNC:44572]
RPL37P6	47.8938	5.14616	1.11137e-29	ribosomal protein L37 pseudogene 6 [Source:HGNC Symbol;Acc:HGNC:31080]
KRT18P28	80.7901	5.2202	2.06843e-29	keratin 18 pseudogene 28 [Source:HGNC Symbol;Acc:HGNC:33397]
EEF1A1P28	41.3305	5.79326	2.69645e-29	eukaryotic translation elongation factor 1 alpha 1 pseudogene 28 [Source:HGNC Symbol;Acc:HGNC:37902]
HNRNPA1P14	44.0101	5.53534	2.73392e-29	heterogeneous nuclear ribonucleoprotein A1 pseudogene 14 [Source:HGNC Symbol;Acc:HGNC:39132]
HNRNPA1P55	42.3003	5.69973	3.72548e-29	heterogeneous nuclear ribonucleoprotein A1 pseudogene 55 [Source:HGNC Symbol;Acc:HGNC:48785]
RP11-507E23.1	50.6571	4.19936	3.80707e-29
FAM20A	121.471	4.91721	4.07105e-29	family with sequence similarity 20, member A [Source:HGNC Symbol;Acc:HGNC:23015]
RP11-266K22.2	91.3855	-3.38588	5.31462e-29
MTTP	245.895	5.10879	6.14739e-29	microsomal triglyceride transfer protein [Source:HGNC Symbol;Acc:HGNC:7467]
PPIA	21510.4	-2.68891	6.8817e-29	peptidylprolyl isomerase A (cyclophilin A) [Source:HGNC Symbol;Acc:HGNC:9253]
RPL6P27	187.15	-3.33447	1.06325e-28	ribosomal protein L6 pseudogene 27 [Source:HGNC Symbol;Acc:HGNC:36133]
RPL14P3	68.7771	3.59715	2.13918e-28	ribosomal protein L14 pseudogene 3 [Source:HGNC Symbol;Acc:HGNC:36638]
RP11-1029M24.1	45.1132	5.58518	2.28795e-28
RPS7	9133.32	-2.98401	2.96609e-28	ribosomal protein S7 [Source:HGNC Symbol;Acc:HGNC:10440]
HNRNPA1P36	37.5698	5.46434	7.35767e-28	heterogeneous nuclear ribonucleoprotein A1 pseudogene 36 [Source:HGNC Symbol;Acc:HGNC:48765]
SNX18P26	50.0465	4.99424	7.35767e-28	sorting nexin 18 pseudogene 26 [Source:HGNC Symbol;Acc:HGNC:39634]
FDFT1	3025.74	-3.40935	7.42246e-28	farnesyl-diphosphate farnesyltransferase 1 [Source:HGNC Symbol;Acc:HGNC:3629]
MT-TV	42.2	5.68961	8.25836e-28	mitochondrially encoded tRNA valine [Source:HGNC Symbol;Acc:HGNC:7500]
NPM1P21	74.9685	3.63774	1.19682e-27	nucleophosmin 1 (nucleolar phosphoprotein B23, numatrin) pseudogene 21 [Source:HGNC Symbol;Acc:HGNC:13855]
HMGCS2	2292.04	5.8853	1.81936e-27	3-hydroxy-3-methylglutaryl-CoA synthase 2 (mitochondrial) [Source:HGNC Symbol;Acc:HGNC:5008]
AC107081.5	283.776	-4.43213	2.0778e-27
CLIC6	52.6974	5.78372	2.1774e-27	chloride intracellular channel 6 [Source:HGNC Symbol;Acc:HGNC:2065]
RPL12P33	35.9977	5.32029	2.37684e-27	ribosomal protein L12 pseudogene 33 [Source:HGNC Symbol;Acc:HGNC:35696]
EEF1A1P13	575.268	2.00233	2.38428e-27	eukaryotic translation elongation factor 1 alpha 1 pseudogene 13 [Source:HGNC Symbol;Acc:HGNC:3196]
ITIH3	147.22	3.807	2.75574e-27	inter-alpha-trypsin inhibitor heavy chain 3 [Source:HGNC Symbol;Acc:HGNC:6168]
RPS17P5	43.2853	5.50294	3.74084e-27	ribosomal protein S17 pseudogene 5 [Source:HGNC Symbol;Acc:HGNC:21352]
PDK4	259.586	5.18475	3.94506e-27	pyruvate dehydrogenase kinase, isozyme 4 [Source:HGNC Symbol;Acc:HGNC:8812]
RPL41	283.27	-3.74018	4.22012e-27	Ribosomal protein L41, isoform CRA_a [Source:UniProtKB/TrEMBL;Acc:A0A024RB15]
HNRNPA1P43	37.9066	5.1509	4.58235e-27	heterogeneous nuclear ribonucleoprotein A1 pseudogene 43 [Source:HGNC Symbol;Acc:HGNC:48772]
ELOVL5	1441.94	-1.93902	4.82815e-27	ELOVL fatty acid elongase 5 [Source:HGNC Symbol;Acc:HGNC:21308]
RPL41P1	51.9129	-6.77822	5.27556e-27	ribosomal protein L41 pseudogene 1 [Source:HGNC Symbol;Acc:HGNC:10356]
SCD	28917.4	-2.62343	6.13633e-27	stearoyl-CoA desaturase (delta-9-desaturase) [Source:HGNC Symbol;Acc:HGNC:10571]
RPS15AP1	46.9517	3.75549	6.48332e-27	ribosomal protein S15a pseudogene 1 [Source:HGNC Symbol;Acc:HGNC:16598]
HSD17B7	481.971	-2.56995	9.18464e-27	hydroxysteroid (17-beta) dehydrogenase 7 [Source:HGNC Symbol;Acc:HGNC:5215]
RANP6	36.5775	5.19391	1.02553e-26	RAN, member RAS oncogene family pseudogene 6 [Source:HGNC Symbol;Acc:HGNC:39861]
RPL31P2	38.4635	5.52108	1.04334e-26	ribosomal protein L31 pseudogene 2 [Source:HGNC Symbol;Acc:HGNC:16575]
IDI1	1866.62	-2.96503	1.30012e-26	isopentenyl-diphosphate delta isomerase 1 [Source:HGNC Symbol;Acc:HGNC:5387]
HSD17B2	150.788	5.58563	1.3035e-26	hydroxysteroid (17-beta) dehydrogenase 2 [Source:HGNC Symbol;Acc:HGNC:5211]
CTSE	163.594	2.1661	1.46662e-26	cathepsin E [Source:HGNC Symbol;Acc:HGNC:2530]
MICB	162.283	-3.24252	1.57472e-26	MHC class I polypeptide-related sequence B [Source:HGNC Symbol;Acc:HGNC:7091]
RP11-266I3.1	27.5088	5.59431	1.61435e-26
RPL7AP6	428.263	-2.67867	1.69333e-26	ribosomal protein L7a pseudogene 6 [Source:HGNC Symbol;Acc:HGNC:19785]
HMGB1P20	37.8356	5.64827	1.74328e-26	high mobility group box 1 pseudogene 20 [Source:HGNC Symbol;Acc:HGNC:39103]
GOLGA8R	29.5362	5.33078	1.86195e-26	golgin A8 family, member R [Source:HGNC Symbol;Acc:HGNC:44407]
KCNIP2	274.524	2.85865	1.86493e-26	Kv channel interacting protein 2 [Source:HGNC Symbol;Acc:HGNC:15522]
FTLP17	28.5444	5.61865	2.02603e-26	ferritin, light polypeptide pseudogene 17 [Source:HGNC Symbol;Acc:HGNC:37967]
RP11-522B15.1	31.7209	5.55617	2.33537e-26
SNX18P3	31.9661	5.38253	2.8082e-26	sorting nexin 18 pseudogene 3 [Source:HGNC Symbol;Acc:HGNC:39611]
CTD-3035D6.1	57.418	5.32307	3.30245e-26
RPF2	1617.44	-1.19444	4.60605e-26	ribosome production factor 2 homolog [Source:HGNC Symbol;Acc:HGNC:20870]
C1orf116	501.32	2.24731	4.97745e-26	chromosome 1 open reading frame 116 [Source:HGNC Symbol;Acc:HGNC:28667]
[truncated: 6,042 more rows]

[truncated: 6 more sheets: S_table7  T4 vs T1, S_table8  T7 vs T4, S_table9  T7 vs T1, S_table10  chick T4 vs T1, S_table11  chick T7 vs T4, S_table12  chick T7 vs T1]
