# Supplementary material for: Tracking cellular and molecular changes in a species-specific manner during experimental tumor progression in vivo
Source: Oncotarget. 2018 Mar 1;9(22):16149–62. doi: 10.18632/oncotarget.24598 (PMC5882324; doi:10.18632/oncotarget.24598)
Supplement: Supplementary file 3 [file oncotarget-09-16149-s003.xlsx]

## Sheet: tumor CAM vs normal CAM
Ensembl Gene ID	Gene Name	baseMean	log2FoldChange	padj	Description
ENSGALG00000013372	IL7R	74.4144	2.58109	1.68839e-22	interleukin-7 receptor subunit alpha precursor [Source:RefSeq peptide;Acc:NP_001073575]
ENSGALG00000011509	C3d	630.334	2.34914	1.98023e-17	complement C3 precursor [Source:RefSeq peptide;Acc:NP_990736]
ENSGALG00000010431	TM4SF18	313.506	1.84416	1.99167e-17	transmembrane 4 L six family member 18 [Source:HGNC Symbol;Acc:HGNC:25181]
ENSGALG00000020316	IL13RA2	314.101	2.59353	3.81777e-17	interleukin-13 receptor subunit alpha-2 precursor [Source:RefSeq peptide;Acc:NP_001041543]
ENSGALG00000009612	TGFB2	499.395	1.32693	4.5167e-14	transforming growth factor beta 2 [Source:HGNC Symbol;Acc:HGNC:11768]
ENSGALG00000003069	TNFSF4	50.6123	2.28141	8.8056e-14	tumor necrosis factor ligand superfamily member 4 Uncharacterized protein [Source:UniProtKB/TrEMBL;Acc:E1C5L7]
ENSGALG00000028796		49.8442	1.78049	4.21282e-13	Uncharacterized protein [Source:UniProtKB/TrEMBL;Acc:R4GLS5]
ENSGALG00000028341	MADCAM1	419.843	1.87175	1.78159e-12	mucosal vascular addressin cell adhesion molecule 1 [Source:HGNC Symbol;Acc:HGNC:6765]
ENSGALG00000007303	LEPREL1	44.9996	1.76874	1.97083e-12	prolyl 3-hydroxylase 2 precursor [Source:RefSeq peptide;Acc:NP_001001530]
ENSGALG00000009948	HHIP	274.644	2.46835	3.47818e-11	hedgehog interacting protein [Source:HGNC Symbol;Acc:HGNC:14866]
ENSGALG00000016195	COL22A1	239.211	2.51185	3.47818e-11	collagen, type XXII, alpha 1 precursor [Source:RefSeq peptide;Acc:NP_001132911]
ENSGALG00000023973	COL1A1	3925.36	1.47562	4.16227e-11	Collagen alpha-1(I) chain [Source:UniProtKB/TrEMBL;Acc:F1P2H5]
ENSGALG00000012069	EPDR1	123.011	1.45323	1.6878e-10	ependymin related 1 [Source:HGNC Symbol;Acc:HGNC:17572]
ENSGALG00000015974	ADRA1D	105.154	2.15954	4.64046e-10	adrenoceptor alpha 1D [Source:HGNC Symbol;Acc:HGNC:280]
ENSGALG00000013890	MC5R	367.685	-1.90074	9.61321e-10	melanocortin receptor 5 [Source:RefSeq peptide;Acc:NP_001026186]
ENSGALG00000014508	CD38	16.211	1.55618	1.84562e-09	ADP-ribosyl cyclase 1 [Source:RefSeq peptide;Acc:NP_001188317]
ENSGALG00000009192	SLITRK2	227.905	1.1706	3.36889e-09	SLIT and NTRK like family member 2 [Source:HGNC Symbol;Acc:HGNC:13449]
ENSGALG00000014835	C7	988.442	1.43981	5.09432e-09	complement component 7 [Source:HGNC Symbol;Acc:HGNC:1346]
ENSGALG00000013457	PLEKHO1	174.655	1.00058	5.73024e-09	pleckstrin homology domain-containing family O member 1 [Source:RefSeq peptide;Acc:NP_001026527]
ENSGALG00000014961	FAM26E	42.1616	-1.94663	7.45961e-09	uncharacterized protein LOC769904 [Source:RefSeq peptide;Acc:NP_001072960]
ENSGALG00000005077	F8	246.258	1.17052	7.45961e-09	coagulation factor VIII, procoagulant component [Source:HGNC Symbol;Acc:HGNC:3546]
ENSGALG00000020719	LOC416755	169.065	1.53487	7.65654e-09	Uncharacterized protein, membrane [Source:UniProtKB/TrEMBL;Acc:F1NYI5]
ENSGALG00000027694	LOC100857892	214.974	2.15048	1.19057e-08	Uncharacterized protein [Source:UniProtKB/TrEMBL;Acc:R4GHK2]
ENSGALG00000014872	FGF10	25.8091	1.47874	1.22457e-08	fibroblast growth factor 10 precursor [Source:RefSeq peptide;Acc:NP_990027]
ENSGALG00000001889	CARD9	177.855	1.15019	1.31936e-08	caspase recruitment domain family member 9 [Source:HGNC Symbol;Acc:HGNC:16391]
ENSGALG00000011207	MKP3	296.844	1.07428	1.96277e-08	dual specificity protein phosphatase 6 [Source:RefSeq peptide;Acc:NP_989685]
ENSGALG00000001227	PIK3R6	60.0236	1.35846	3.35677e-08	phosphoinositide-3-kinase regulatory subunit 6 [Source:HGNC Symbol;Acc:HGNC:27101]
ENSGALG00000012787	BMP6	745.626	-1.06714	7.16106e-08	bone morphogenetic protein 6 [Source:HGNC Symbol;Acc:HGNC:1073]
ENSGALG00000006756	BP1	571.152	1.33446	7.16106e-08
ENSGALG00000000209	PRNP	451.13	1.19134	8.86885e-08	Major prion protein homolog [Source:UniProtKB/Swiss-Prot;Acc:P27177]
ENSGALG00000005257	VCAM1	193.25	1.24808	8.86885e-08	vascular cell adhesion molecule 1 [Source:HGNC Symbol;Acc:HGNC:12663]
ENSGALG00000001188	ETV4	17.976	1.80736	9.99844e-08	ets variant 4 [Source:HGNC Symbol;Acc:HGNC:3493]
ENSGALG00000007522	ABCC3	690.725	1.01009	1.58827e-07	ATP binding cassette subfamily C member 3 [Source:HGNC Symbol;Acc:HGNC:54]
ENSGALG00000014528	ENO2	44.4053	1.57839	1.97253e-07	gamma-enolase [Source:RefSeq peptide;Acc:NP_990207]
ENSGALG00000027093	TLR1LB	162.715	1.22499	2.49604e-07	toll-like receptor 6 [Source:RefSeq peptide;Acc:NP_001075178]
ENSGALG00000011080	BDKRB2	14.9883	1.92653	2.52017e-07	B2 bradykinin receptor [Source:RefSeq peptide;Acc:NP_001026724]
ENSGALG00000021355	Gga.55982	52.3593	1.69926	3.23478e-07	Uncharacterized protein [Source:UniProtKB/TrEMBL;Acc:R4GGT6]
ENSGALG00000010747	FBLN5	145.133	-1.20887	3.55103e-07	fibulin-5 precursor [Source:RefSeq peptide;Acc:NP_001264403]
ENSGALG00000001702	EXOC3L1	258.153	1.13771	4.0155e-07	exocyst complex component 3-like 1 [Source:HGNC Symbol;Acc:HGNC:27540]
ENSGALG00000021573	PIK3R5	112.438	1.71219	4.29213e-07	Phosphoinositide 3-kinase regulatory subunit 5 [Source:UniProtKB/TrEMBL;Acc:E1BSJ9]
ENSGALG00000007001	TLR4	178.895	1.02865	4.72608e-07	toll-like receptor 4 precursor [Source:RefSeq peptide;Acc:NP_001025864]
ENSGALG00000004771	C1QB	373.733	1.42467	5.11823e-07	complement component 1, q subcomponent, B chain [Source:HGNC Symbol;Acc:HGNC:1242]
ENSGALG00000013414	PDLIM3	106.625	-1.78484	5.66633e-07	PDZ and LIM domain protein 3 [Source:RefSeq peptide;Acc:NP_001001764]
ENSGALG00000000206	RASSF2	343.491	1.18372	5.66633e-07	ras association domain-containing protein 2 [Source:RefSeq peptide;Acc:NP_001026055]
ENSGALG00000006388	IL16	47.1736	1.76751	7.90089e-07	interleukin 16 [Source:RefSeq peptide;Acc:NP_001264925]
ENSGALG00000023781	TREM-A1	62.8568	1.22521	8.81329e-07	triggering receptor expressed on myeloid cells 2 precursor [Source:RefSeq peptide;Acc:NP_001032921]
ENSGALG00000012544	GALNT5	56.6565	1.10227	1.07368e-06	polypeptide N-acetylgalactosaminyltransferase 5 [Source:HGNC Symbol;Acc:HGNC:4127]
ENSGALG00000003590	C17orf58	14.6503	1.33636	1.07368e-06	chromosome 17 open reading frame 58 [Source:HGNC Symbol;Acc:HGNC:27568]
ENSGALG00000021824		23.3491	-1.80357	1.3065e-06	Uncharacterized protein [Source:UniProtKB/TrEMBL;Acc:E1BU80]
ENSGALG00000008037	HORMAD2	30.818	1.22026	1.38615e-06	HORMA domain containing 2 [Source:HGNC Symbol;Acc:HGNC:28383]
ENSGALG00000009002	CPED1	194.802	1.86722	1.38615e-06	cadherin-like and PC-esterase domain containing 1 [Source:HGNC Symbol;Acc:HGNC:26159]
ENSGALG00000006851		137.678	-1.20859	1.50351e-06	Uncharacterized protein [Source:UniProtKB/TrEMBL;Acc:E1BVK1]
ENSGALG00000012520	NCF4	73.9366	1.32616	1.6334e-06	neutrophil cytosol factor 4 [Source:RefSeq peptide;Acc:NP_001034361]
ENSGALG00000023780	TREML2	51.8281	1.35997	1.6334e-06	triggering receptor expressed on myeloid cells isoform 1 precursor [Source:RefSeq peptide;Acc:NP_001074339]
ENSGALG00000017247	PRCP	1876.98	1.19068	1.64468e-06	prolylcarboxypeptidase [Source:HGNC Symbol;Acc:HGNC:9344]
ENSGALG00000012073	SFRP4	8.9154	1.88068	1.70357e-06	secreted frizzled-related protein 4 [Source:HGNC Symbol;Acc:HGNC:10778]
ENSGALG00000026484	RUNX2	220.145	1.15827	2.17729e-06	runt-related transcription factor 2 [Source:RefSeq peptide;Acc:NP_989459]
ENSGALG00000001571	MYO1F	247.523	1.4872	2.17729e-06	myosin-If [Source:RefSeq peptide;Acc:NP_990585]
ENSGALG00000005857	ALOX5	141.831	1.28241	2.46272e-06	arachidonate 5-lipoxygenase [Source:HGNC Symbol;Acc:HGNC:435]
ENSGALG00000015453	DUSP27	32.1496	-1.22745	2.63268e-06	dual specificity phosphatase 27 (putative) [Source:HGNC Symbol;Acc:HGNC:25034]
ENSGALG00000001189	NCF1	91.1432	1.4944	2.70832e-06	neutrophil cytosolic factor 1 [Source:RefSeq peptide;Acc:NP_001025880]
ENSGALG00000010005	EPAS1	13685.2	-1.15259	4.22167e-06	endothelial PAS domain-containing protein 1 [Source:RefSeq peptide;Acc:NP_990138]
ENSGALG00000017405	NPR3	235.542	-1.36333	4.28622e-06	natriuretic peptide receptor 3 [Source:HGNC Symbol;Acc:HGNC:7945]
ENSGALG00000013057		95.5168	1.1601	5.56638e-06	Ubiquitin carboxyl-terminal hydrolase [Source:UniProtKB/TrEMBL;Acc:E1BXQ0]
ENSGALG00000000562	LAPTM5	397.068	1.18676	6.1722e-06	lysosomal protein transmembrane 5 [Source:HGNC Symbol;Acc:HGNC:29612]
ENSGALG00000019054	NAALAD2	177	1.60176	6.59424e-06	N-acetylated alpha-linked acidic dipeptidase 2 [Source:HGNC Symbol;Acc:HGNC:14526]
ENSGALG00000006638	GRIK4	31.1916	1.29694	7.65008e-06	glutamate receptor, ionotropic, kainate 4 [Source:HGNC Symbol;Acc:HGNC:4582]
ENSGALG00000010365	ESRRB	28.6611	1.17477	8.52673e-06	estrogen-related receptor beta [Source:HGNC Symbol;Acc:HGNC:3473]
ENSGALG00000010133	PTCH2	128.398	1.79976	8.97666e-06	patched 2 [Source:HGNC Symbol;Acc:HGNC:9586]
ENSGALG00000012454	CYTH4	128.699	1.2297	9.97507e-06	cytohesin-4 [Source:RefSeq peptide;Acc:NP_001012833]
ENSGALG00000004733	MYO1A	38.7466	1.54696	1.072e-05	myosin IA [Source:HGNC Symbol;Acc:HGNC:7595]
ENSGALG00000011544	BCL2L14	13.5932	1.50783	1.27521e-05	BCL2-like 14 (apoptosis facilitator) [Source:HGNC Symbol;Acc:HGNC:16657]
ENSGALG00000008945	NEXN	152.17	-1.30563	1.33986e-05	nexilin (F actin binding protein) [Source:HGNC Symbol;Acc:HGNC:29557]
ENSGALG00000028016		27.3722	1.33281	1.50511e-05	Uncharacterized protein [Source:UniProtKB/TrEMBL;Acc:R4GJN4]
ENSGALG00000009778	HCLS1	269.623	1.52504	1.51728e-05	hematopoietic lineage cell-specific protein [Source:RefSeq peptide;Acc:NP_001026572]
ENSGALG00000016234	SLA	156.003	1.2769	1.62518e-05	src-like-adapter [Source:RefSeq peptide;Acc:NP_989722]
ENSGALG00000016986	LCP1	1250.79	1.28358	1.62518e-05	plastin-2 [Source:RefSeq peptide;Acc:NP_001008440]
ENSGALG00000027865	CD1.2	44.1252	1.4958	1.62518e-05	T-cell surface glycoprotein CD1b precursor [Source:RefSeq peptide;Acc:NP_001019753]
ENSGALG00000007511	ITGB2	426.856	1.47373	1.77237e-05	integrin beta-2 precursor [Source:RefSeq peptide;Acc:NP_990582]
ENSGALG00000012522	pvalb1	5.92544	1.83103	1.77237e-05	Parvalbumin, muscle [Source:UniProtKB/Swiss-Prot;Acc:P80026]
ENSGALG00000008127	SPI1	417.72	1.33302	1.85612e-05	transcription factor PU.1 [Source:RefSeq peptide;Acc:NP_990354]
ENSGALG00000009546	HTRA1	625.858	1.026	2.01588e-05	HtrA serine peptidase 1 [Source:HGNC Symbol;Acc:HGNC:9476]
ENSGALG00000012327	INHBA	128.023	1.56091	2.02777e-05	inhibin beta A chain precursor [Source:RefSeq peptide;Acc:NP_990727]
ENSGALG00000026718	HIC1	145.515	1.31847	2.54141e-05	Gallus gallus hypermethylated in cancer 1 (HIC1), mRNA. [Source:RefSeq mRNA;Acc:NM_205236]
ENSGALG00000016693		117.597	1.4506	2.96044e-05	Uncharacterized protein [Source:UniProtKB/TrEMBL;Acc:F1NFE8]
ENSGALG00000004700	NCF2	45.9228	1.58166	3.00237e-05	neutrophil cytosolic factor 2 [Source:HGNC Symbol;Acc:HGNC:7661]
ENSGALG00000002170		18.8985	1.73985	3.09051e-05	Uncharacterized protein [Source:UniProtKB/TrEMBL;Acc:F1NXG6]
ENSGALG00000010926	SPP1	211.454	1.73927	3.11504e-05	osteopontin precursor [Source:RefSeq peptide;Acc:NP_989866]
ENSGALG00000017261	TENM4	241.663	1.10873	3.31958e-05	teneurin transmembrane protein 4 [Source:HGNC Symbol;Acc:HGNC:29945]
ENSGALG00000012594	NTRK2	98.9267	-1.58593	3.38895e-05	neurotrophic tyrosine kinase, receptor, type 2 [Source:HGNC Symbol;Acc:HGNC:8032]
ENSGALG00000016211		59.0599	1.51329	3.58867e-05	Uncharacterized protein [Source:UniProtKB/TrEMBL;Acc:E1C6Q2]
ENSGALG00000026781	ALOX5AP	69.3397	1.6049	3.78753e-05	arachidonate 5-lipoxygenase-activating protein [Source:RefSeq peptide;Acc:NP_001265073]
ENSGALG00000011296	FRMD1	661.73	-1.0629	3.9216e-05	FERM domain containing 1 [Source:HGNC Symbol;Acc:HGNC:21240]
ENSGALG00000002182	NR5A2	84.6286	1.29338	3.94991e-05	nuclear receptor subfamily 5 group A member 2 [Source:RefSeq peptide;Acc:NP_990409]
ENSGALG00000028284	PTX3	144.549	1.52397	3.94991e-05	pentraxin-related protein PTX3 precursor [Source:RefSeq peptide;Acc:NP_001017413]
ENSGALG00000006172	ABCC8	36.2484	1.3853	4.18217e-05	ATP binding cassette subfamily C member 8 [Source:HGNC Symbol;Acc:HGNC:59]
ENSGALG00000013568	NR4A3	29.0186	1.53804	4.80603e-05	nuclear receptor subfamily 4 group A member 3 [Source:HGNC Symbol;Acc:HGNC:7982]
ENSGALG00000016791	SLC9A2	152.339	-1.21069	4.96483e-05	solute carrier family 9, subfamily A (NHE2, cation proton antiporter 2), member 2 [Source:HGNC Symbol;Acc:HGNC:11072]
ENSGALG00000008461	HGF/SF	171.884	1.0753	6.26207e-05	hepatocyte growth factor precursor [Source:RefSeq peptide;Acc:NP_001025541]
ENSGALG00000026663	CX3CL1	187.264	1.13829	6.5261e-05	Gallus gallus chemokine (C-X3-C motif) ligand 1 (CX3CL1), mRNA. [Source:RefSeq mRNA;Acc:NM_001077232]
ENSGALG00000028536	MPEG1	267.758	1.29683	7.08437e-05	macrophage expressed 1 [Source:HGNC Symbol;Acc:HGNC:29619]
ENSGALG00000003821	RAMP1	161.542	1.29497	7.10917e-05	receptor (G protein-coupled) activity modifying protein 1 [Source:HGNC Symbol;Acc:HGNC:9843]
ENSGALG00000009324	CFTR	42.4142	-1.46975	8.6955e-05	cystic fibrosis transmembrane conductance regulator [Source:RefSeq peptide;Acc:NP_001099136]
ENSGALG00000012531	FCGBP	171.752	1.70231	9.32057e-05	Uncharacterized protein [Source:UniProtKB/TrEMBL;Acc:H9KZV9]
ENSGALG00000001710		15.7026	1.48183	9.45292e-05	Uncharacterized protein [Source:UniProtKB/TrEMBL;Acc:E1BUI3]
ENSGALG00000012518	CSF2RB	112.082	1.48725	9.55713e-05	Uncharacterized protein [Source:UniProtKB/TrEMBL;Acc:F1NCG4]
ENSGALG00000026263	RGS8	28.5385	1.41359	9.62699e-05	regulator of G-protein signaling 8 [Source:HGNC Symbol;Acc:HGNC:16810]
ENSGALG00000012421	ARHGAP15	169.607	1.07602	9.66301e-05	Rho GTPase-activating protein 15 [Source:UniProtKB/Swiss-Prot;Acc:Q5ZMM3]
ENSGALG00000002105	FOXI1	288.202	-1.30055	9.86312e-05	forkhead box I1 [Source:HGNC Symbol;Acc:HGNC:3815]
ENSGALG00000002643	SELP	104.542	1.2943	0.000104742	selectin P [Source:HGNC Symbol;Acc:HGNC:10721]
ENSGALG00000000834	RASSF5	85.9808	1.39643	0.000105731	Ras association (RalGDS/AF-6) domain family member 5 [Source:RefSeq peptide;Acc:NP_001008452]
ENSGALG00000002675	SCUBE3	9.59699	1.62349	0.000107093	signal peptide, CUB domain, EGF-like 3 [Source:HGNC Symbol;Acc:HGNC:13655]
ENSGALG00000002854	PDZD2	642.072	-1.05138	0.000110954	PDZ domain containing 2 [Source:HGNC Symbol;Acc:HGNC:18486]
ENSGALG00000003560	SLC6A2	79.119	-1.56193	0.00012144	sodium-dependent noradrenaline transporter [Source:RefSeq peptide;Acc:NP_990047]
ENSGALG00000005940	GFI1	22.5286	1.50362	0.000142032	growth factor independent 1 transcription repressor [Source:HGNC Symbol;Acc:HGNC:4237]
ENSGALG00000027747		55.7996	1.50087	0.000143801	Uncharacterized protein [Source:UniProtKB/TrEMBL;Acc:R4GJ35]
ENSGALG00000009816	BATF3	50.7453	1.12376	0.000153216	basic leucine zipper transcription factor, ATF-like 3 [Source:HGNC Symbol;Acc:HGNC:28915]
ENSGALG00000005725	CSF1R	920.706	1.0726	0.000154708	colony stimulating factor 1 receptor [Source:HGNC Symbol;Acc:HGNC:2433]
ENSGALG00000011446	TNFAIP2	351.959	1.06063	0.00016548	TNF alpha induced protein 2 [Source:HGNC Symbol;Acc:HGNC:11895]
ENSGALG00000017005	CAB39L	399.707	-1.17575	0.00017139	calcium binding protein 39-like [Source:RefSeq peptide;Acc:NP_001006272]
ENSGALG00000016292	COL21A1	121.761	1.01966	0.000171693	collagen, type XXI, alpha 1 [Source:HGNC Symbol;Acc:HGNC:17025]
ENSGALG00000013624	FAM65B	89.9722	1.23784	0.000175951	protein FAM65B [Source:RefSeq peptide;Acc:NP_001012883]
ENSGALG00000021569	C1QA	228.445	1.23478	0.000187717	complement component 1, q subcomponent, A chain [Source:HGNC Symbol;Acc:HGNC:1241]
ENSGALG00000010374	P2RY13	46.6651	1.07072	0.000208036	purinergic receptor P2Y, G-protein coupled, 13 [Source:HGNC Symbol;Acc:HGNC:4537]
ENSGALG00000002113	SLP76	165.146	1.05458	0.000208658	lymphocyte cytosolic protein 2 [Source:RefSeq peptide;Acc:NP_990032]
ENSGALG00000004662	DISP3	106.096	1.18297	0.000210299	patched domain-containing protein 2 [Source:RefSeq peptide;Acc:NP_001186105]
ENSGALG00000021139		5.48948	1.60545	0.00021814	Ig lambda chain V-1 region [Source:UniProtKB/Swiss-Prot;Acc:P04210]
ENSGALG00000014934	HS3ST1	93.4237	-1.01301	0.000220792	heparan sulfate-glucosamine 3-sulfotransferase 1 [Source:HGNC Symbol;Acc:HGNC:5194]
ENSGALG00000003196	ANG	86.1993	1.30638	0.000221131	Angiogenin [Source:UniProtKB/Swiss-Prot;Acc:P27043]
ENSGALG00000005263	SOX8	2.94055	1.59908	0.000232648	transcription factor SOX-8 [Source:RefSeq peptide;Acc:NP_990062]
ENSGALG00000010224	GLIPR1L	87.4491	1.0489	0.000243708	glioma pathogenesis-related protein 1-like precursor [Source:RefSeq peptide;Acc:NP_001025914]
ENSGALG00000028247		201.051	1.00947	0.000268736
ENSGALG00000012456	RAC2	420.737	1.27674	0.000268736	ras-related C3 botulinum toxin substrate 2 [Source:RefSeq peptide;Acc:NP_001188381]
ENSGALG00000026134		38.7117	1.51086	0.00028901
ENSGALG00000012801	LY86	852.735	1.36903	0.00029472	lymphocyte antigen 86 precursor [Source:RefSeq peptide;Acc:NP_001004399]
ENSGALG00000009050	CAPN3	39.1193	1.46735	0.000302372	calpain-3 [Source:RefSeq peptide;Acc:NP_001004405]
ENSGALG00000026163	TNFSF11	41.2779	1.14094	0.000304065	tumor necrosis factor ligand superfamily member 11 [Source:RefSeq peptide;Acc:NP_001076830]
ENSGALG00000022324		38.7594	1.30328	0.000310038	MAS-related 7-transmembrane protein [Source:UniProtKB/TrEMBL;Acc:H9L2H9]
ENSGALG00000023834	JPH2	32.9439	-1.26018	0.000310229	junctophilin 2 [Source:HGNC Symbol;Acc:HGNC:14202]
ENSGALG00000000731	THEMIS2	27.1728	1.31783	0.000310604	thymocyte selection associated family member 2 [Source:HGNC Symbol;Acc:HGNC:16839]
ENSGALG00000012106	SCTR	60.5538	-1.31182	0.000324483	secretin receptor precursor [Source:RefSeq peptide;Acc:NP_001165013]
ENSGALG00000017362	HAVCR1	80.5866	1.07201	0.000328906	hepatitis A virus cellular receptor 1 precursor [Source:RefSeq peptide;Acc:NP_001025788]
ENSGALG00000009411	TFEC	42.1771	1.26273	0.000333183	transcription factor EC [Source:RefSeq peptide;Acc:NP_001006229]
ENSGALG00000025881		13.7388	1.44929	0.000384091	Uncharacterized protein [Source:UniProtKB/TrEMBL;Acc:R4GJW7]
ENSGALG00000008509	SEMA3E	29.4753	-1.11723	0.000415678	semaphorin-3E precursor [Source:RefSeq peptide;Acc:NP_989573]
ENSGALG00000007980	KCNG1	7.94978	-1.37011	0.000420329	potassium channel, voltage gated modifier subfamily G, member 1 [Source:HGNC Symbol;Acc:HGNC:6248]
ENSGALG00000027120		8.28125	1.52808	0.000455512	Uncharacterized protein [Source:UniProtKB/TrEMBL;Acc:R4GHB1]
ENSGALG00000025935	XPNPEP2	1.87792	1.52101	0.000457711	X-prolyl aminopeptidase (aminopeptidase P) 2, membrane-bound [Source:HGNC Symbol;Acc:HGNC:12823]
ENSGALG00000016661	BLK	42.3978	1.29895	0.000466159	BLK proto-oncogene, Src family tyrosine kinase [Source:HGNC Symbol;Acc:HGNC:1057]
ENSGALG00000026997		9.4367	1.31665	0.000470373	Uncharacterized protein [Source:UniProtKB/TrEMBL;Acc:R4GIV7]
ENSGALG00000018816		4.11063	1.50734	0.000490307	Uncharacterized protein [Source:UniProtKB/TrEMBL;Acc:H9L157]
ENSGALG00000004209	ELFN1	9.98606	1.42011	0.000495817	extracellular leucine-rich repeat and fibronectin type III domain containing 1 [Source:HGNC Symbol;Acc:HGNC:33154]
ENSGALG00000005995	SLC13A5	13.3634	1.42638	0.000529301	solute carrier family 13 (sodium-dependent citrate transporter), member 5 [Source:HGNC Symbol;Acc:HGNC:23089]
ENSGALG00000003034	SS2	3.89643	1.45402	0.000530522	Pro2-somatostatin precursor [Source:RefSeq peptide;Acc:NP_989786]
ENSGALG00000024466		16.505	1.52199	0.000530522	C-C motif chemokine [Source:UniProtKB/TrEMBL;Acc:E1BSY1]
ENSGALG00000011244	DLK1	6.54074	1.52063	0.000544575	protein delta homolog 1 precursor [Source:RefSeq peptide;Acc:NP_001135726]
ENSGALG00000003316	FMO3	5998.38	-1.03562	0.000556771	flavin containing monooxygenase 6 pseudogene [Source:RefSeq peptide;Acc:NP_989910]
ENSGALG00000013334		5.74197	1.531	0.000556771	Uncharacterized protein [Source:UniProtKB/TrEMBL;Acc:H9L014]
ENSGALG00000014313		35.899	1.03107	0.000574478	Uncharacterized protein [Source:UniProtKB/TrEMBL;Acc:E1BUY9]
ENSGALG00000022958		9.6059	1.38631	0.000574478	Uncharacterized protein [Source:UniProtKB/TrEMBL;Acc:E1C6Y0]
ENSGALG00000013237	BCAN	4.98015	1.51576	0.000598681	brevican [Source:HGNC Symbol;Acc:HGNC:23059]
ENSGALG00000010223	GLIPR1	2.88238	1.49692	0.000651428	GLI pathogenesis-related 1 [Source:HGNC Symbol;Acc:HGNC:17001]
ENSGALG00000004526	TNR	5.89551	1.47992	0.000678387	tenascin-R precursor [Source:RefSeq peptide;Acc:NP_990607]
ENSGALG00000010362	SUCNR1	32.4495	1.46312	0.000691038	succinate receptor 1 [Source:HGNC Symbol;Acc:HGNC:4542]
ENSGALG00000019018	ADRB3	47.1898	-1.34041	0.000691531	adrenoceptor beta 3 [Source:HGNC Symbol;Acc:HGNC:288]
ENSGALG00000008593	ATP1B4	79.6344	-1.06365	0.000692413	Protein ATP1B4 [Source:UniProtKB/Swiss-Prot;Acc:Q2HZ96]
ENSGALG00000000600	PTPN7	25.9059	1.09106	0.000696327	protein tyrosine phosphatase, non-receptor type 7 [Source:HGNC Symbol;Acc:HGNC:9659]
ENSGALG00000010156	DOCK8	380.122	1.04185	0.00072054	dedicator of cytokinesis 8 [Source:HGNC Symbol;Acc:HGNC:19191]
ENSGALG00000027205		11.0369	1.07893	0.000733826	Uncharacterized protein [Source:UniProtKB/TrEMBL;Acc:R4GL31]
ENSGALG00000028580	C15orf48	74.0791	1.43328	0.00076406	chromosome 15 open reading frame 48 [Source:HGNC Symbol;Acc:HGNC:29898]
ENSGALG00000005400	CACNA2D3	35.549	-1.38297	0.000766268	calcium channel, voltage-dependent, alpha 2/delta subunit 3 [Source:HGNC Symbol;Acc:HGNC:15460]
ENSGALG00000015419	PENK	42.2499	1.47321	0.000766268	proenkephalin [Source:HGNC Symbol;Acc:HGNC:8831]
ENSGALG00000007713	CD300A	65.9466	1.16674	0.000822166	CMRF35-like molecule 8 precursor [Source:RefSeq peptide;Acc:NP_001034384]
ENSGALG00000021450		14.1096	-1.21682	0.000829239	Uncharacterized protein [Source:UniProtKB/TrEMBL;Acc:F1N9B0]
ENSGALG00000013891	MC2R	6.83925	-1.49168	0.00083309	adrenocorticotropic hormone receptor [Source:RefSeq peptide;Acc:NP_001026686]
ENSGALG00000027357	PTGES	54.4641	-1.19361	0.000868728	prostaglandin E synthase [Source:RefSeq peptide;Acc:NP_001181912]
ENSGALG00000006165	WDFY4	109.837	1.23052	0.000868728	WDFY family member 4 [Source:HGNC Symbol;Acc:HGNC:29323]
ENSGALG00000014746		951.196	-1.25434	0.000870342	Uncharacterized protein [Source:UniProtKB/TrEMBL;Acc:F1NAX8]
ENSGALG00000009482	HEPACAM2	38.2414	-1.13828	0.000876673	HEPACAM family member 2 [Source:HGNC Symbol;Acc:HGNC:27364]
ENSGALG00000000081	IL4I1	23.9144	1.48267	0.00094362	L-amino-acid oxidase precursor [Source:RefSeq peptide;Acc:NP_001092821]
ENSGALG00000001879	GRID1	45.5843	-1.106	0.00101157	glutamate receptor, ionotropic, delta 1 [Source:HGNC Symbol;Acc:HGNC:4575]
ENSGALG00000027417	NCKAP1L	104.216	1.07404	0.00101423	Gallus gallus NCK-associated protein 1-like (NCKAP1L), mRNA. [Source:RefSeq mRNA;Acc:NM_001031339]
ENSGALG00000006511	BCL2A1	31.9022	1.08785	0.00108556	bcl-2-related protein A1 [Source:RefSeq peptide;Acc:NP_990197]
ENSGALG00000012751	STAB2	1815.23	-1.14384	0.00110189	stabilin 2 [Source:HGNC Symbol;Acc:HGNC:18629]
ENSGALG00000015679	SAMSN1	75.224	1.05907	0.00110189	SAM domain-containing protein SAMSN-1 [Source:RefSeq peptide;Acc:NP_001006256]
ENSGALG00000011955	CX3CR1	60.3112	1.09755	0.00110189	chemokine (C-X3-C motif) receptor 1 [Source:HGNC Symbol;Acc:HGNC:2558]
ENSGALG00000009867	WIF1	75.2385	-1.18087	0.00111375	wnt inhibitory factor 1 precursor [Source:RefSeq peptide;Acc:NP_001186536]
ENSGALG00000006576	GRM3	10.0909	1.42287	0.00114249	glutamate receptor, metabotropic 3 [Source:HGNC Symbol;Acc:HGNC:4595]
ENSGALG00000016287	NR0B1	6.30804	-1.44618	0.00120506	nuclear receptor subfamily 0 group B member 1 [Source:RefSeq peptide;Acc:NP_989924]
ENSGALG00000026473	CHST11	77.5429	1.06735	0.00124484	carbohydrate (chondroitin 4) sulfotransferase 11 [Source:HGNC Symbol;Acc:HGNC:17422]
ENSGALG00000006384		32.8478	1.2451	0.00124484	Uncharacterized protein [Source:UniProtKB/TrEMBL;Acc:F1P3J2]
ENSGALG00000007059	IGSF6	65.6099	1.16399	0.00127037	immunoglobulin superfamily member 6 precursor [Source:RefSeq peptide;Acc:NP_001264528]
ENSGALG00000016261	Nox2	256.194	1.22678	0.00133291	cytochrome b-245, beta polypeptide [Source:RefSeq peptide;Acc:NP_001093756]
ENSGALG00000002192	PTPRC	413.686	1.07127	0.0013684	receptor-type tyrosine-protein phosphatase C precursor [Source:RefSeq peptide;Acc:NP_989748]
ENSGALG00000015944	RIMS1	61.4186	-1.19415	0.00139053	regulating synaptic membrane exocytosis 1 [Source:HGNC Symbol;Acc:HGNC:17282]
ENSGALG00000010490	DPYSL4	2.74243	1.44132	0.00139603	dihydropyrimidinase like 4 [Source:HGNC Symbol;Acc:HGNC:3016]
ENSGALG00000027365	HIVEP3	107.141	1.02279	0.00142796	human immunodeficiency virus type I enhancer binding protein 3 [Source:HGNC Symbol;Acc:HGNC:13561]
ENSGALG00000006204	CHST13	40.6022	1.05488	0.00142821	carbohydrate (chondroitin 4) sulfotransferase 13 [Source:HGNC Symbol;Acc:HGNC:21755]
ENSGALG00000027139	KRT75	985.561	1.39976	0.00143108	cytokeratin type II [Source:RefSeq peptide;Acc:NP_001001314]
ENSGALG00000002982	SLC2A6	18.8394	1.08839	0.0014532	solute carrier family 2 (facilitated glucose transporter), member 6 [Source:HGNC Symbol;Acc:HGNC:11011]
ENSGALG00000002864	LRRTM3	18.187	1.28786	0.00152841	leucine-rich repeat transmembrane neuronal protein 3 precursor [Source:RefSeq peptide;Acc:NP_001186474]
ENSGALG00000017269		5.68797	1.33037	0.00152841	Ubiquitin carboxyl-terminal hydrolase [Source:UniProtKB/TrEMBL;Acc:E1C6Z2]
ENSGALG00000015767	FABP4	114.062	1.43102	0.00152841	fatty acid-binding protein, adipocyte [Source:RefSeq peptide;Acc:NP_989621]
ENSGALG00000003437	ADAM8	12.945	1.33036	0.00153681	ADAM metallopeptidase domain 8 [Source:HGNC Symbol;Acc:HGNC:215]
ENSGALG00000026884	PINLYP	115.6	1.27801	0.00154411	phospholipase A2 inhibitor and LY6/PLAUR domain containing [Source:HGNC Symbol;Acc:HGNC:44206]
ENSGALG00000011567		7.19329	1.3983	0.00155036	Uncharacterized protein [Source:UniProtKB/TrEMBL;Acc:F1NWS8]
ENSGALG00000027877		4.74387	1.36101	0.00171832	Uncharacterized protein [Source:UniProtKB/TrEMBL;Acc:R4GHV8]
ENSGALG00000027471	MFAP5	881.644	-1.08963	0.00174726	microfibrillar associated protein 5 [Source:HGNC Symbol;Acc:HGNC:29673]
ENSGALG00000028158	FGF7	12.4904	-1.40545	0.0017951	keratinocyte growth factor [Source:RefSeq peptide;Acc:NP_001012543]
ENSGALG00000026790	DMRT2	21.9208	-1.19353	0.00180846	doublesex and mab-3 related transcription factor 2 [Source:HGNC Symbol;Acc:HGNC:2935]
ENSGALG00000008912	ABCB1LB	292.577	1.02388	0.00180846	multidrug resistance protein 1 [Source:RefSeq peptide;Acc:NP_990225]
ENSGALG00000000694	FMNL1	66.023	1.21906	0.00182035	Uncharacterized protein [Source:UniProtKB/TrEMBL;Acc:Q5F3R6]
ENSGALG00000027074	CD244	52.7214	1.12597	0.00183684	CD244 molecule, natural killer cell receptor 2B4 [Source:HGNC Symbol;Acc:HGNC:18171]
ENSGALG00000018384		13032.3	-1.00948	0.00186917
ENSGALG00000015575	HTRA3	44.2691	1.19519	0.00197839	HtrA serine peptidase 3 [Source:HGNC Symbol;Acc:HGNC:30406]
ENSGALG00000015622	EYA1	22.6444	-1.16912	0.00203905	EYA transcriptional coactivator and phosphatase 1 [Source:HGNC Symbol;Acc:HGNC:3519]
ENSGALG00000014722		51.083	-1.00886	0.0020602
ENSGALG00000016767	AFF3	3.72876	1.31614	0.0020855	AF4/FMR2 family member 3 [Source:HGNC Symbol;Acc:HGNC:6473]
ENSGALG00000002766	MLKL	25.7969	1.38977	0.00210486	mixed lineage kinase domain-like [Source:HGNC Symbol;Acc:HGNC:26617]
ENSGALG00000008940	SPTBN5	169.542	-1.06538	0.00217109	spectrin, beta, non-erythrocytic 5 [Source:HGNC Symbol;Acc:HGNC:15680]
ENSGALG00000001410	SPNS3	36.3681	1.14642	0.00222691	spinster homolog 3 (Drosophila) [Source:HGNC Symbol;Acc:HGNC:28433]
ENSGALG00000029066		67.7903	1.06897	0.00223338	Uncharacterized protein [Source:UniProtKB/TrEMBL;Acc:F1P3U5]
ENSGALG00000027598	LY96	49.0571	1.07995	0.00224709	lymphocyte antigen 96 [Source:HGNC Symbol;Acc:HGNC:17156]
ENSGALG00000005644	MYO1G	59.3999	1.23107	0.00228796	unconventional myosin-Ig [Source:RefSeq peptide;Acc:NP_001026132]
ENSGALG00000001661	SLC22A7	89.9858	-1.25635	0.00241539	solute carrier family 22 member 7 [Source:RefSeq peptide;Acc:NP_001186367]
ENSGALG00000003193	CRABP-I	52.5159	-1.21316	0.00245195	Cellular retinoic acid-binding protein 1 [Source:UniProtKB/Swiss-Prot;Acc:P40220]
ENSGALG00000027884		1.51851	1.34706	0.00251003	Uncharacterized protein [Source:UniProtKB/TrEMBL;Acc:R4GK69]
ENSGALG00000016805	SULT1C	1285.33	-1.05977	0.00259421	sulfotransferase 1C1 [Source:RefSeq peptide;Acc:NP_989932]
ENSGALG00000013495	GSDMA	57.3444	1.11485	0.00259421	gasdermin-A [Source:RefSeq peptide;Acc:NP_001026532]
ENSGALG00000027717		8.55373	1.25531	0.0026229	Uncharacterized protein [Source:UniProtKB/TrEMBL;Acc:R4GJX6]
ENSGALG00000025829		39.3175	1.23238	0.00271392	Uncharacterized protein [Source:UniProtKB/TrEMBL;Acc:R4GI78]
ENSGALG00000015877	SH3BGRL2	38.3179	-1.19689	0.00275537	SH3 domain binding glutamate-rich protein like 2 [Source:HGNC Symbol;Acc:HGNC:15567]
ENSGALG00000019325		29.5572	1.15155	0.00281599	Uncharacterized protein [Source:UniProtKB/TrEMBL;Acc:E1BZ47]
ENSGALG00000028945	LGI2	199.282	-1.11022	0.00281637	leucine-rich repeat LGI family member 2 precursor [Source:RefSeq peptide;Acc:NP_001244245]
ENSGALG00000012054	DCLK3	83.4973	1.08278	0.00281637	doublecortin like kinase 3 [Source:HGNC Symbol;Acc:HGNC:19005]
ENSGALG00000002080	DOCK2	121.046	1.11395	0.0029606	dedicator of cytokinesis 2 [Source:HGNC Symbol;Acc:HGNC:2988]
ENSGALG00000010577	ARHGEF38	28.3882	-1.07575	0.00299166	Rho guanine nucleotide exchange factor 38 [Source:HGNC Symbol;Acc:HGNC:25968]
ENSGALG00000005589	SYNGR3	165.4	1.0869	0.00299166	synaptogyrin-3 [Source:RefSeq peptide;Acc:NP_001007835]
ENSGALG00000004849	WSCD2	12.5844	1.35505	0.00299657	WSC domain containing 2 [Source:HGNC Symbol;Acc:HGNC:29117]
ENSGALG00000009107	NRXN1	10.0401	-1.26044	0.00303719	neurexin-1-alpha isoform 1 precursor [Source:RefSeq peptide;Acc:NP_001185904]
ENSGALG00000011434	SLC11A1	39.5604	1.1261	0.00309367	Natural resistance-associated macrophage protein 1 [Source:UniProtKB/Swiss-Prot;Acc:P51027]
ENSGALG00000000974	IGSF1	32.3443	1.20233	0.00309727	immunoglobulin superfamily member 1 [Source:RefSeq peptide;Acc:NP_001138698]
ENSGALG00000013086	IKZF1	112.972	1.06614	0.00316416	DNA-binding protein Ikaros [Source:RefSeq peptide;Acc:NP_990419]
ENSGALG00000005086	PLAU	153.168	1.06385	0.00324098	urokinase-type plasminogen activator preproprotein [Source:RefSeq peptide;Acc:NP_990774]
ENSGALG00000027165	RSFR	767.906	1.24771	0.00327374	Ribonuclease homolog [Source:UniProtKB/Swiss-Prot;Acc:P30374]
ENSGALG00000005631	TRPM2	24.4958	1.03161	0.00332303	transient receptor potential cation channel, subfamily M, member 2 [Source:HGNC Symbol;Acc:HGNC:12339]
ENSGALG00000002479	MAT1A	141.845	-1.05654	0.00332947	S-adenosylmethionine synthase isoform type-1 [Source:RefSeq peptide;Acc:NP_001186448]
ENSGALG00000026606	ADTRP	7.58693	1.29976	0.00349289	androgen-dependent TFPI-regulating protein [Source:HGNC Symbol;Acc:HGNC:21214]
ENSGALG00000028154		10.7222	1.22942	0.00351985	Uncharacterized protein [Source:UniProtKB/TrEMBL;Acc:R4GKX5]
ENSGALG00000010873	DHRS9	3.66078	1.32412	0.00359031	dehydrogenase/reductase (SDR family) member 9 [Source:HGNC Symbol;Acc:HGNC:16888]
ENSGALG00000020906	GAS2L2	18.404	-1.06331	0.00360018	growth arrest specific 2 like 2 [Source:HGNC Symbol;Acc:HGNC:24846]
ENSGALG00000028353		8.16503	1.21719	0.00380275	Uncharacterized protein [Source:UniProtKB/TrEMBL;Acc:R4GI19]
ENSGALG00000015253	COL8A1	557.594	-1.13799	0.00392651	collagen, type VIII, alpha 1 [Source:HGNC Symbol;Acc:HGNC:2215]
ENSGALG00000025666	SCARNA7	183.244	-1.11464	0.00394967	Small Cajal body-specific RNA 7 [Source:RFAM;Acc:RF01295]
ENSGALG00000004252		89.6032	1.19626	0.00400976	Uncharacterized protein [Source:UniProtKB/TrEMBL;Acc:F1NZ37]
ENSGALG00000010208	CAPS2	23.9959	-1.19796	0.00411148	calcyphosine 2 [Source:HGNC Symbol;Acc:HGNC:16471]
ENSGALG00000028805		25.6394	1.15012	0.00413162	Uncharacterized protein [Source:UniProtKB/TrEMBL;Acc:R4GHS6]
ENSGALG00000000184	SLC27A6	19.4836	-1.1792	0.00430421	solute carrier family 27 (fatty acid transporter), member 6 [Source:HGNC Symbol;Acc:HGNC:11000]
ENSGALG00000002515	OLFM1	59.3187	1.10263	0.00432239	Noelin [Source:UniProtKB/Swiss-Prot;Acc:Q9IAK4]
ENSGALG00000028368	IRF5	43.4665	1.11694	0.0048032	interferon regulatory factor 5 [Source:RefSeq peptide;Acc:NP_001026758]
ENSGALG00000012015	NDST4	2.10847	1.26774	0.0048032	N-deacetylase/N-sulfotransferase (heparan glucosaminyl) 4 [Source:HGNC Symbol;Acc:HGNC:20779]
ENSGALG00000028179		29.2682	1.27091	0.00502392	Uncharacterized protein [Source:UniProtKB/TrEMBL;Acc:H9L136]
ENSGALG00000027359		38.7613	1.15484	0.005249
ENSGALG00000004449	cyp3A37	163.216	1.16093	0.00525068	cytochrome P450 A 37 [Source:RefSeq peptide;Acc:NP_001001751]
ENSGALG00000001793	Myl2	5.28947	1.19178	0.00525068	myosin regulatory light chain 2B, cardiac muscle isoform [Source:RefSeq peptide;Acc:NP_001090995]
ENSGALG00000028547		29.5098	1.0751	0.00537643	Uncharacterized protein [Source:UniProtKB/TrEMBL;Acc:R4GG95]
ENSGALG00000007278	GRIN2A	48.7535	-1.02315	0.00573852	glutamate receptor, ionotropic, N-methyl D-aspartate 2A [Source:HGNC Symbol;Acc:HGNC:4585]
ENSGALG00000014750		4.52335	1.24363	0.00574021	Uncharacterized protein [Source:UniProtKB/TrEMBL;Acc:E1C0I1]
ENSGALG00000017001	CYSLTR2	5.41374	1.26065	0.00577623	cysteinyl leukotriene receptor 2 [Source:HGNC Symbol;Acc:HGNC:18274]
ENSGALG00000005588	EVI2A	47.2412	1.06937	0.00603942	protein EVI2A precursor [Source:RefSeq peptide;Acc:NP_001074362]
ENSGALG00000027643	RD3L	26.2075	1.06103	0.00608203	retinal degeneration 3-like [Source:HGNC Symbol;Acc:HGNC:40912]
ENSGALG00000014170		17.1805	-1.04562	0.00612151	Uncharacterized protein [Source:UniProtKB/TrEMBL;Acc:F1NZ99]
ENSGALG00000026769		7.69463	-1.15524	0.00622673	Uncharacterized protein [Source:UniProtKB/TrEMBL;Acc:R4GGP2]
ENSGALG00000015722		2.56853	1.23214	0.00622673	Uncharacterized protein [Source:UniProtKB/TrEMBL;Acc:F1NE55]
ENSGALG00000013948	RASL11B	27.983	-1.09676	0.00639968	RAS-like family 11 member B [Source:HGNC Symbol;Acc:HGNC:23804]
ENSGALG00000026974	TMEM213	178.402	-1.08326	0.00640081	transmembrane protein 213 [Source:HGNC Symbol;Acc:HGNC:27220]
ENSGALG00000008055	SYT13	8.29312	1.26593	0.00640081	synaptotagmin-13 [Source:RefSeq peptide;Acc:NP_001186572]
ENSGALG00000027264		4.71186	1.23651	0.00652877	Uncharacterized protein [Source:UniProtKB/TrEMBL;Acc:R4GI28]
ENSGALG00000013747	TAGAP	53.3613	1.21194	0.00658731	T-cell activation RhoGTPase activating protein [Source:HGNC Symbol;Acc:HGNC:15669]
ENSGALG00000001346		163.472	-1.1115	0.00682859	Uncharacterized protein [Source:UniProtKB/TrEMBL;Acc:E1BZ50]
ENSGALG00000005360	CA4	81.0407	1.25563	0.00692504	carbonic anhydrase IV [Source:HGNC Symbol;Acc:HGNC:1375]
ENSGALG00000014913	ROS1	121.709	-1.05881	0.00695178	proto-oncogene tyrosine-protein kinase ROS precursor [Source:RefSeq peptide;Acc:NP_990588]
ENSGALG00000027742	KLHL33	15.4922	-1.22048	0.00725745	kelch like family member 33 [Source:HGNC Symbol;Acc:HGNC:31952]
ENSGALG00000027407	GPR132	17.5736	1.25133	0.00726224	G protein-coupled receptor 132 [Source:HGNC Symbol;Acc:HGNC:17482]
ENSGALG00000005852	SRMS	25.0963	1.11895	0.00735774	src-related kinase lacking C-terminal regulatory tyrosine and N-terminal myristylation sites [Source:HGNC Symbol;Acc:HGNC:11298]
ENSGALG00000021395		107.996	1.13548	0.00791771	Uncharacterized protein [Source:UniProtKB/TrEMBL;Acc:E1BSC3]
ENSGALG00000006176		9.09023	1.04017	0.00828411	Uncharacterized protein [Source:UniProtKB/TrEMBL;Acc:F1NHS3]
ENSGALG00000013481	Aiolos	6.50122	1.21835	0.00850166	zinc finger protein Aiolos [Source:RefSeq peptide;Acc:NP_990151]
ENSGALG00000008656	ICOS	14.7799	1.2257	0.00909383	inducible T-cell costimulator precursor [Source:RefSeq peptide;Acc:NP_001093758]
ENSGALG00000006522	HCK	45.2593	1.14416	0.00925786	HCK proto-oncogene, Src family tyrosine kinase [Source:HGNC Symbol;Acc:HGNC:4840]
ENSGALG00000006112	SCN5A	45.0755	-1.02792	0.00931142	sodium channel, voltage gated, type V alpha subunit [Source:HGNC Symbol;Acc:HGNC:10593]
ENSGALG00000011687	AHNAK2	715.891	-1.02047	0.00984352	AHNAK nucleoprotein 2 [Source:HGNC Symbol;Acc:HGNC:20125]
ENSGALG00000009046	CFTII	10.4323	1.17614	0.00995637	alpha-(1,3)-fucosyltransferase [Source:RefSeq peptide;Acc:NP_001026647]
ENSGALG00000026334		4.07533	1.20929	0.010584	Uncharacterized protein [Source:UniProtKB/TrEMBL;Acc:H9L365]
ENSGALG00000006335	IL2RA	25.0747	1.20212	0.0106616	interleukin 2 receptor, alpha precursor [Source:RefSeq peptide;Acc:NP_989927]
ENSGALG00000014827	KIAA0408	56.3564	-1.11514	0.0109351	KIAA0408 [Source:HGNC Symbol;Acc:HGNC:21636]
ENSGALG00000002112	CSF3R	144.567	1.14748	0.0109351	granulocyte colony-stimulating factor receptor [Source:RefSeq peptide;Acc:NP_001026069]
ENSGALG00000002496	LL	19.7157	-1.18781	0.0113997	lung lectin precursor [Source:RefSeq peptide;Acc:NP_001034255]
ENSGALG00000014825		24.9368	-1.18583	0.0117224	Uncharacterized protein [Source:UniProtKB/TrEMBL;Acc:F1NB45]
ENSGALG00000000544	RAB44	25.2242	1.13832	0.0122421	RAB44, member RAS oncogene family [Source:HGNC Symbol;Acc:HGNC:21068]
ENSGALG00000013587	COL2A1	306.334	1.07279	0.0126811	Collagen alpha-1(II) chain [Source:UniProtKB/Swiss-Prot;Acc:P02460]
ENSGALG00000027229		5.67025	1.17071	0.012703	Uncharacterized protein [Source:UniProtKB/TrEMBL;Acc:H9L0D0]
ENSGALG00000023436	HDC	82.5074	1.16213	0.0127555	histidine decarboxylase [Source:HGNC Symbol;Acc:HGNC:4855]
ENSGALG00000008440	CHST1	8.21855	-1.16567	0.0127715	carbohydrate (keratan sulfate Gal-6) sulfotransferase 1 [Source:HGNC Symbol;Acc:HGNC:1969]
ENSGALG00000026052		21.1351	1.00722	0.0130819	Uncharacterized protein [Source:UniProtKB/TrEMBL;Acc:H9L349]
ENSGALG00000012975	IQSEC3	32.1804	-1.15412	0.0133175	IQ motif and Sec7 domain 3 [Source:HGNC Symbol;Acc:HGNC:29193]
ENSGALG00000012783	MYBPC1	29.5116	-1.12728	0.0142744	myosin binding protein C, slow type [Source:HGNC Symbol;Acc:HGNC:7549]
ENSGALG00000021039	HKDC1	20.8944	-1.13665	0.0146153	hexokinase domain containing 1 [Source:HGNC Symbol;Acc:HGNC:23302]
ENSGALG00000024294		2.88565	1.10398	0.0146475	Uncharacterized protein [Source:UniProtKB/TrEMBL;Acc:F1NNW9]
ENSGALG00000000059	TUBB3	449.789	-1.05761	0.0148263	tubulin beta-4 chain [Source:RefSeq peptide;Acc:NP_001026769]
ENSGALG00000022694		2.21525	-1.15321	0.0155545	Uncharacterized protein [Source:UniProtKB/TrEMBL;Acc:F1NAA7]
ENSGALG00000021791	gga-mir-144	13.6016	-1.0181	0.0157209	gga-mir-144 [Source:miRBase;Acc:MI0004996]
ENSGALG00000015488	GJA8	6.36552	-1.08427	0.016047	gap junction alpha-8 protein [Source:RefSeq peptide;Acc:NP_990328]
ENSGALG00000001244		191.392	-1.03656	0.0162136	Uncharacterized protein [Source:UniProtKB/TrEMBL;Acc:F1NUF4]
ENSGALG00000021490	ADGRG3	21.3803	1.11581	0.016576	adhesion G protein-coupled receptor G3 [Source:HGNC Symbol;Acc:HGNC:13728]
ENSGALG00000001786	GDF5	11.3308	-1.03543	0.0166003	growth/differentiation factor 5 precursor [Source:RefSeq peptide;Acc:NP_989669]
ENSGALG00000028579		94.0224	-1.1005	0.0168344	Uncharacterized protein [Source:UniProtKB/TrEMBL;Acc:R4GH70]
ENSGALG00000007454	PDCD1	10.4253	1.1226	0.0169791	programmed cell death 1 [Source:HGNC Symbol;Acc:HGNC:8760]
ENSGALG00000028671	5S_rRNA	4.52861	1.10694	0.0170849	5S ribosomal RNA [Source:RFAM;Acc:RF00001]
ENSGALG00000013033		301.752	1.04171	0.0184739	Uncharacterized protein [Source:UniProtKB/TrEMBL;Acc:E1BXS8]
ENSGALG00000005460	SLCO4A1	24.5786	1.06802	0.0186288	solute carrier organic anion transporter family member 4A1 [Source:RefSeq peptide;Acc:NP_001265080]
ENSGALG00000017295	PTHrP	41.8303	1.03242	0.0187414	Parathyroid hormone-related protein Osteostatin [Source:UniProtKB/Swiss-Prot;Acc:P17251]
ENSGALG00000014840	C6	1.64249	1.08721	0.0189253	complement component C6 precursor [Source:RefSeq peptide;Acc:NP_001138321]
ENSGALG00000007055		205.807	-1.08537	0.0191603	Uncharacterized protein [Source:UniProtKB/TrEMBL;Acc:E1C7Q7]
ENSGALG00000014639		24.6779	1.00611	0.0193304
ENSGALG00000016782	IL1R2	83.0352	1.10401	0.0193464	interleukin 1 receptor, type II [Source:HGNC Symbol;Acc:HGNC:5994]
ENSGALG00000006337	k123	47.8618	1.0903	0.0196739	K123 protein precursor [Source:RefSeq peptide;Acc:NP_990350]
ENSGALG00000004322		5.50718	1.11379	0.0198091	Uncharacterized protein [Source:UniProtKB/TrEMBL;Acc:F1NWS4]
ENSGALG00000019553	SERPINB10	1105.93	1.11411	0.0199463	Heterochromatin-associated protein MENT [Source:UniProtKB/Swiss-Prot;Acc:O73790]
ENSGALG00000015398		8.88518	1.08777	0.0207141	Uncharacterized protein [Source:UniProtKB/TrEMBL;Acc:E1C4A1]
ENSGALG00000011202	COLQ	2.78204	1.10544	0.0208438	collagen-like tail subunit (single strand of homotrimer) of asymmetric acetylcholinesterase [Source:HGNC Symbol;Acc:HGNC:2226]
ENSGALG00000013085	PTPRO	3.09159	1.09887	0.021448	receptor-type tyrosine-protein phosphatase O [Source:RefSeq peptide;Acc:NP_989453]
ENSGALG00000023852		9.14867	1.00622	0.0217907	Uncharacterized protein [Source:UniProtKB/TrEMBL;Acc:F1P031]
ENSGALG00000003003	CCL20	13.6426	1.10894	0.0218307	C-C motif chemokine 20 precursor [Source:RefSeq peptide;Acc:NP_989769]
ENSGALG00000010331	MME	15.1123	1.00269	0.0220274	neprilysin [Source:RefSeq peptide;Acc:NP_001004412]
ENSGALG00000019843	GAL4	304.118	1.10141	0.0220274	Gallinacin-4 [Source:UniProtKB/Swiss-Prot;Acc:Q6GXJ1]
ENSGALG00000026297		7.64701	1.10456	0.0221714	Uncharacterized protein [Source:UniProtKB/TrEMBL;Acc:R4GGH6]
ENSGALG00000013281	RSPH4A	2.71701	-1.10492	0.0224911	radial spoke head 4 homolog A (Chlamydomonas) [Source:HGNC Symbol;Acc:HGNC:21558]
ENSGALG00000001149	ADGRG5	8.28235	1.09345	0.0225397	adhesion G protein-coupled receptor G5 [Source:HGNC Symbol;Acc:HGNC:19010]
ENSGALG00000028157		35.6581	-1.09742	0.0225458	Uncharacterized protein [Source:UniProtKB/TrEMBL;Acc:R4GFG6]
ENSGALG00000013922	ZP1	16.8945	1.06174	0.0225458	zona pellucida sperm-binding protein 1 precursor [Source:RefSeq peptide;Acc:NP_990014]
ENSGALG00000012472	IL2RB	12.6278	1.04227	0.0225796	interleukin 2 receptor subunit beta [Source:HGNC Symbol;Acc:HGNC:6009]
ENSGALG00000028089		26.6076	1.01586	0.0226703	Uncharacterized protein [Source:UniProtKB/TrEMBL;Acc:R4GGI4]
ENSGALG00000014848	TRDN	50.3054	-1.05311	0.0227016	triadin [Source:HGNC Symbol;Acc:HGNC:12261]
ENSGALG00000028102		92.2359	1.08939	0.0227016	Uncharacterized protein [Source:UniProtKB/TrEMBL;Acc:F1P3X4]
ENSGALG00000017016	FAM124A	3.01867	1.06275	0.0227735	family with sequence similarity 124 member A [Source:HGNC Symbol;Acc:HGNC:26413]
ENSGALG00000006518	C11orf63	3.71347	1.09158	0.0229716	chromosome 11 open reading frame 63 [Source:HGNC Symbol;Acc:HGNC:26288]
ENSGALG00000001842	PRSS57	38.4244	1.10024	0.0231939	protease, serine 57 [Source:HGNC Symbol;Acc:HGNC:31397]
ENSGALG00000012545	CYTIP	4.95166	1.09701	0.0237891	cytohesin 1 interacting protein [Source:HGNC Symbol;Acc:HGNC:9506]
ENSGALG00000027047		4.23053	1.08931	0.0238038	Uncharacterized protein [Source:UniProtKB/TrEMBL;Acc:H9KYZ9]
ENSGALG00000028510	SIGLEC1	8.38811	1.05259	0.0247164	sialic acid binding Ig-like lectin 1, sialoadhesin [Source:HGNC Symbol;Acc:HGNC:11127]
ENSGALG00000008148	MYBPC3	2.9127	1.07247	0.0249648	myosin binding protein C, cardiac [Source:HGNC Symbol;Acc:HGNC:7551]
ENSGALG00000027146	GPR139	5.1528	1.07822	0.0251772	G protein-coupled receptor 139 [Source:HGNC Symbol;Acc:HGNC:19995]
ENSGALG00000017804	Y_RNA	6.34647	-1.06176	0.0258612	Y RNA [Source:RFAM;Acc:RF00019]
ENSGALG00000004167	SRGN	63.7899	1.05806	0.0269653	serglycin [Source:HGNC Symbol;Acc:HGNC:9361]
ENSGALG00000012457	SS3R	9.18744	-1.02404	0.0271415	somatostatin receptor type 3 [Source:RefSeq peptide;Acc:NP_001019754]
ENSGALG00000016352	DLGAP2	7.03723	-1.0603	0.0286243	discs, large (Drosophila) homolog-associated protein 2 [Source:HGNC Symbol;Acc:HGNC:2906]
ENSGALG00000016153	PSCA	1560.07	-1.01665	0.0290787	prostate stem cell antigen [Source:HGNC Symbol;Acc:HGNC:9500]
ENSGALG00000027062		1.92748	1.05023	0.0295442	Uncharacterized protein [Source:UniProtKB/TrEMBL;Acc:R4GHC7]
ENSGALG00000016788	IL18RAP	7.47549	1.05779	0.0295788	interleukin 18 receptor accessory protein [Source:HGNC Symbol;Acc:HGNC:5989]
ENSGALG00000020143	GABRG1	3.20771	1.05904	0.0295788	Gamma-aminobutyric acid A receptor gamma 1 chain [Source:UniProtKB/TrEMBL;Acc:Q7LZ70]
ENSGALG00000027846	CHIR-IG1-5	10.3206	1.06262	0.0298538	Gallus gallus immunoglobulin-like receptor CHIR-AB1-like (LOC425113), mRNA. [Source:RefSeq mRNA;Acc:NM_001031331]
ENSGALG00000025875	Alx-4	5.39334	1.05261	0.0299138	homeobox protein aristaless-like 4 [Source:RefSeq peptide;Acc:NP_989493]
ENSGALG00000010958	PPFIA2	27.6845	-1.00786	0.0307827	protein tyrosine phosphatase, receptor type, f polypeptide (PTPRF), interacting protein (liprin), alpha 2 [Source:HGNC Symbol;Acc:HGNC:9246]
ENSGALG00000008444	TUBAL3	168.132	1.02342	0.0309558	tubulin alpha-3 chain [Source:RefSeq peptide;Acc:NP_001264280]
ENSGALG00000009758	SLC7A11	16.4219	1.0376	0.0309558	solute carrier family 7 (anionic amino acid transporter light chain, xc- system), member 11 [Source:HGNC Symbol;Acc:HGNC:11059]
ENSGALG00000015290	LIX1	10.9671	1.00432	0.0315391	Protein limb expression 1 [Source:UniProtKB/Swiss-Prot;Acc:Q8UVV7]
ENSGALG00000001233	RHD	249.257	-1.00263	0.0316708	Rh blood group D antigen [Source:RefSeq peptide;Acc:NP_989798]
ENSGALG00000011615		5.1365	-1.04817	0.0326956	Uncharacterized protein [Source:UniProtKB/TrEMBL;Acc:F1NVE0]
ENSGALG00000016214		2.11998	1.04045	0.0340397	Uncharacterized protein [Source:UniProtKB/TrEMBL;Acc:E1BYE1]
ENSGALG00000001115	MMEL1	6.32466	1.02067	0.034126	membrane metallo-endopeptidase-like 1 [Source:HGNC Symbol;Acc:HGNC:14668]
ENSGALG00000012254	cKir2.3	7.75175	1.01406	0.0343638	Uncharacterized protein [Source:UniProtKB/TrEMBL;Acc:F1NI76]
ENSGALG00000007546		5.65308	1.00056	0.0348663	Uncharacterized protein [Source:UniProtKB/TrEMBL;Acc:E1BR53]
ENSGALG00000011270	KERA	38.8107	1.00392	0.0348663	Keratocan [Source:UniProtKB/Swiss-Prot;Acc:O42235]
ENSGALG00000025942	VAV1	4.96706	1.00533	0.0349326	vav guanine nucleotide exchange factor 1 [Source:HGNC Symbol;Acc:HGNC:12657]
ENSGALG00000022817	GAL7	3255.41	1.03146	0.0352004	Gallinacin-7 [Source:UniProtKB/Swiss-Prot;Acc:Q6QLR2]
ENSGALG00000006992	MMP9	136.327	1.0353	0.035903	matrix metalloproteinase-9 precursor [Source:RefSeq peptide;Acc:NP_989998]
ENSGALG00000013868	IL22RA2	6.06801	1.03097	0.0368294	interleukin 22 receptor subunit alpha 2 [Source:HGNC Symbol;Acc:HGNC:14901]
ENSGALG00000015366		6.45847	-1.02234	0.0373571	S-adenosylmethionine synthase [Source:UniProtKB/TrEMBL;Acc:E1C7X8]
ENSGALG00000027923		9.73406	1.02463	0.038232	Uncharacterized protein [Source:UniProtKB/TrEMBL;Acc:H9L1G8]
ENSGALG00000006323	LECT2	6279.5	1.01011	0.0384311	myeloid protein 1 precursor [Source:RefSeq peptide;Acc:NP_990809]
ENSGALG00000027914		1.62153	1.01763	0.0387445	Uncharacterized protein [Source:UniProtKB/TrEMBL;Acc:R4GM63]
ENSGALG00000028646		1.85003	1.02069	0.0391719	Uncharacterized protein [Source:UniProtKB/TrEMBL;Acc:R4GGC6]
ENSGALG00000001437	NTM	17.9819	1.00618	0.0426494	protein CEPU-1 precursor [Source:RefSeq peptide;Acc:NP_990042]
